# Supplementary material for: Gene Expression and Carcass Traits Are Different between Different Quality Grade Groups in Red-Faced Hereford Steers
Source: Animals (Basel). 2021 Jun 27;11(7):1910. doi: 10.3390/ani11071910 (PMC8300355; doi:10.3390/ani11071910)
Supplement: Supplementary file 1 [file animals-11-01910-s001.zip]

Archive with 3 entries (3 files):
- Supplemental File 1. DE Genes Ch vs. Stan.xlsx
- Supplemental File 2. DE Genes Ch vs. Stan.xlsx
- Supplemental File 3. DE Genes Sel vs. Stan.xlsx
