# Supplementary material for: Gene Expression and Carcass Traits Are Different between Different Quality Grade Groups in Red-Faced Hereford Steers
Source: Animals (Basel). 2021 Jun 27;11(7):1910. doi: 10.3390/ani11071910 (PMC8300355; doi:10.3390/ani11071910)
Supplement: Supplementary file 1 [file animals-11-01910-s001.zip › Supplemental File 1. DE Genes Ch vs. Stan.xlsx]

## Sheet: pooled_z_test
Gene ID	p-value	Corrected p-value	Gene Symbol	Aliases	Entrez ID	Ensembl ID	GO Accession
NEWGENE180	0	0	NEWGENE180
NEWGENE184	0	0	NEWGENE184
NEWGENE187	0	0	NEWGENE187
ENSBTAG00000026986	0	0	Q28086_BOVIN			ENSBTAG00000026986	GO:0003674|GO:0003824|GO:0005198|GO:0005488|GO:0005515|GO:0005575|GO:0005576|GO:0005622|GO:0005623|GO:0005737|GO:0007275|GO:0008150|GO:0008152|GO:0009987|GO:0016301|GO:0016740|GO:0016787|GO:0030154|GO:0032501|GO:0043170
ENSBTAG00000010741	0	0	A4FV78_BOVIN		505794	ENSBTAG00000010741	GO:0003908|GO:0005515|GO:0005634|GO:0005730|GO:0005737|GO:0005813|GO:0005886|GO:0005925|GO:0006281|GO:0003674|GO:0003824|GO:0005488|GO:0005515|GO:0005575|GO:0005622|GO:0005623|GO:0005634|GO:0005737|GO:0006139|GO:0008150|GO:0008152|GO:0009987|GO:0016020|GO:0016740|GO:0043170|GO:0050896
ENSBTAG00000006907	0	0	Q28140_BOVIN		407121	ENSBTAG00000006907
ENSBTAG00000009707	0	0	MYL1_BOVIN		317657	ENSBTAG00000009707	GO:0003774|GO:0005509|GO:0006936|GO:0016459|GO:0030016|GO:0003674|GO:0003774|GO:0003824|GO:0005488|GO:0005575|GO:0005622|GO:0005623|GO:0005737|GO:0008150|GO:0016787|GO:0032501
ENSBTAG00000005353	0	0	DESM_BOVIN		280765	ENSBTAG00000005353	GO:0005198|GO:0005515|GO:0005622|GO:0005626|GO:0005737|GO:0005856|GO:0005882|GO:0005916|GO:0030018|GO:0042383|GO:0043292|GO:0045202|GO:0003674|GO:0005198|GO:0005575|GO:0005622|GO:0005623|GO:0005737
ENSBTAG00000042822	0	0	SNORA73			ENSBTAG00000042822
ENSBTAG00000042675	0	0	SNORA73			ENSBTAG00000042675
ENSBTAG00000020223	0	0	Q05JF3_BOVIN		508394	ENSBTAG00000020223	GO:0005509|GO:0005739|GO:0007029|GO:0009408|GO:0010880|GO:0014809|GO:0016529|GO:0033018|GO:0003674|GO:0005488|GO:0005575|GO:0005622|GO:0005623|GO:0005737
NEWGENE114	0	0	NEWGENE114
ENSBTAG00000033217	0	0	TPM3_BOVIN		497019	ENSBTAG00000033217	GO:0003674|GO:0004871|GO:0005488|GO:0005515|GO:0005575|GO:0005622|GO:0005623|GO:0005737|GO:0008150|GO:0016020|GO:0050789
ENSBTAG00000018071	0	0	TMOD4_BOVIN		505645	ENSBTAG00000018071	GO:0003674|GO:0005488|GO:0005515|GO:0005575|GO:0005622|GO:0005623|GO:0005737
ENSBTAG00000020060	0	0	A7Z054_BOVIN			ENSBTAG00000020060	GO:0000122|GO:0004857|GO:0005515|GO:0005737|GO:0006606|GO:0006979|GO:0030216|GO:0031625|GO:0043086|GO:0048008|GO:0003674|GO:0005488|GO:0005515|GO:0005575|GO:0005622|GO:0005623|GO:0005737|GO:0006810|GO:0007275|GO:0008150|GO:0009987|GO:0030154|GO:0030234|GO:0032501|GO:0050789|GO:0050896
ENSBTAG00000032402	0	0	U1			ENSBTAG00000032402
ENSBTAG00000000678	0	0	A5D7D3_BOVIN		513993	ENSBTAG00000000678	GO:0003676|GO:0003677|GO:0005743|GO:0006355|GO:0003674|GO:0003676|GO:0005488|GO:0005575|GO:0005622|GO:0005623|GO:0005737|GO:0008150|GO:0016020|GO:0050789
ENSBTAG00000014983	0	0	B2MU63_BOVIN		614367	ENSBTAG00000014983	GO:0002230|GO:0002827|GO:0004872|GO:0005143|GO:0032496|GO:0032693|GO:0032735|GO:0034341|GO:0042019|GO:0042020|GO:0072536|GO:0003674|GO:0004871|GO:0004872
ENSBTAG00000019011	0	0	PGM1_BOVIN		534402	ENSBTAG00000019011	GO:0000287|GO:0004614|GO:0005737|GO:0005829|GO:0005975|GO:0006006|GO:0016853|GO:0016868|GO:0046872|GO:0003674|GO:0003824|GO:0005488|GO:0005575|GO:0005622|GO:0005623|GO:0005737|GO:0008150|GO:0008152|GO:0009987|GO:0016853
ENSBTAG00000014069	0	0	A6QR49_BOVIN		507367	ENSBTAG00000014069	GO:0000155|GO:0004672|GO:0004673|GO:0005524|GO:0005739|GO:0005743|GO:0007165|GO:0010510|GO:0018106|GO:0003674|GO:0003824|GO:0004871|GO:0005488|GO:0005575|GO:0005622|GO:0005623|GO:0005737|GO:0008150|GO:0008152|GO:0009987|GO:0016020|GO:0016301|GO:0016740|GO:0043170|GO:0050789
ENSBTAG00000006733	0	0	PPP1R3A		784877	ENSBTAG00000006733
ENSBTAG00000019782	0	0	TPIS_BOVIN		281543	ENSBTAG00000019782	GO:0003674|GO:0003824|GO:0006139|GO:0007275|GO:0008150|GO:0008152|GO:0009056|GO:0009058|GO:0009987|GO:0016853|GO:0032501
ENSBTAG00000014731	0	0	G3P_BOVIN		281181	ENSBTAG00000014731	GO:0003824|GO:0004365|GO:0005488|GO:0005737|GO:0006006|GO:0006096|GO:0008152|GO:0008943|GO:0016491|GO:0051287|GO:0055114|GO:0003674|GO:0003824|GO:0005488|GO:0005575|GO:0005622|GO:0005623|GO:0005737|GO:0008150|GO:0008152|GO:0009056|GO:0009987|GO:0016491
ENSBTAG00000010907	0	0	PPP1R1A			ENSBTAG00000010907	GO:0003674|GO:0008150|GO:0030234|GO:0050789
ENSBTAG00000000286	0	0	K6PF_BOVIN		506544	ENSBTAG00000000286	GO:0003674|GO:0003824|GO:0005488|GO:0005515|GO:0005575|GO:0005622|GO:0005623|GO:0005737|GO:0008150|GO:0008152|GO:0009056|GO:0009987|GO:0016020|GO:0016301|GO:0016740|GO:0050789
ENSBTAG00000013315	0	0	ATPB_BOVIN		327675	ENSBTAG00000013315	GO:0000166|GO:0001525|GO:0005515|GO:0005524|GO:0005739|GO:0005743|GO:0005753|GO:0005759|GO:0005886|GO:0006200|GO:0006629|GO:0006754|GO:0006810|GO:0006811|GO:0006933|GO:0008553|GO:0009986|GO:0015986|GO:0015992|GO:0016020|GO:0016469|GO:0016787|GO:0016820|GO:0016887|GO:0017111|GO:0031966|GO:0033178|GO:0042288|GO:0042645|GO:0043499|GO:0045261|GO:0046034|GO:0046933|GO:0046961|GO:0051453|GO:0003674|GO:…
ENSBTAG00000011392	0	0	A6QP89_BOVIN		510763	ENSBTAG00000011392	GO:0003674|GO:0005488|GO:0005515|GO:0005575|GO:0005622|GO:0005623|GO:0005737
ENSBTAG00000005333	0	0	MYG_BOVIN		280695	ENSBTAG00000005333	GO:0001666|GO:0005344|GO:0005506|GO:0006810|GO:0007507|GO:0015671|GO:0019825|GO:0020037|GO:0043353|GO:0046872|GO:0050873|GO:0003674|GO:0005215|GO:0005488|GO:0006810|GO:0007275|GO:0008150|GO:0009987|GO:0030154|GO:0032501|GO:0050896
NEWGENE236	0	0	NEWGENE236
NEWGENE42	0	0	NEWGENE42
ENSBTAG00000007782	0	0	Q0VCX9_BOVIN		507884	ENSBTAG00000007782	GO:0005515|GO:0003674|GO:0005488|GO:0005515
ENSBTAG00000009417	0	0	A7MBA8_BOVIN		404110	ENSBTAG00000009417	GO:0001701|GO:0001944|GO:0003016|GO:0003677|GO:0008270|GO:0010761|GO:0046872|GO:0048008|GO:0048705|GO:0048745|GO:0060324|GO:0003674|GO:0003676|GO:0005488|GO:0006928|GO:0007275|GO:0008150|GO:0009987|GO:0032501
ENSBTAG00000011424	0	0	TPM2_BOVIN		497015	ENSBTAG00000011424	GO:0003674|GO:0005488|GO:0005515|GO:0005575|GO:0005622|GO:0005623|GO:0005737
ENSBTAG00000006823	0	0	CMYA5			ENSBTAG00000006823	GO:0005575|GO:0005622|GO:0005623
ENSBTAG00000001601	0	0	Q3ZC87_BOVIN		512571	ENSBTAG00000001601	GO:0000287|GO:0003824|GO:0004743|GO:0005515|GO:0005739|GO:0006096|GO:0016301|GO:0016740|GO:0019861|GO:0030955|GO:0003674|GO:0003824|GO:0005488|GO:0005515|GO:0005575|GO:0005622|GO:0005623|GO:0005737|GO:0008150|GO:0008152|GO:0009056|GO:0009987|GO:0016301|GO:0016740
ENSBTAG00000009703	0	0	MYH7_BOVIN		282714	ENSBTAG00000009703	GO:0003674|GO:0003676|GO:0003774|GO:0003824|GO:0005198|GO:0005488|GO:0005515|GO:0005575|GO:0005622|GO:0005623|GO:0005634|GO:0005737|GO:0006139|GO:0006810|GO:0007275|GO:0008150|GO:0008152|GO:0009056|GO:0009987|GO:0016020|GO:0016787|GO:0030154|GO:0030528|GO:0032501|GO:0050789
ENSBTAG00000040053	0	0	Q3SZ64_BOVIN		785032	ENSBTAG00000040053	GO:0003774|GO:0016459|GO:0003674|GO:0003774|GO:0003824|GO:0005575|GO:0005622|GO:0005623|GO:0016787
ENSBTAG00000007415	0	0	A7Y461_BOVIN		536818	ENSBTAG00000007415	GO:0003333|GO:0005515|GO:0005886|GO:0006810|GO:0006865|GO:0015101|GO:0015171|GO:0015179|GO:0015695|GO:0015807|GO:0016020|GO:0016021|GO:0019534|GO:0055085|GO:0003674|GO:0005215|GO:0005488|GO:0005515|GO:0005575|GO:0005623|GO:0006810|GO:0008150|GO:0009987|GO:0015075|GO:0016020
ENSBTAG00000044427	0	0	RNaseP_nuc			ENSBTAG00000044427
ENSBTAG00000005373	0	0	TPM1_BOVIN		281544	ENSBTAG00000005373	GO:0003674|GO:0005488|GO:0005515|GO:0005575|GO:0005622|GO:0005623|GO:0005737|GO:0007275|GO:0008150|GO:0032501
ENSBTAG00000010156	0	0	TCTP_BOVIN		326599	ENSBTAG00000010156	GO:0005509|GO:0005615|GO:0005737|GO:0005771|GO:0006916|GO:0045298|GO:0003674|GO:0005488|GO:0005575|GO:0005576|GO:0005615|GO:0005622|GO:0005623|GO:0005737|GO:0008150|GO:0050789
NEWGENE76	0	0	NEWGENE76
NEWGENE27	0	0	NEWGENE27
ENSBTAG00000042662	0	0	SNORD17			ENSBTAG00000042662
ENSBTAG00000021685	0	0	EF1A2_BOVIN		515233	ENSBTAG00000021685	GO:0003674|GO:0003676|GO:0003824|GO:0005488|GO:0005515|GO:0005575|GO:0005622|GO:0005623|GO:0005634|GO:0005737|GO:0008150|GO:0008152|GO:0009058|GO:0009987|GO:0016787|GO:0043170
ENSBTAG00000014930	0	0	MYLK2_BOVIN		533378	ENSBTAG00000014930	GO:0003674|GO:0003824|GO:0005488|GO:0005515|GO:0005575|GO:0005622|GO:0005623|GO:0005737|GO:0007275|GO:0008150|GO:0008152|GO:0009987|GO:0016301|GO:0016740|GO:0032501|GO:0043170|GO:0050789
ENSBTAG00000005259	0	0	UCP3_BOVIN		281563	ENSBTAG00000005259	GO:0003674|GO:0005215|GO:0005488|GO:0005575|GO:0005622|GO:0005623|GO:0005737|GO:0006810|GO:0008150|GO:0008152|GO:0009987|GO:0016020|GO:0050896
ENSBTAG00000013631	0	0	GLNA_BOVIN		281199	ENSBTAG00000013631	GO:0000166|GO:0003824|GO:0004351|GO:0004356|GO:0005524|GO:0005622|GO:0005737|GO:0005739|GO:0005794|GO:0006542|GO:0006807|GO:0008283|GO:0009749|GO:0016829|GO:0016874|GO:0042802|GO:0003674|GO:0003824|GO:0005488|GO:0005515|GO:0005575|GO:0005622|GO:0005623|GO:0005737|GO:0006519|GO:0008150|GO:0008152|GO:0009058|GO:0009987|GO:0016829|GO:0016874|GO:0050896
ENSBTAG00000001398	0	0	Q5MA64_BOVIN		540568	ENSBTAG00000001398	GO:0002026|GO:0003824|GO:0005388|GO:0005515|GO:0005524|GO:0005624|GO:0005789|GO:0005792|GO:0006754|GO:0006812|GO:0006816|GO:0006874|GO:0006984|GO:0008022|GO:0008152|GO:0015662|GO:0016020|GO:0016021|GO:0016529|GO:0016820|GO:0034220|GO:0045822|GO:0048155|GO:0003674|GO:0003824|GO:0005215|GO:0005488|GO:0005515|GO:0005575|GO:0005622|GO:0005623|GO:0005737|GO:0006139|GO:0006810|GO:0008150|GO:0008152|GO:…
ENSBTAG00000018369	0	0	MLRV_BOVIN		505519	ENSBTAG00000018369	GO:0003674|GO:0003774|GO:0003824|GO:0005488|GO:0005515|GO:0005575|GO:0005622|GO:0005623|GO:0007275|GO:0008150|GO:0016787|GO:0032501|GO:0050789
NEWGENE258	0	0	NEWGENE258
ENSBTAG00000000621	0	0	CATSPERG		505774	ENSBTAG00000000621
ENSBTAG00000020080	0	0	MYBPC2			ENSBTAG00000020080
ENSBTAG00000037814	0	0	A7Z078_BOVIN			ENSBTAG00000037814	GO:0003676|GO:0005622|GO:0006355|GO:0003674|GO:0003676|GO:0005488|GO:0005575|GO:0005622|GO:0005623|GO:0008150|GO:0050789
ENSBTAG00000044385	0	0				ENSBTAG00000044385
ENSBTAG00000006419	0	0	TNNT1_BOVIN		282095	ENSBTAG00000006419	GO:0003009|GO:0005515|GO:0005523|GO:0005861|GO:0045932|GO:0003674|GO:0005488|GO:0005515|GO:0005575|GO:0005622|GO:0005623|GO:0005737|GO:0008150|GO:0032501|GO:0050789
ENSBTAG00000028359	0	0	U3			ENSBTAG00000028359
ENSBTAG00000034767	0	0	U1			ENSBTAG00000034767
ENSBTAG00000005534	0	0	ENOB_BOVIN		540303	ENSBTAG00000005534	GO:0003674|GO:0003824|GO:0005488|GO:0005575|GO:0005622|GO:0005623|GO:0005737|GO:0008150|GO:0008152|GO:0009056|GO:0009987|GO:0016829
ENSBTAG00000037794	0	0	Q8HZ61_BOVIN		408020	ENSBTAG00000037794	GO:0003774|GO:0005524|GO:0006936|GO:0014823|GO:0016459|GO:0030016|GO:0003674|GO:0003774|GO:0003824|GO:0005488|GO:0005575|GO:0005622|GO:0005623|GO:0016787
ENSBTAG00000018204	0	0	MYH1_BOVIN		281337	ENSBTAG00000018204	GO:0000166|GO:0003774|GO:0003779|GO:0005515|GO:0005516|GO:0005524|GO:0005730|GO:0005737|GO:0005859|GO:0005925|GO:0014704|GO:0016459|GO:0030016|GO:0031672|GO:0032982|GO:0051015|GO:0003674|GO:0003774|GO:0003824|GO:0005488|GO:0005515|GO:0005575|GO:0005622|GO:0005623|GO:0005634|GO:0005737|GO:0016020|GO:0016787
ENSBTAG00000007090	0	0	MYH2_BOVIN		788772	ENSBTAG00000007090	GO:0000166|GO:0001778|GO:0003774|GO:0003779|GO:0005515|GO:0005516|GO:0005524|GO:0005730|GO:0005737|GO:0005794|GO:0005826|GO:0005925|GO:0006936|GO:0014823|GO:0016020|GO:0016192|GO:0016459|GO:0030016|GO:0031672|GO:0032982|GO:0043234|GO:0051015|GO:0003674|GO:0003774|GO:0003824|GO:0005488|GO:0005515|GO:0005575|GO:0005622|GO:0005623|GO:0005634|GO:0005737|GO:0006810|GO:0008150|GO:0009987|GO:0016020|GO:…
ENSBTAG00000011730	0	0	TELT_BOVIN		513257	ENSBTAG00000011730	GO:0003674|GO:0005488|GO:0005515|GO:0005575|GO:0005622|GO:0005623|GO:0005737|GO:0007275|GO:0008150|GO:0009987|GO:0030154|GO:0032501
ENSBTAG00000030306	0	0	U2			ENSBTAG00000030306
ENSBTAG00000003074	0	0	C4TQH6_BOVIN		529171	ENSBTAG00000003074	GO:0055085|GO:0006810|GO:0008150|GO:0009987
ENSBTAG00000044827	0	0				ENSBTAG00000044827
ENSBTAG00000044468	0	0				ENSBTAG00000044468
ENSBTAG00000022548	0	0				ENSBTAG00000022548
ENSBTAG00000033603	0	0	Q3SZ13_BOVIN		521960	ENSBTAG00000033603	GO:0000831|GO:0004428|GO:0005634|GO:0005737|GO:0005739|GO:0006468|GO:0008440|GO:0016301|GO:0032958|GO:0046488|GO:0003674|GO:0003824|GO:0005575|GO:0005622|GO:0005623|GO:0005634|GO:0005737|GO:0008150|GO:0008152|GO:0009058|GO:0009987|GO:0016301|GO:0016740|GO:0043170
NEWGENE132	0	0	NEWGENE132
ENSBTAG00000025441	0	0	HS71A_BOVIN		282254	ENSBTAG00000025441	GO:0000166|GO:0000723|GO:0005524|GO:0006281|GO:0006916|GO:0006950|GO:0009408|GO:0043154|GO:0003674|GO:0005488|GO:0006139|GO:0008150|GO:0008152|GO:0009987|GO:0043170|GO:0050789|GO:0050896
ENSBTAG00000019585	0	0	MYOM1		538404	ENSBTAG00000019585
ENSBTAG00000006541	0	0	AT2A1_BOVIN		518117	ENSBTAG00000006541	GO:0003674|GO:0003824|GO:0005215|GO:0005488|GO:0005575|GO:0005622|GO:0005623|GO:0005737|GO:0006139|GO:0006810|GO:0008150|GO:0008152|GO:0009058|GO:0009987|GO:0015075|GO:0016020|GO:0016787
NEWGENE165	0	0	NEWGENE165
ENSBTAG00000011734	0	0	ANKR1_BOVIN		510376	ENSBTAG00000011734	GO:0003674|GO:0005488|GO:0005515|GO:0005575|GO:0005622|GO:0005623|GO:0005634|GO:0005737|GO:0008150|GO:0030528|GO:0050789
NEWGENE168	0	0	NEWGENE168
ENSBTAG00000019327	0	0	A5D7L9_BOVIN		532640	ENSBTAG00000019327	GO:0008270|GO:0046872|GO:0003674|GO:0005488
ENSBTAG00000009387	0	0	MYOM2			ENSBTAG00000009387
ENSBTAG00000044834	0	0				ENSBTAG00000044834
ENSBTAG00000013208	0	0	ADT1_BOVIN		282478	ENSBTAG00000013208	GO:0005215|GO:0005488|GO:0005515|GO:0005739|GO:0005743|GO:0006810|GO:0016020|GO:0016021|GO:0055085|GO:0060547|GO:0003674|GO:0005215|GO:0005488|GO:0005515|GO:0005575|GO:0005622|GO:0005623|GO:0005737|GO:0006810|GO:0008150|GO:0009987|GO:0016020|GO:0050789
ENSBTAG00000017183	0	0	PDLI3_BOVIN		538516	ENSBTAG00000017183	GO:0003674|GO:0005488|GO:0005515|GO:0005575|GO:0005622|GO:0005623|GO:0005737
NEWGENE254	0	0	NEWGENE254
ENSBTAG00000000163	0	0	DDIT4_BOVIN		529235	ENSBTAG00000000163	GO:0005575|GO:0005622|GO:0005623|GO:0005737|GO:0008150|GO:0008219|GO:0009987|GO:0050789
ENSBTAG00000033008	0	0	MYOZ1			ENSBTAG00000033008
ENSBTAG00000044334	0	0				ENSBTAG00000044334
ENSBTAG00000018707	0	0	Q3ZBC9_BOVIN		536781	ENSBTAG00000018707	GO:0005080|GO:0005515|GO:0030018|GO:0003674|GO:0005488|GO:0005515|GO:0005575|GO:0005622|GO:0005623|GO:0005737
ENSBTAG00000008683	0	0	LDHA_BOVIN		281274	ENSBTAG00000008683	GO:0003674|GO:0003824|GO:0005488|GO:0005515|GO:0005575|GO:0005622|GO:0005623|GO:0005737|GO:0007154|GO:0008150|GO:0008152|GO:0009056|GO:0009987|GO:0016491|GO:0050896
ENSBTAG00000017181	0	0	MACD1_BOVIN		613568	ENSBTAG00000017181	GO:0005575|GO:0005622|GO:0005623|GO:0005737
ENSBTAG00000001032	0	0	PYGM_BOVIN		327664	ENSBTAG00000001032	GO:0000166|GO:0004645|GO:0005515|GO:0005829|GO:0005975|GO:0005977|GO:0005980|GO:0008184|GO:0016740|GO:0016757|GO:0030170|GO:0003674|GO:0003824|GO:0005488|GO:0005515|GO:0008150|GO:0008152|GO:0009056|GO:0009987|GO:0016740|GO:0043170
NEWGENE249	0	0	NEWGENE249
NEWGENE250	0	0	NEWGENE250
ENSBTAG00000022244	0	0	ACTN3_BOVIN		539375	ENSBTAG00000022244	GO:0003674|GO:0005488|GO:0005515|GO:0006519|GO:0008150|GO:0008152|GO:0009987|GO:0032501
ENSBTAG00000022158	0	0	TNNT3_BOVIN		282096	ENSBTAG00000022158
ENSBTAG00000010880	0	0	A5PJM2_BOVIN		506434	ENSBTAG00000010880
ENSBTAG00000019579	0	0	Q24K19_BOVIN		506916	ENSBTAG00000019579	GO:0003674|GO:0005488|GO:0005515
ENSBTAG00000045160	0	0				ENSBTAG00000045160
ENSBTAG00000001246	1.11022e-16	2.63406e-14	AT1A1_BOVIN		282144	ENSBTAG00000001246	GO:0000166|GO:0002026|GO:0003824|GO:0003869|GO:0005391|GO:0005515|GO:0005524|GO:0005792|GO:0005886|GO:0006754|GO:0006810|GO:0006811|GO:0006812|GO:0006813|GO:0006814|GO:0008152|GO:0008217|GO:0015077|GO:0015662|GO:0015672|GO:0016020|GO:0016021|GO:0016323|GO:0016787|GO:0016820|GO:0031947|GO:0034220|GO:0042383|GO:0042493|GO:0045822|GO:0045823|GO:0045989|GO:0046872|GO:0003674|GO:0003824|GO:0005215|GO:…
ENSBTAG00000006434	1.11022e-16	2.63406e-14	A4IFK4_BOVIN		540340	ENSBTAG00000006434	GO:0005515|GO:0003674|GO:0005488|GO:0005515
ENSBTAG00000009663	2.22045e-16	5.16276e-14	A5D7Q4_BOVIN		533297	ENSBTAG00000009663	GO:0001701|GO:0003676|GO:0003677|GO:0003697|GO:0003730|GO:0005515|GO:0005634|GO:0005737|GO:0005844|GO:0006355|GO:0007283|GO:0008584|GO:0009566|GO:0030529|GO:0043066|GO:0046622|GO:0048642|GO:0003674|GO:0003676|GO:0005488|GO:0005515|GO:0005575|GO:0005622|GO:0005623|GO:0005634|GO:0005737|GO:0007275|GO:0008150|GO:0032501|GO:0050789
ENSBTAG00000044741	2.22045e-16	5.16276e-14	snoU97			ENSBTAG00000044741
ENSBTAG00000025644	5.55111e-16	1.26538e-13	Q862K4_BOVIN		617095	ENSBTAG00000025644	GO:0005509|GO:0003674|GO:0005488
ENSBTAG00000011482	5.55111e-16	1.26538e-13	LAT4_BOVIN		511955	ENSBTAG00000011482	GO:0003674|GO:0005215|GO:0005575|GO:0005623|GO:0006810|GO:0008150|GO:0009987|GO:0016020
ENSBTAG00000038794	6.66134e-16	1.48926e-13	LOC521172		521172	ENSBTAG00000038794
ENSBTAG00000001349	6.66134e-16	1.48926e-13	KIF1C		514928	ENSBTAG00000001349	GO:0003674|GO:0003774|GO:0003824|GO:0005488|GO:0008150|GO:0009987|GO:0016787
NEWGENE212	7.77156e-16	1.72092e-13	NEWGENE212
ENSBTAG00000034998	9.99201e-16	2.17125e-13	LOC781315		781315	ENSBTAG00000034998
ENSBTAG00000004965	9.99201e-16	2.17125e-13	ACTS_BOVIN		281592	ENSBTAG00000004965	GO:0000166|GO:0000777|GO:0000940|GO:0001725|GO:0005487|GO:0005515|GO:0005524|GO:0005635|GO:0005643|GO:0005737|GO:0005856|GO:0005865|GO:0005884|GO:0006406|GO:0006999|GO:0030240|GO:0031080|GO:0048741|GO:0003674|GO:0005488|GO:0005515|GO:0005575|GO:0005622|GO:0005623|GO:0005737|GO:0007275|GO:0008150|GO:0009987|GO:0030154|GO:0032501
ENSBTAG00000001618	1.44329e-15	3.10722e-13	LOC516866		516866	ENSBTAG00000001618	GO:0003674|GO:0003824|GO:0005488|GO:0008150|GO:0008152|GO:0009987|GO:0016301|GO:0016740|GO:0043170
NEWGENE181	1.66533e-15	3.52006e-13	NEWGENE181
ENSBTAG00000008401	1.66533e-15	3.52006e-13	F263_BOVIN		407183	ENSBTAG00000008401	GO:0000166|GO:0003824|GO:0003873|GO:0004331|GO:0005515|GO:0005524|GO:0006000|GO:0006003|GO:0008152|GO:0016301|GO:0016740|GO:0016787|GO:0042802|GO:0003674|GO:0003824|GO:0005488|GO:0008150|GO:0008152|GO:0009987|GO:0016301|GO:0016740|GO:0016787
ENSBTAG00000002203	1.77636e-15	3.68769e-13	NDUS2_BOVIN		327697	ENSBTAG00000002203	GO:0003674|GO:0003824|GO:0005488|GO:0005515|GO:0005575|GO:0005622|GO:0005623|GO:0005737|GO:0006810|GO:0008150|GO:0008152|GO:0009987|GO:0016020|GO:0016491|GO:0050896
ENSBTAG00000027444	1.77636e-15	3.68769e-13	Q29S08_BOVIN			ENSBTAG00000027444	GO:0003779|GO:0005634|GO:0005737|GO:0005886|GO:0007010|GO:0007519|GO:0015629|GO:0043034|GO:0051015|GO:0003674|GO:0005488|GO:0005515|GO:0008150|GO:0009987
ENSBTAG00000006429	2.44249e-15	5.02569e-13	ACON_BOVIN		280976	ENSBTAG00000006429	GO:0003994|GO:0005506|GO:0005634|GO:0005739|GO:0006099|GO:0006101|GO:0008152|GO:0016747|GO:0016829|GO:0046872|GO:0051536|GO:0051539|GO:0003674|GO:0003824|GO:0005488|GO:0005575|GO:0005622|GO:0005623|GO:0005737|GO:0008150|GO:0008152|GO:0009056|GO:0009987|GO:0016740|GO:0016829
ENSBTAG00000042273	3.55271e-15	7.24598e-13	SNORA57			ENSBTAG00000042273
ENSBTAG00000006396	4.77396e-15	9.65211e-13	G6PI_BOVIN		280808	ENSBTAG00000006396	GO:0003674|GO:0003824|GO:0005488|GO:0005515|GO:0005575|GO:0005576|GO:0005615|GO:0005622|GO:0005623|GO:0005737|GO:0007275|GO:0008150|GO:0008152|GO:0009056|GO:0009058|GO:0009987|GO:0016853|GO:0032501
ENSBTAG00000025337	5.66214e-15	1.13492e-12	MYH13			ENSBTAG00000025337	GO:0003674|GO:0003774|GO:0003824|GO:0005198|GO:0005488|GO:0005575|GO:0005622|GO:0005623|GO:0008150|GO:0009987|GO:0016787
ENSBTAG00000016296	6.43929e-15	1.27966e-12	GPDA_BOVIN		525042	ENSBTAG00000016296	GO:0003674|GO:0003824|GO:0005488|GO:0005515|GO:0005575|GO:0005622|GO:0005623|GO:0005737|GO:0008150|GO:0008152|GO:0009056|GO:0009058|GO:0009987|GO:0016491
ENSBTAG00000012931	6.88338e-15	1.35632e-12	PPLA_BOVIN		100125240	ENSBTAG00000012931	GO:0003674|GO:0005488|GO:0005515|GO:0005575|GO:0005622|GO:0005623|GO:0005737|GO:0006810|GO:0007275|GO:0008150|GO:0009987|GO:0016020|GO:0030234|GO:0032501|GO:0050789
ENSBTAG00000021508	8.32667e-15	1.62692e-12	A6QP99_BOVIN		509978	ENSBTAG00000021508	GO:0005523|GO:0005856|GO:0003674|GO:0005488|GO:0005515|GO:0005575|GO:0005622|GO:0005623
ENSBTAG00000009749	9.10383e-15	1.76394e-12	Q2KHV7_BOVIN		522980	ENSBTAG00000009749	GO:0000122|GO:0004221|GO:0005515|GO:0005737|GO:0005886|GO:0005938|GO:0006511|GO:0008233|GO:0008234|GO:0016579|GO:0016787|GO:0030332|GO:0031625|GO:0042802|GO:0045931|GO:0048471|GO:0050821|GO:0003674|GO:0003824|GO:0005488|GO:0005515|GO:0005575|GO:0005622|GO:0005623|GO:0005737|GO:0008150|GO:0008152|GO:0009056|GO:0009987|GO:0016020|GO:0016787|GO:0043170
ENSBTAG00000009702	1.75415e-14	3.37073e-12	Q28863_BOVIN		281339	ENSBTAG00000009702	GO:0003674|GO:0003774|GO:0003824|GO:0005488|GO:0005575|GO:0005622|GO:0005623|GO:0008150|GO:0016787|GO:0050896
NEWGENE126	1.80966e-14	3.44889e-12	NEWGENE126
ENSBTAG00000033694	3.4639e-14	6.54789e-12				ENSBTAG00000033694
ENSBTAG00000005085	4.27436e-14	8.01477e-12	Q2KI94_BOVIN		528912	ENSBTAG00000005085	GO:0004842|GO:0005515|GO:0005622|GO:0005737|GO:0008270|GO:0031432|GO:0043161|GO:0046872|GO:0003674|GO:0003824|GO:0005488|GO:0005515|GO:0005575|GO:0005622|GO:0005623|GO:0005737|GO:0008150|GO:0008152|GO:0009056|GO:0009987|GO:0016874|GO:0043170
ENSBTAG00000013272	7.40519e-14	1.37742e-11	SMAD2			ENSBTAG00000013272	GO:0003674|GO:0003676|GO:0005488|GO:0005515|GO:0005575|GO:0005622|GO:0005623|GO:0005634|GO:0008150|GO:0030528|GO:0050789
NEWGENE129	1.00142e-13	1.84794e-11	NEWGENE129
ENSBTAG00000007689	1.24123e-13	2.27243e-11	LPIN1			ENSBTAG00000007689
ENSBTAG00000019554	2.52465e-13	4.58598e-11	F16P2_BOVIN		514066	ENSBTAG00000019554	GO:0003674|GO:0003824|GO:0005488|GO:0008150|GO:0008152|GO:0009058|GO:0009987|GO:0016787
ENSBTAG00000013921	2.61346e-13	4.71052e-11	KCRM_BOVIN		286822	ENSBTAG00000013921	GO:0003674|GO:0003824|GO:0005488|GO:0005575|GO:0005622|GO:0005623|GO:0005737|GO:0006519|GO:0008150|GO:0008152|GO:0009058|GO:0009987|GO:0016301|GO:0016740
ENSBTAG00000011184	2.86993e-13	5.13297e-11	FRIH_BOVIN		281173	ENSBTAG00000011184	GO:0004322|GO:0005488|GO:0006826|GO:0006879|GO:0006955|GO:0008199|GO:0008285|GO:0016491|GO:0046872|GO:0046914|GO:0055114|GO:0003674|GO:0003824|GO:0005488|GO:0006810|GO:0008150|GO:0008152|GO:0009987|GO:0016491|GO:0050789|GO:0050896
ENSBTAG00000015839	3.45723e-13	6.13619e-11	MAP4_BOVIN		281295	ENSBTAG00000015839	GO:0005515|GO:0005874|GO:0007026|GO:0005575|GO:0005622|GO:0005623|GO:0008150|GO:0050789
ENSBTAG00000011752	3.6815e-13	6.48474e-11	SYNM		514186	ENSBTAG00000011752
ENSBTAG00000032527	4.01457e-13	7.01825e-11	ERCC6		522908	ENSBTAG00000032527	GO:0003674|GO:0003676|GO:0003824|GO:0004386|GO:0005488|GO:0016787
ENSBTAG00000035164	4.36762e-13	7.57847e-11				ENSBTAG00000035164
ENSBTAG00000011266	4.76619e-13	8.20879e-11	Q32PJ4_BOVIN		534401	ENSBTAG00000011266	GO:0001501|GO:0001823|GO:0003676|GO:0003677|GO:0005515|GO:0005622|GO:0005634|GO:0005730|GO:0007417|GO:0008270|GO:0008285|GO:0009880|GO:0009952|GO:0016566|GO:0016604|GO:0016605|GO:0016607|GO:0017053|GO:0030097|GO:0035110|GO:0035116|GO:0035136|GO:0042802|GO:0042803|GO:0043065|GO:0045638|GO:0045892|GO:0046872|GO:0048133|GO:0003674|GO:0003676|GO:0005488|GO:0005515|GO:0005575|GO:0005622|GO:0005623|GO:…
NEWGENE51	5.05151e-13	8.63623e-11	NEWGENE51
ENSBTAG00000017462	5.60885e-13	9.51907e-11	ATF4_BOVIN		509107	ENSBTAG00000017462	GO:0003677|GO:0003700|GO:0003704|GO:0005515|GO:0005634|GO:0005667|GO:0005737|GO:0005886|GO:0006094|GO:0006355|GO:0006950|GO:0016020|GO:0016563|GO:0034976|GO:0043565|GO:0045944|GO:0046983|GO:0003674|GO:0003676|GO:0005488|GO:0005515|GO:0005575|GO:0005622|GO:0005623|GO:0005634|GO:0005737|GO:0006139|GO:0008150|GO:0008152|GO:0009058|GO:0009987|GO:0016020|GO:0030528|GO:0043170|GO:0050789|GO:0050896
ENSBTAG00000016874	6.39488e-13	1.07745e-10	DNJB1_BOVIN		538426	ENSBTAG00000016874	GO:0003674|GO:0005488|GO:0005515|GO:0005575|GO:0005622|GO:0005623|GO:0005634|GO:0005737|GO:0008150|GO:0008152|GO:0009987|GO:0043170|GO:0050896
ENSBTAG00000032719	6.50369e-13	1.08789e-10	TFRC		504698	ENSBTAG00000032719
ENSBTAG00000000838	7.20313e-13	1.19628e-10	A6QQI9_BOVIN		515039	ENSBTAG00000000838	GO:0003674|GO:0003676|GO:0005488|GO:0008150|GO:0030528|GO:0050789
ENSBTAG00000012159	1.17384e-12	1.93567e-10	CNBP_BOVIN		504831	ENSBTAG00000012159	GO:0003674|GO:0003676|GO:0005488|GO:0005575|GO:0005622|GO:0005623|GO:0005634|GO:0005737|GO:0006139|GO:0008150|GO:0008152|GO:0009058|GO:0009987|GO:0043170|GO:0050789
ENSBTAG00000020735	1.42164e-12	2.32779e-10	SMG1		525143	ENSBTAG00000020735	GO:0003674|GO:0003676|GO:0003824|GO:0004871|GO:0005488|GO:0008150|GO:0016740|GO:0030528|GO:0050789
ENSBTAG00000011104	1.74094e-12	2.83067e-10	Q1RMR8_BOVIN		359718	ENSBTAG00000011104	GO:0001525|GO:0005515|GO:0005635|GO:0005783|GO:0005886|GO:0007399|GO:0007413|GO:0019987|GO:0021801|GO:0030176|GO:0030308|GO:0030334|GO:0030517|GO:0042995|GO:0043025|GO:0050770|GO:0050771|GO:0051960|GO:0060317|GO:0071786|GO:2000172|GO:0003674|GO:0005488|GO:0005515|GO:0005575|GO:0005622|GO:0005623|GO:0005634|GO:0005737|GO:0007275|GO:0008150|GO:0009987|GO:0016020|GO:0030154|GO:0032501|GO:0050789
NEWGENE93	1.92091e-12	3.1016e-10	NEWGENE93
ENSBTAG00000042676	2.72138e-12	4.36378e-10	Y_RNA			ENSBTAG00000042676
ENSBTAG00000021776	2.79476e-12	4.45076e-10	NDUV1_BOVIN		287014	ENSBTAG00000021776	GO:0003674|GO:0003824|GO:0005488|GO:0005575|GO:0005622|GO:0005623|GO:0005737|GO:0006810|GO:0008150|GO:0008152|GO:0009987|GO:0016020|GO:0016491
ENSBTAG00000018588	3.62332e-12	5.73101e-10	BI1_BOVIN		616210	ENSBTAG00000018588	GO:0005575|GO:0005623|GO:0008150|GO:0008219|GO:0009987|GO:0016020|GO:0050789
NEWGENE98	4.30556e-12	6.76409e-10	NEWGENE98
ENSBTAG00000012890	4.79738e-12	7.43627e-10	MPCP_BOVIN		282477	ENSBTAG00000012890	GO:0003674|GO:0005215|GO:0005488|GO:0005575|GO:0005622|GO:0005623|GO:0005737|GO:0006810|GO:0008150|GO:0009987|GO:0016020
ENSBTAG00000015214	4.7804e-12	7.43627e-10	CAH3_BOVIN		513212	ENSBTAG00000015214	GO:0003674|GO:0003824|GO:0005488|GO:0005575|GO:0005622|GO:0005623|GO:0005737|GO:0008150|GO:0008152|GO:0009987|GO:0016829
ENSBTAG00000003061	5.31641e-12	8.18622e-10	GATA5_BOVIN		504784	ENSBTAG00000003061	GO:0003674|GO:0003676|GO:0004871|GO:0004872|GO:0005488|GO:0005515|GO:0005575|GO:0005576|GO:0005578|GO:0005622|GO:0005623|GO:0005634|GO:0006139|GO:0008150|GO:0008152|GO:0009058|GO:0009987|GO:0030528|GO:0043170|GO:0050789
NEWGENE31	6.53055e-12	9.9896e-10	NEWGENE31
ENSBTAG00000001932	7.31315e-12	1.11136e-09	Q08DN5_BOVIN		512902	ENSBTAG00000001932	GO:0005739|GO:0008415|GO:0016740|GO:0033540|GO:0044255|GO:0003674|GO:0003824|GO:0005575|GO:0005622|GO:0005623|GO:0005737|GO:0016740
NEWGENE177	7.45648e-12	1.12578e-09	NEWGENE177
ENSBTAG00000042671	8.65041e-12	1.29762e-09	SNORA73			ENSBTAG00000042671
ENSBTAG00000038286	9.21474e-12	1.37341e-09	PDPFL_BOVIN		100126183	ENSBTAG00000038286
ENSBTAG00000011596	9.89686e-12	1.46568e-09	A6H7B7_BOVIN		510474	ENSBTAG00000011596	GO:0003676|GO:0005515|GO:0008380|GO:0009611|GO:0050733|GO:0003674|GO:0003676|GO:0005488|GO:0005515
ENSBTAG00000010989	1.21974e-11	1.79494e-09	P85A_BOVIN		282307	ENSBTAG00000010989	GO:0003674|GO:0005488|GO:0005515|GO:0005575|GO:0005622|GO:0005623|GO:0005737|GO:0007275|GO:0008150|GO:0008152|GO:0009987|GO:0016020|GO:0030154|GO:0030234|GO:0032501|GO:0043170|GO:0050789|GO:0050896
ENSBTAG00000004189	1.39065e-11	2.03359e-09	MLXIP		783217	ENSBTAG00000004189	GO:0003674|GO:0005575|GO:0005622|GO:0005623|GO:0005634|GO:0008150|GO:0030528|GO:0050789
ENSBTAG00000019177	1.72978e-11	2.5137e-09	Q2KJ23_BOVIN		614576	ENSBTAG00000019177	GO:0003674|GO:0005488|GO:0005515|GO:0005575|GO:0005622|GO:0005623|GO:0005737|GO:0008150|GO:0050789
ENSBTAG00000011885	1.74983e-11	2.52704e-09	NNTM_BOVIN		280878	ENSBTAG00000011885	GO:0003824|GO:0005488|GO:0005739|GO:0005743|GO:0008152|GO:0008746|GO:0008750|GO:0015992|GO:0016020|GO:0016021|GO:0016491|GO:0050661|GO:0055114|GO:0003674|GO:0003824|GO:0005488|GO:0005575|GO:0005622|GO:0005623|GO:0005737|GO:0006810|GO:0008150|GO:0008152|GO:0016020|GO:0016491
ENSBTAG00000031573	2.31266e-11	3.31924e-09	Q3ZBX2_BOVIN		780788	ENSBTAG00000031573	GO:0005515|GO:0005622|GO:0007229|GO:0045662|GO:0003674|GO:0005488|GO:0005515|GO:0005575|GO:0005622|GO:0005623|GO:0008150|GO:0050789
ENSBTAG00000007068	4.10647e-11	5.85764e-09	SH3BGR			ENSBTAG00000007068
ENSBTAG00000006752	4.31936e-11	6.12374e-09	PFKFB4		534928	ENSBTAG00000006752	GO:0003674|GO:0003824|GO:0005488|GO:0008150|GO:0008152|GO:0009987|GO:0016301|GO:0016740
ENSBTAG00000028443	4.93148e-11	6.9492e-09	5S_rRNA			ENSBTAG00000028443
ENSBTAG00000008827	5.04893e-11	7.07184e-09	A7MB04_BOVIN		523846	ENSBTAG00000008827	GO:0003674|GO:0005488
ENSBTAG00000008429	5.25688e-11	7.31903e-09	Q00KA9_BOVIN		504317	ENSBTAG00000008429	GO:0001822|GO:0001942|GO:0004872|GO:0005509|GO:0005515|GO:0005886|GO:0008104|GO:0009953|GO:0009954|GO:0016020|GO:0016021|GO:0030178|GO:0030326|GO:0042475|GO:0042733|GO:0043113|GO:0048856|GO:0051124|GO:0090090|GO:0003674|GO:0004871|GO:0004872|GO:0005488|GO:0005515|GO:0005575|GO:0005623|GO:0007275|GO:0008150|GO:0008152|GO:0009987|GO:0016020|GO:0030154|GO:0032501|GO:0043062|GO:0043170|GO:0050789
ENSBTAG00000002507	6.92325e-11	9.56227e-09	ATPA_BOVIN		282578	ENSBTAG00000002507	GO:0003674|GO:0003824|GO:0005215|GO:0005488|GO:0005515|GO:0005575|GO:0005622|GO:0005623|GO:0005737|GO:0006139|GO:0006810|GO:0007275|GO:0008150|GO:0008152|GO:0009058|GO:0009987|GO:0015075|GO:0016020|GO:0016787|GO:0032501|GO:0050789
ENSBTAG00000014417	6.95034e-11	9.56227e-09	LOC524593		524593	ENSBTAG00000014417
ENSBTAG00000044105	7.19624e-11	9.84235e-09	FOXO1		506618	ENSBTAG00000044105	GO:0003674|GO:0003676|GO:0005488|GO:0005575|GO:0005622|GO:0005623|GO:0005634|GO:0008150|GO:0030528|GO:0050789
ENSBTAG00000019648	1.02723e-10	1.39674e-08	GBLP_BOVIN		327682	ENSBTAG00000019648	GO:0001891|GO:0001934|GO:0004872|GO:0005080|GO:0005515|GO:0005634|GO:0005737|GO:0005886|GO:0008200|GO:0016020|GO:0016301|GO:0019903|GO:0030292|GO:0030308|GO:0030335|GO:0030425|GO:0030496|GO:0030971|GO:0032436|GO:0032464|GO:0042169|GO:0043025|GO:0043065|GO:0043547|GO:0048471|GO:0050765|GO:0051726|GO:0061099|GO:0003674|GO:0003824|GO:0004871|GO:0004872|GO:0005488|GO:0005515|GO:0005575|GO:0005622|GO:…
ENSBTAG00000017450	1.05115e-10	1.42095e-08	KLHL24		533510	ENSBTAG00000017450	GO:0003674|GO:0005488|GO:0005515
ENSBTAG00000014547	1.21307e-10	1.63035e-08	PGAM2_BOVIN		515067	ENSBTAG00000014547	GO:0003674|GO:0003824|GO:0008150|GO:0008152|GO:0009056|GO:0009987|GO:0016787|GO:0016853|GO:0032501
ENSBTAG00000009535	1.31529e-10	1.75757e-08	RS2_BOVIN		286867	ENSBTAG00000009535	GO:0003674|GO:0003676|GO:0005198|GO:0005488|GO:0005575|GO:0005622|GO:0005623|GO:0005737|GO:0008150|GO:0008152|GO:0009058|GO:0009987|GO:0043170
ENSBTAG00000005620	1.4129e-10	1.87722e-08	RS3_BOVIN		326588	ENSBTAG00000005620	GO:0003684|GO:0003723|GO:0003729|GO:0003735|GO:0003906|GO:0004519|GO:0005515|GO:0005622|GO:0005634|GO:0005737|GO:0005829|GO:0005840|GO:0006412|GO:0006414|GO:0006917|GO:0006919|GO:0006974|GO:0015935|GO:0019901|GO:0022627|GO:0030529|GO:0032088|GO:0032587|GO:0045738|GO:0051059|GO:0003674|GO:0003676|GO:0003824|GO:0005198|GO:0005488|GO:0005515|GO:0005575|GO:0005622|GO:0005623|GO:0005634|GO:0005737|GO:…
ENSBTAG00000017089	1.44331e-10	1.90672e-08				ENSBTAG00000017089
ENSBTAG00000021841	1.4798e-10	1.94389e-08	CHD7		533175	ENSBTAG00000021841	GO:0003674|GO:0003676|GO:0003824|GO:0004386|GO:0005488|GO:0005575|GO:0005622|GO:0005623|GO:0005634|GO:0005694|GO:0008150|GO:0009987|GO:0016787
ENSBTAG00000007700	1.53487e-10	2.0049e-08	PAHX_BOVIN		281400	ENSBTAG00000007700	GO:0003674|GO:0003824|GO:0005488|GO:0005575|GO:0005622|GO:0005623|GO:0005737|GO:0008150|GO:0008152|GO:0009056|GO:0009987|GO:0016491
ENSBTAG00000018813	1.60752e-10	2.08806e-08	IDH3B_BOVIN		613338	ENSBTAG00000018813	GO:0000287|GO:0004449|GO:0005739|GO:0006099|GO:0016491|GO:0016616|GO:0046872|GO:0051287|GO:0055114|GO:0003674|GO:0003824|GO:0005488|GO:0005575|GO:0005622|GO:0005623|GO:0005737|GO:0008150|GO:0008152|GO:0009056|GO:0009987|GO:0016491
ENSBTAG00000001083	1.65194e-10	2.12205e-08	ZAK		519251	ENSBTAG00000001083	GO:0003674|GO:0003824|GO:0005488|GO:0008150|GO:0008152|GO:0009987|GO:0016301|GO:0016740|GO:0043170
ENSBTAG00000004037	1.64969e-10	2.12205e-08	Q08DH1_BOVIN		280831	ENSBTAG00000004037	GO:0001525|GO:0001774|GO:0001889|GO:0001938|GO:0002755|GO:0002756|GO:0003151|GO:0003677|GO:0003700|GO:0003705|GO:0003713|GO:0005100|GO:0005515|GO:0005634|GO:0005654|GO:0005667|GO:0006351|GO:0006355|GO:0007179|GO:0007184|GO:0008134|GO:0008285|GO:0009987|GO:0010552|GO:0010843|GO:0016563|GO:0016564|GO:0017053|GO:0031103|GO:0031953|GO:0032321|GO:0035026|GO:0042493|GO:0043066|GO:0043392|GO:0043524|GO:…
ENSBTAG00000003476	1.73484e-10	2.2144e-08	FEM1A_BOVIN		516550	ENSBTAG00000003476	GO:0003674|GO:0003824|GO:0005575|GO:0005622|GO:0005623|GO:0005737|GO:0008150|GO:0016874|GO:0050789
ENSBTAG00000009696	1.74288e-10	2.2144e-08	ACTN2_BOVIN		536607	ENSBTAG00000009696	GO:0003674|GO:0004871|GO:0005488|GO:0005515|GO:0005575|GO:0005622|GO:0005623|GO:0005634|GO:0005737|GO:0008150|GO:0009987|GO:0016020|GO:0030528|GO:0032501
ENSBTAG00000014068	2.38435e-10	3.01296e-08	VDAC3_BOVIN		282716	ENSBTAG00000014068	GO:0000166|GO:0005739|GO:0005741|GO:0006810|GO:0006811|GO:0006820|GO:0008308|GO:0015288|GO:0016020|GO:0016021|GO:0046930|GO:0055085|GO:0003674|GO:0005215|GO:0005488|GO:0005575|GO:0005622|GO:0005623|GO:0005737|GO:0006810|GO:0008150|GO:0009987|GO:0015075|GO:0015267|GO:0016020
ENSBTAG00000016224	2.55213e-10	3.20754e-08	RS7_BOVIN		505507	ENSBTAG00000016224	GO:0003674|GO:0005198|GO:0005488|GO:0005515|GO:0005575|GO:0005622|GO:0005623|GO:0005634|GO:0005737|GO:0006139|GO:0008150|GO:0008152|GO:0009058|GO:0009987|GO:0043170
ENSBTAG00000038010	2.81239e-10	3.51564e-08				ENSBTAG00000038010
NEWGENE1	3.19361e-10	3.97083e-08	NEWGENE1
NEWGENE195	3.60497e-10	4.45846e-08	NEWGENE195
ENSBTAG00000030408	4.06766e-10	5.00408e-08	Q2TBG2_BOVIN		508199	ENSBTAG00000030408
ENSBTAG00000005462	4.13108e-10	5.05535e-08	FXR2		618127	ENSBTAG00000005462	GO:0003674|GO:0003676|GO:0005488
ENSBTAG00000011548	4.17889e-10	5.08709e-08	A6QPA7_BOVIN		512748	ENSBTAG00000011548	GO:0003876|GO:0006144|GO:0009168|GO:0016814|GO:0019239|GO:0003674|GO:0003824|GO:0006139|GO:0008150|GO:0008152|GO:0009058|GO:0009987|GO:0016787
ENSBTAG00000005211	5.02301e-10	6.08282e-08	RL4_BOVIN		507271	ENSBTAG00000005211	GO:0003674|GO:0003824|GO:0005198|GO:0005575|GO:0005622|GO:0005623|GO:0005737|GO:0008150|GO:0008152|GO:0009058|GO:0009987|GO:0016491|GO:0043170
ENSBTAG00000018513	5.54689e-10	6.68242e-08	Q3T173_BOVIN		509056	ENSBTAG00000018513	GO:0003674|GO:0005488|GO:0005515
ENSBTAG00000017639	5.58992e-10	6.69955e-08	A5PJL4_BOVIN		511190	ENSBTAG00000017639	GO:0000166|GO:0000287|GO:0002755|GO:0002756|GO:0004672|GO:0004674|GO:0004713|GO:0004867|GO:0005524|GO:0005634|GO:0005654|GO:0005737|GO:0005829|GO:0006468|GO:0007243|GO:0016301|GO:0016310|GO:0016740|GO:0043027|GO:0043154|GO:0003674|GO:0003824|GO:0005488|GO:0005575|GO:0005622|GO:0005623|GO:0005634|GO:0005737|GO:0008150|GO:0008152|GO:0009987|GO:0016301|GO:0016740|GO:0030234|GO:0043170|GO:0050789
ENSBTAG00000042484	6.03522e-10	7.19615e-08	SNORD22			ENSBTAG00000042484
ENSBTAG00000003711	8.46209e-10	1.00384e-07	A5PJT1_BOVIN		282711	ENSBTAG00000003711	GO:0001525|GO:0001666|GO:0001892|GO:0001974|GO:0002027|GO:0003677|GO:0003700|GO:0004871|GO:0005515|GO:0005634|GO:0005667|GO:0005737|GO:0006351|GO:0006355|GO:0006979|GO:0007005|GO:0007165|GO:0007601|GO:0008134|GO:0030097|GO:0030154|GO:0030218|GO:0030324|GO:0030528|GO:0035035|GO:0042415|GO:0043129|GO:0043565|GO:0043619|GO:0045944|GO:0046982|GO:0048469|GO:0048625|GO:0003674|GO:0003676|GO:0004871|GO:…
ENSBTAG00000021223	9.33194e-10	1.10141e-07	CRY2			ENSBTAG00000021223	GO:0003674|GO:0003824|GO:0006139|GO:0008150|GO:0008152|GO:0009987|GO:0016829|GO:0043170|GO:0050896
ENSBTAG00000010982	1.29287e-09	1.51821e-07	UBE2B_BOVIN		512207	ENSBTAG00000010982	GO:0000166|GO:0000209|GO:0000785|GO:0000790|GO:0001701|GO:0001741|GO:0004842|GO:0005515|GO:0005524|GO:0005634|GO:0005657|GO:0005737|GO:0005886|GO:0006281|GO:0006301|GO:0006344|GO:0006511|GO:0006513|GO:0006974|GO:0007283|GO:0007288|GO:0009411|GO:0010845|GO:0016020|GO:0016567|GO:0016874|GO:0019787|GO:0031056|GO:0031625|GO:0033128|GO:0033522|GO:0042493|GO:0043066|GO:0043161|GO:0043687|GO:0043951|GO:…
ENSBTAG00000003072	1.4808e-09	1.73015e-07	ACADV_BOVIN		282130	ENSBTAG00000003072	GO:0003674|GO:0003824|GO:0005488|GO:0005575|GO:0005622|GO:0005623|GO:0005737|GO:0008150|GO:0008152|GO:0009056|GO:0009987|GO:0016020|GO:0016491|GO:0032501|GO:0050789
ENSBTAG00000019419	1.49986e-09	1.74366e-07	NDUS7_BOVIN		338079	ENSBTAG00000019419	GO:0003954|GO:0005515|GO:0005739|GO:0005743|GO:0005747|GO:0006810|GO:0008137|GO:0016491|GO:0016651|GO:0022900|GO:0032981|GO:0046872|GO:0048038|GO:0051536|GO:0051539|GO:0055114|GO:0070469|GO:0003674|GO:0003824|GO:0005488|GO:0005575|GO:0005622|GO:0005623|GO:0005737|GO:0006810|GO:0008150|GO:0008152|GO:0009987|GO:0016020|GO:0016491
NEWGENE38	1.54045e-09	1.78194e-07	NEWGENE38
ENSBTAG00000014643	1.57827e-09	1.81665e-07	EF1D_BOVIN		516473	ENSBTAG00000014643	GO:0003674|GO:0003676|GO:0004871|GO:0005488|GO:0005515|GO:0005575|GO:0005622|GO:0005623|GO:0005737|GO:0008150|GO:0008152|GO:0009058|GO:0009987|GO:0043170|GO:0050789
ENSBTAG00000017486	2.11728e-09	2.42507e-07	ADARB1			ENSBTAG00000017486	GO:0003674|GO:0003676|GO:0003824|GO:0005488|GO:0005575|GO:0005622|GO:0005623|GO:0006139|GO:0008150|GO:0008152|GO:0009987|GO:0016787|GO:0043170
ENSBTAG00000005296	2.22775e-09	2.53909e-07	RL13A_BOVIN		767925	ENSBTAG00000005296	GO:0003735|GO:0005622|GO:0005829|GO:0005840|GO:0006412|GO:0006414|GO:0015934|GO:0030529|GO:0003674|GO:0005198|GO:0005575|GO:0005622|GO:0005623|GO:0005737|GO:0008150|GO:0008152|GO:0009058|GO:0009987|GO:0043170
ENSBTAG00000024657	2.3233e-09	2.63508e-07	ZFP91			ENSBTAG00000024657	GO:0003674|GO:0005488|GO:0005575|GO:0005622|GO:0005623
ENSBTAG00000006342	2.43749e-09	2.75117e-07	ATIF1_BOVIN		327699	ENSBTAG00000006342	GO:0003674|GO:0005488|GO:0005515|GO:0005575|GO:0005622|GO:0005623|GO:0005737|GO:0008150|GO:0009986|GO:0030234|GO:0050789
ENSBTAG00000044136	2.5058e-09	2.81461e-07	C1orf151			ENSBTAG00000044136
ENSBTAG00000027654	2.85861e-09	3.19546e-07	4EBP1_BOVIN		509613	ENSBTAG00000027654	GO:0003674|GO:0005488|GO:0005515|GO:0008150|GO:0009987|GO:0050789|GO:0050896
ENSBTAG00000014804	3.42116e-09	3.806e-07	A4IF81_BOVIN		534770	ENSBTAG00000014804	GO:0000166|GO:0003676|GO:0005515|GO:0005634|GO:0003674|GO:0003676|GO:0005488|GO:0005515
ENSBTAG00000000843	3.48257e-09	3.85587e-07	NDRG2_BOVIN		515063	ENSBTAG00000000843	GO:0005575|GO:0005622|GO:0005623|GO:0005634|GO:0005737|GO:0007275|GO:0008150|GO:0009987|GO:0030154|GO:0032501
ENSBTAG00000002069	3.60126e-09	3.96839e-07	HA1B_BOVIN		515712	ENSBTAG00000002069	GO:0002474|GO:0006955|GO:0016020|GO:0016021|GO:0019882|GO:0042612|GO:0005575|GO:0005623|GO:0008150|GO:0016020|GO:0050896
ENSBTAG00000017368	4.10671e-09	4.50402e-07	YBOX1_BOVIN		287023	ENSBTAG00000017368	GO:0003674|GO:0003676|GO:0005488|GO:0005575|GO:0005622|GO:0005623|GO:0005634|GO:0005737|GO:0006139|GO:0008150|GO:0008152|GO:0009058|GO:0009987|GO:0043170|GO:0050789
ENSBTAG00000042713	4.96196e-09	5.41646e-07	SNORA28			ENSBTAG00000042713
ENSBTAG00000039684	5.48354e-09	5.95784e-07	A1L578_BOVIN		538457	ENSBTAG00000039684	GO:0003716|GO:0005515|GO:0005634|GO:0005654|GO:0005737|GO:0005739|GO:0005901|GO:0006361|GO:0042134
ENSBTAG00000011419	6.41274e-09	6.935e-07	GRP75_BOVIN		517535	ENSBTAG00000011419	GO:0003674|GO:0005488|GO:0005515|GO:0005575|GO:0005622|GO:0005623|GO:0005737|GO:0006810|GO:0008150|GO:0008152|GO:0009986|GO:0009987|GO:0043170
NEWGENE214	6.59254e-09	7.09645e-07	NEWGENE214
ENSBTAG00000015767	7.39413e-09	7.92263e-07	RNF10_BOVIN		520757	ENSBTAG00000015767	GO:0005515|GO:0005737|GO:0008270|GO:0045893|GO:0046872|GO:0003674|GO:0005488|GO:0005515|GO:0005575|GO:0005622|GO:0005623|GO:0005737
ENSBTAG00000019096	8.15118e-09	8.69372e-07	QCR1_BOVIN		282393	ENSBTAG00000019096	GO:0003824|GO:0004222|GO:0005515|GO:0005739|GO:0005743|GO:0006122|GO:0006508|GO:0006810|GO:0008270|GO:0016020|GO:0022900|GO:0046872|GO:0070469|GO:0003674|GO:0003824|GO:0005488|GO:0005515|GO:0005575|GO:0005622|GO:0005623|GO:0005737|GO:0006810|GO:0008150|GO:0008152|GO:0009987|GO:0016020|GO:0016787|GO:0043170
ENSBTAG00000003403	1.06252e-08	1.12806e-06	Q1JPH9_BOVIN		617851	ENSBTAG00000003403	GO:0004668|GO:0005509|GO:0005737|GO:0006464|GO:0018101|GO:0003674|GO:0003824|GO:0005488|GO:0005575|GO:0005622|GO:0005623|GO:0005737|GO:0006519|GO:0008150|GO:0008152|GO:0009058|GO:0009987|GO:0016787|GO:0043170
ENSBTAG00000016194	1.11117e-08	1.17435e-06	FBX32_BOVIN		513776	ENSBTAG00000016194	GO:0003674|GO:0005488|GO:0005515
ENSBTAG00000030974	1.46762e-08	1.54406e-06	TBA4A_BOVIN		777775	ENSBTAG00000030974	GO:0003674|GO:0003824|GO:0005198|GO:0005488|GO:0005515|GO:0005575|GO:0005622|GO:0005623|GO:0008150|GO:0009987|GO:0016787
ENSBTAG00000010760	1.49572e-08	1.56654e-06	REV3L		517422	ENSBTAG00000010760	GO:0003674|GO:0003676|GO:0003824|GO:0005488|GO:0006139|GO:0008150|GO:0008152|GO:0009058|GO:0009987|GO:0016740|GO:0043170
ENSBTAG00000010619	1.60645e-08	1.67496e-06	CANB1_BOVIN		282321	ENSBTAG00000010619	GO:0001569|GO:0001837|GO:0004721|GO:0005509|GO:0005515|GO:0005829|GO:0006470|GO:0007507|GO:0008633|GO:0034504|GO:0051531|GO:0060487|GO:0003674|GO:0005488|GO:0007275|GO:0008150|GO:0009987|GO:0030154|GO:0032501
ENSBTAG00000021823	1.67713e-08	1.74085e-06	HFE2		512336	ENSBTAG00000021823
ENSBTAG00000039335	1.72377e-08	1.7813e-06	A2VDR7_BOVIN		523285	ENSBTAG00000039335
ENSBTAG00000014508	1.73825e-08	1.78833e-06	FBXO40		613597	ENSBTAG00000014508	GO:0003674|GO:0005488
ENSBTAG00000007062	1.83547e-08	1.88003e-06	IBP5_BOVIN		404185	ENSBTAG00000007062	GO:0003674|GO:0005488|GO:0005515|GO:0005575|GO:0005576|GO:0008150|GO:0050789
ENSBTAG00000014001	2.46068e-08	2.50935e-06	MAP1A			ENSBTAG00000014001
ENSBTAG00000009603	2.49358e-08	2.5318e-06	QCR6_BOVIN		613899	ENSBTAG00000009603	GO:0003674|GO:0003824|GO:0005215|GO:0005575|GO:0005622|GO:0005623|GO:0005737|GO:0006810|GO:0008150|GO:0008152|GO:0009987|GO:0015075|GO:0016020|GO:0016491
ENSBTAG00000009576	2.58883e-08	2.61708e-06	PACSIN3		535109	ENSBTAG00000009576
ENSBTAG00000005465	2.79754e-08	2.81583e-06	NDUA9_BOVIN		404188	ENSBTAG00000005465	GO:0003824|GO:0003854|GO:0003954|GO:0005488|GO:0005515|GO:0005739|GO:0005743|GO:0005747|GO:0005759|GO:0006694|GO:0006810|GO:0008152|GO:0008831|GO:0022900|GO:0031966|GO:0044237|GO:0045226|GO:0050662|GO:0070469|GO:0003674|GO:0003824|GO:0005488|GO:0005515|GO:0005575|GO:0005622|GO:0005623|GO:0005737|GO:0006810|GO:0008150|GO:0008152|GO:0009058|GO:0009987|GO:0016020|GO:0016491|GO:0043170
ENSBTAG00000000698	2.81254e-08	2.81872e-06	MYO18B			ENSBTAG00000000698	GO:0003674|GO:0003774|GO:0003824|GO:0005488|GO:0005575|GO:0005622|GO:0005623|GO:0016787
ENSBTAG00000003033	3.55962e-08	3.55214e-06	GA45G_BOVIN		504939	ENSBTAG00000003033	GO:0003674|GO:0005488|GO:0005515|GO:0007275|GO:0008150|GO:0008152|GO:0008219|GO:0009987|GO:0030154|GO:0032501|GO:0043170|GO:0050789
ENSBTAG00000001120	3.59811e-08	3.5752e-06	A6QLZ8_BOVIN		614661	ENSBTAG00000001120
ENSBTAG00000006995	3.65714e-08	3.61839e-06	Q1RMK4_BOVIN		526027	ENSBTAG00000006995	GO:0003779|GO:0005200|GO:0005515|GO:0005634|GO:0005730|GO:0005737|GO:0005829|GO:0005886|GO:0007182|GO:0007184|GO:0008091|GO:0016020|GO:0030863|GO:0032437|GO:0003674|GO:0005198|GO:0005488|GO:0005515|GO:0005575|GO:0005622|GO:0005623|GO:0005634|GO:0005737|GO:0006810|GO:0008150|GO:0008152|GO:0009987|GO:0016020|GO:0043170
ENSBTAG00000010801	3.94156e-08	3.88327e-06	Q3T141_BOVIN		516405	ENSBTAG00000010801	GO:0005515|GO:0016787|GO:0003674|GO:0003824|GO:0005488|GO:0005515|GO:0016787
ENSBTAG00000001009	4.42127e-08	4.33751e-06	Q3SYW3_BOVIN		508445	ENSBTAG00000001009	GO:0005515|GO:0005634|GO:0005737|GO:0005886|GO:0008284|GO:0009725|GO:0017124|GO:0030218|GO:0032403|GO:0042531|GO:0003674|GO:0005488|GO:0005515|GO:0005575|GO:0005622|GO:0005623|GO:0005634|GO:0005737|GO:0007275|GO:0008150|GO:0009987|GO:0030154|GO:0032501|GO:0050789|GO:0050896
ENSBTAG00000014611	5.38644e-08	5.26219e-06	SORL1		533166	ENSBTAG00000014611	GO:0003674|GO:0005488|GO:0005575|GO:0005623|GO:0009055|GO:0016020
ENSBTAG00000002026	5.46908e-08	5.32057e-06	RL5_BOVIN		510333	ENSBTAG00000002026	GO:0003674|GO:0003676|GO:0005198|GO:0005488|GO:0005575|GO:0005622|GO:0005623|GO:0005634|GO:0005737|GO:0008150|GO:0008152|GO:0009058|GO:0009987|GO:0043170
ENSBTAG00000006614	6.11293e-08	5.92216e-06	A6QQA2_BOVIN		510486	ENSBTAG00000006614
ENSBTAG00000004860	7.58651e-08	7.31925e-06	A6QQD5_BOVIN		537062	ENSBTAG00000004860	GO:0003824|GO:0008152|GO:0031957|GO:0003674|GO:0003824|GO:0008150|GO:0008152|GO:0016874
ENSBTAG00000009887	7.74343e-08	7.43977e-06	A7E307_BOVIN		514323	ENSBTAG00000009887	GO:0000166|GO:0003676|GO:0004386|GO:0005524|GO:0008026|GO:0016787|GO:0003674|GO:0003676|GO:0003824|GO:0004386|GO:0005488|GO:0016787
ENSBTAG00000008868	7.9603e-08	7.61666e-06	CAN3_BOVIN		281663	ENSBTAG00000008868	GO:0004197|GO:0004198|GO:0005509|GO:0005515|GO:0005622|GO:0005737|GO:0006508|GO:0008233|GO:0008234|GO:0016787|GO:0030239|GO:0045214|GO:0003674|GO:0003824|GO:0005488|GO:0005515|GO:0005575|GO:0005622|GO:0005623|GO:0005737|GO:0008150|GO:0008152|GO:0009987|GO:0016787|GO:0030154|GO:0043170
ENSBTAG00000012852	8.14209e-08	7.75868e-06	DICER_BOVIN		337871	ENSBTAG00000012852	GO:0000166|GO:0001525|GO:0001942|GO:0003676|GO:0003677|GO:0003723|GO:0003725|GO:0004386|GO:0004518|GO:0004519|GO:0004525|GO:0005515|GO:0005524|GO:0005622|GO:0005737|GO:0006396|GO:0006915|GO:0008026|GO:0009791|GO:0010070|GO:0010552|GO:0010553|GO:0010628|GO:0016442|GO:0016787|GO:0019827|GO:0021889|GO:0030324|GO:0030326|GO:0030422|GO:0030423|GO:0031047|GO:0031054|GO:0031069|GO:0035116|GO:0035196|GO:…
ENSBTAG00000016336	8.59363e-08	8.15553e-06	MGEA5		538561	ENSBTAG00000016336
ENSBTAG00000018186	9.15651e-08	8.65439e-06	PDXK_BOVIN		514168	ENSBTAG00000018186	GO:0003674|GO:0003824|GO:0005488|GO:0005515|GO:0005575|GO:0005622|GO:0005623|GO:0005737|GO:0008150|GO:0008152|GO:0009058|GO:0009987|GO:0016301|GO:0016740
ENSBTAG00000042801	1.08428e-07	1.02068e-05	SNORD100			ENSBTAG00000042801
ENSBTAG00000020296	1.09361e-07	1.0253e-05	A6QLC3_BOVIN		537932	ENSBTAG00000020296	GO:0003674|GO:0003824|GO:0005488|GO:0005515|GO:0007275|GO:0007610|GO:0008150|GO:0008152|GO:0009056|GO:0009987|GO:0016874|GO:0032501|GO:0043170|GO:0050896|GO:0051704
ENSBTAG00000011580	1.12235e-07	1.04802e-05	DAG1_BOVIN		281439	ENSBTAG00000011580	GO:0003674|GO:0005488|GO:0005515|GO:0005575|GO:0005576|GO:0005578|GO:0005615|GO:0005622|GO:0005623|GO:0005737|GO:0007275|GO:0008150|GO:0016020|GO:0032501
ENSBTAG00000019701	1.14984e-07	1.06514e-05	RL31_BOVIN		534279	ENSBTAG00000019701	GO:0003674|GO:0005198|GO:0005575|GO:0005622|GO:0005623|GO:0005737|GO:0008150|GO:0008152|GO:0009058|GO:0009987|GO:0043170
ENSBTAG00000002282	1.14703e-07	1.06514e-05	EIF1_BOVIN		509764	ENSBTAG00000002282	GO:0003674|GO:0003676|GO:0005488|GO:0008150|GO:0008152|GO:0009058|GO:0009987|GO:0043170
ENSBTAG00000015466	1.20342e-07	1.11034e-05	A1A4K2_BOVIN		516044	ENSBTAG00000015466	GO:0005730|GO:0005737|GO:0016428|GO:0030488|GO:0003674|GO:0003824|GO:0005575|GO:0005622|GO:0005623|GO:0005634|GO:0005737|GO:0006139|GO:0008150|GO:0008152|GO:0009987|GO:0016740|GO:0043170
ENSBTAG00000015702	1.22741e-07	1.128e-05	PITX3		512000	ENSBTAG00000015702	GO:0003674|GO:0003676|GO:0005488|GO:0005575|GO:0005622|GO:0005623|GO:0005634|GO:0007275|GO:0008150|GO:0030528|GO:0032501|GO:0050789
ENSBTAG00000020330	1.24954e-07	1.14382e-05	BTG1_BOVIN		281032	ENSBTAG00000020330	GO:0003674|GO:0005488|GO:0005515|GO:0005575|GO:0005622|GO:0005623|GO:0005634|GO:0005737|GO:0008150|GO:0008152|GO:0009987|GO:0043170|GO:0050789
ENSBTAG00000019124	1.35572e-07	1.23615e-05	EIF4EBP2		782397	ENSBTAG00000019124	GO:0003674|GO:0005488|GO:0005515|GO:0008150|GO:0050789
ENSBTAG00000022058	1.43932e-07	1.30725e-05	Q50I04_BOVIN		515338	ENSBTAG00000022058	GO:0003824|GO:0003989|GO:0005515|GO:0005524|GO:0005737|GO:0005739|GO:0005794|GO:0005829|GO:0006084|GO:0006633|GO:0006853|GO:0008152|GO:0009374|GO:0016874|GO:0046320|GO:0051289|GO:0003674|GO:0003824|GO:0005488|GO:0005575|GO:0005622|GO:0005623|GO:0005737|GO:0008150|GO:0008152|GO:0009058|GO:0009987|GO:0016874
ENSBTAG00000010849	1.52682e-07	1.38133e-05	ANKRD23			ENSBTAG00000010849
ENSBTAG00000014463	1.5445e-07	1.3919e-05	KCC2D_BOVIN		532713	ENSBTAG00000014463	GO:0003674|GO:0003824|GO:0005488|GO:0005515|GO:0008150|GO:0008152|GO:0009987|GO:0016301|GO:0016740|GO:0043170
ENSBTAG00000043747	1.55639e-07	1.3972e-05	U2			ENSBTAG00000043747
NEWGENE43	1.59896e-07	1.4299e-05	NEWGENE43
ENSBTAG00000020308	1.69226e-07	1.50754e-05	IF4G2_BOVIN		286870	ENSBTAG00000020308	GO:0003674|GO:0003676|GO:0005488|GO:0005515|GO:0005575|GO:0005622|GO:0005623|GO:0005737|GO:0006139|GO:0008150|GO:0008152|GO:0009058|GO:0009987|GO:0043170|GO:0050789
ENSBTAG00000004910	1.75276e-07	1.55412e-05	M2OM_BOVIN		282523	ENSBTAG00000004910	GO:0005215|GO:0005488|GO:0005739|GO:0005743|GO:0006810|GO:0016020|GO:0016021|GO:0055085|GO:0003674|GO:0005215|GO:0005488|GO:0005575|GO:0005622|GO:0005623|GO:0005737|GO:0006810|GO:0008150|GO:0009987|GO:0016020
ENSBTAG00000014718	1.75791e-07	1.55412e-05	Q5DPW9_BOVIN		503685	ENSBTAG00000014718	GO:0001533|GO:0004869|GO:0008544|GO:0030414|GO:0003674|GO:0005575|GO:0005622|GO:0005623|GO:0007275|GO:0008150|GO:0030234|GO:0032501
ENSBTAG00000008224	1.79931e-07	1.58469e-05	PAIP2_BOVIN		536619	ENSBTAG00000008224	GO:0003674|GO:0005488|GO:0005515|GO:0005575|GO:0005622|GO:0005623|GO:0005737|GO:0008150|GO:0045182|GO:0050789
ENSBTAG00000020518	1.83613e-07	1.61101e-05	PARK7_BOVIN		511268	ENSBTAG00000020518	GO:0003674|GO:0003824|GO:0005488|GO:0005515|GO:0005575|GO:0005622|GO:0005623|GO:0005634|GO:0005737|GO:0006810|GO:0007154|GO:0007610|GO:0008150|GO:0008152|GO:0009987|GO:0016491|GO:0032501|GO:0050789|GO:0050896
ENSBTAG00000016024	1.86641e-07	1.63143e-05	MYL9_BOVIN		531505	ENSBTAG00000016024	GO:0003674|GO:0003774|GO:0003824|GO:0005488|GO:0005575|GO:0005622|GO:0005623|GO:0016787
ENSBTAG00000007172	1.94367e-07	1.6926e-05	AATM_BOVIN		286886	ENSBTAG00000007172	GO:0003824|GO:0004069|GO:0005515|GO:0005739|GO:0005743|GO:0005759|GO:0005886|GO:0006103|GO:0006107|GO:0006520|GO:0006531|GO:0006532|GO:0006533|GO:0006536|GO:0006810|GO:0006869|GO:0008483|GO:0009058|GO:0009986|GO:0015908|GO:0016020|GO:0016740|GO:0016769|GO:0019550|GO:0019551|GO:0030170|GO:0045471|GO:0003674|GO:0003824|GO:0005488|GO:0005575|GO:0005622|GO:0005623|GO:0005737|GO:0006519|GO:0006810|GO:…
ENSBTAG00000001879	1.95687e-07	1.69773e-05	PER2		512237	ENSBTAG00000001879	GO:0003674|GO:0004871|GO:0008150|GO:0050789
ENSBTAG00000009533	1.96828e-07	1.70128e-05	RL3L_BOVIN		618440	ENSBTAG00000009533	GO:0003674|GO:0005198|GO:0005575|GO:0005622|GO:0005623|GO:0005737|GO:0008150|GO:0008152|GO:0009058|GO:0009987|GO:0043170
ENSBTAG00000015000	2.08441e-07	1.79498e-05	TERA_BOVIN		507345	ENSBTAG00000015000	GO:0003674|GO:0003824|GO:0005488|GO:0005515|GO:0005575|GO:0005622|GO:0005623|GO:0005634|GO:0005737|GO:0006139|GO:0006810|GO:0008150|GO:0008152|GO:0008219|GO:0009056|GO:0009987|GO:0016787|GO:0043170|GO:0050789|GO:0050896
ENSBTAG00000006607	2.12174e-07	1.82039e-05	CCNG1_BOVIN		281671	ENSBTAG00000006607	GO:0005575|GO:0005622|GO:0005623|GO:0005634|GO:0008150|GO:0009987
ENSBTAG00000023377	2.61392e-07	2.23442e-05	SH3BP5		618056	ENSBTAG00000023377
ENSBTAG00000017389	2.67943e-07	2.28203e-05	RLA0_BOVIN		286868	ENSBTAG00000017389	GO:0003735|GO:0005515|GO:0005622|GO:0005634|GO:0005737|GO:0005829|GO:0005840|GO:0006414|GO:0030529|GO:0042254|GO:0003674|GO:0005198|GO:0005575|GO:0005622|GO:0005623|GO:0005737|GO:0008150|GO:0008152|GO:0009058|GO:0009987|GO:0043170
ENSBTAG00000007343	3.0711e-07	2.60606e-05	PDLI7_BOVIN		533851	ENSBTAG00000007343	GO:0003674|GO:0005488|GO:0005515|GO:0005575|GO:0005622|GO:0005623|GO:0005737|GO:0007275|GO:0008150|GO:0009987|GO:0030154|GO:0032501
ENSBTAG00000006712	3.13273e-07	2.64869e-05	LOC513555		513555	ENSBTAG00000006712	GO:0003674|GO:0005488
ENSBTAG00000008482	3.53449e-07	2.97755e-05	Q59A30_BOVIN		516462	ENSBTAG00000008482	GO:0000073|GO:0000226|GO:0000910|GO:0003676|GO:0003677|GO:0003723|GO:0003725|GO:0005515|GO:0005622|GO:0005634|GO:0006397|GO:0006916|GO:0016607|GO:0043484|GO:0050733|GO:0051726|GO:0003674|GO:0003676|GO:0005488|GO:0005515|GO:0005575|GO:0005622|GO:0005623|GO:0008150|GO:0050789
ENSBTAG00000021491	3.56256e-07	2.99037e-05	NDUV3_BOVIN		327717	ENSBTAG00000021491	GO:0005575|GO:0005622|GO:0005623|GO:0005737|GO:0006810|GO:0008150|GO:0008152|GO:0009987|GO:0016020
ENSBTAG00000018267	3.644e-07	3.0411e-05	TRI54_BOVIN		535320	ENSBTAG00000018267	GO:0003674|GO:0005488|GO:0005515|GO:0005575|GO:0005622|GO:0005623|GO:0005737|GO:0007275|GO:0008150|GO:0009987|GO:0030154|GO:0032501|GO:0050789
ENSBTAG00000020791	3.64916e-07	3.0411e-05	RAPGEF1		520454	ENSBTAG00000020791	GO:0003674|GO:0005575|GO:0005622|GO:0005623|GO:0008150|GO:0030234|GO:0050789
ENSBTAG00000002060	3.67875e-07	3.05481e-05	RL19_BOVIN		510615	ENSBTAG00000002060	GO:0003674|GO:0005198|GO:0005575|GO:0005622|GO:0005623|GO:0005737|GO:0008150|GO:0008152|GO:0009058|GO:0009987|GO:0043170
ENSBTAG00000014581	3.70975e-07	3.06803e-05	Q3ZBM2_BOVIN		790110	ENSBTAG00000014581
ENSBTAG00000009055	3.72106e-07	3.06803e-05	R144B_BOVIN		524166	ENSBTAG00000009055	GO:0003674|GO:0003824|GO:0005488|GO:0005515|GO:0005575|GO:0005623|GO:0008150|GO:0008152|GO:0008219|GO:0009056|GO:0009987|GO:0016020|GO:0016874|GO:0043170
ENSBTAG00000007935	3.88295e-07	3.19019e-05	CACO2_BOVIN		281942	ENSBTAG00000007935	GO:0005515|GO:0005625|GO:0005634|GO:0005737|GO:0005794|GO:0005856|GO:0034341|GO:0042803|GO:0043231|GO:0048471|GO:0005575|GO:0005622|GO:0005623|GO:0005737
ENSBTAG00000042482	4.12985e-07	3.38109e-05	SNORA17			ENSBTAG00000042482
ENSBTAG00000016079	4.21919e-07	3.44212e-05	COX4I1		281090	ENSBTAG00000016079	GO:0003674|GO:0003824|GO:0005215|GO:0015075|GO:0016491
ENSBTAG00000019883	4.60274e-07	3.7419e-05	IST1_BOVIN		508900	ENSBTAG00000019883	GO:0003674|GO:0005488|GO:0005515|GO:0005575|GO:0005622|GO:0005623|GO:0005737|GO:0008150|GO:0009987
ENSBTAG00000005986	4.71809e-07	3.82231e-05	SFT2D3		514114	ENSBTAG00000005986
ENSBTAG00000004371	4.84013e-07	3.90757e-05	CISY_BOVIN		280682	ENSBTAG00000004371	GO:0004108|GO:0005739|GO:0005759|GO:0005975|GO:0006099|GO:0016740|GO:0044262|GO:0046912|GO:0003674|GO:0003824|GO:0005575|GO:0005622|GO:0005623|GO:0005737|GO:0008150|GO:0008152|GO:0009056|GO:0009987|GO:0016740
ENSBTAG00000024115	5.10133e-07	4.10419e-05	FOXO6			ENSBTAG00000024115	GO:0003674|GO:0003676|GO:0005488|GO:0005575|GO:0005622|GO:0005623|GO:0005634|GO:0008150|GO:0030528|GO:0050789
ENSBTAG00000002580	5.1722e-07	4.14685e-05	MYH14		514212	ENSBTAG00000002580	GO:0003674|GO:0003774|GO:0003824|GO:0005488|GO:0005575|GO:0005622|GO:0005623|GO:0016787
ENSBTAG00000030309	5.56534e-07	4.44672e-05	U2			ENSBTAG00000030309
ENSBTAG00000012447	5.8064e-07	4.62345e-05	PP1B_BOVIN		538829	ENSBTAG00000012447	GO:0003674|GO:0003824|GO:0005488|GO:0005515|GO:0005575|GO:0005622|GO:0005623|GO:0005634|GO:0005737|GO:0008150|GO:0008152|GO:0009987|GO:0016787|GO:0043170
ENSBTAG00000044126	5.84459e-07	4.63797e-05	SNTB1		617927	ENSBTAG00000044126	GO:0003674|GO:0005488|GO:0005515
ENSBTAG00000010350	6.12745e-07	4.84407e-05	A6QNU5_BOVIN		529462	ENSBTAG00000010350	GO:0004221|GO:0006511|GO:0003674|GO:0003824|GO:0008150|GO:0008152|GO:0009056|GO:0009987|GO:0016787|GO:0043170
ENSBTAG00000013113	6.14598e-07	4.84407e-05	VDAC1_BOVIN		282119	ENSBTAG00000013113	GO:0003674|GO:0005215|GO:0005488|GO:0005515|GO:0005575|GO:0005622|GO:0005623|GO:0005737|GO:0006810|GO:0007154|GO:0007610|GO:0008150|GO:0008219|GO:0009987|GO:0015075|GO:0015267|GO:0016020|GO:0032501|GO:0050896
ENSBTAG00000015285	6.69305e-07	5.25744e-05	RS8_BOVIN		404140	ENSBTAG00000015285	GO:0003735|GO:0005515|GO:0005622|GO:0005737|GO:0005829|GO:0005840|GO:0006412|GO:0006414|GO:0022627|GO:0030529|GO:0003674|GO:0005198|GO:0005488|GO:0005515|GO:0005575|GO:0005622|GO:0005623|GO:0005737|GO:0008150|GO:0008152|GO:0009058|GO:0009987|GO:0043170
ENSBTAG00000012450	6.83954e-07	5.35442e-05	RAPGEF2		100139484	ENSBTAG00000012450	GO:0003674|GO:0005488|GO:0005515|GO:0005575|GO:0005622|GO:0005623|GO:0008150|GO:0030234|GO:0050789
ENSBTAG00000000913	6.90031e-07	5.38386e-05	QCR9_BOVIN		616109	ENSBTAG00000000913	GO:0003674|GO:0003824|GO:0005215|GO:0005575|GO:0005622|GO:0005623|GO:0005737|GO:0006810|GO:0008150|GO:0008152|GO:0009987|GO:0015075|GO:0016020|GO:0016491
ENSBTAG00000004912	7.11439e-07	5.53233e-05	ANKRD17		508405	ENSBTAG00000004912	GO:0003674|GO:0003676|GO:0005488|GO:0006139|GO:0008150|GO:0008152|GO:0009987|GO:0043170|GO:0050896
ENSBTAG00000004258	7.39701e-07	5.73293e-05	EF2_BOVIN		281138	ENSBTAG00000004258	GO:0003674|GO:0003676|GO:0003824|GO:0005488|GO:0005575|GO:0005622|GO:0005623|GO:0005737|GO:0008150|GO:0008152|GO:0009058|GO:0009987|GO:0016787|GO:0043170
ENSBTAG00000015509	7.55562e-07	5.8364e-05	A7E362_BOVIN		520472	ENSBTAG00000015509	GO:0005737|GO:0009435|GO:0047280|GO:0003674|GO:0003824|GO:0005575|GO:0005622|GO:0005623|GO:0005737|GO:0006139|GO:0008150|GO:0008152|GO:0009058|GO:0009987|GO:0016740
ENSBTAG00000018915	7.71293e-07	5.93819e-05	A7E354_BOVIN		513740	ENSBTAG00000018915
ENSBTAG00000002880	7.73922e-07	5.93877e-05	Q0VCF1_BOVIN		504625	ENSBTAG00000002880	GO:0001725|GO:0005158|GO:0005515|GO:0005634|GO:0005737|GO:0005813|GO:0005886|GO:0005899|GO:0005925|GO:0006936|GO:0019901
NEWGENE200	8.30034e-07	6.3484e-05	NEWGENE200
ENSBTAG00000002528	8.33794e-07	6.35624e-05	A7E394_BOVIN		506564	ENSBTAG00000002528	GO:0001732|GO:0005515|GO:0005829|GO:0005852
ENSBTAG00000004732	8.96968e-07	6.81549e-05	LOC527711		527711	ENSBTAG00000004732	GO:0003674|GO:0005198|GO:0005488|GO:0005515|GO:0005575|GO:0005622|GO:0005623|GO:0005737
ENSBTAG00000008150	9.29273e-07	7.03795e-05	IPKA_BOVIN		613524	ENSBTAG00000008150	GO:0003674|GO:0005575|GO:0005622|GO:0005623|GO:0005634|GO:0005737|GO:0008150|GO:0030234|GO:0050789
ENSBTAG00000044788	9.51366e-07	7.18189e-05	SNORA81			ENSBTAG00000044788
ENSBTAG00000015831	9.67576e-07	7.28062e-05	RL18A_BOVIN		404142	ENSBTAG00000015831	GO:0003735|GO:0005515|GO:0005622|GO:0005829|GO:0005840|GO:0006412|GO:0006414|GO:0030529|GO:0003674|GO:0005198|GO:0005575|GO:0005622|GO:0005623|GO:0005737|GO:0008150|GO:0008152|GO:0009058|GO:0009987|GO:0043170
ENSBTAG00000001553	9.72112e-07	7.29116e-05	ROA1_BOVIN		505093	ENSBTAG00000001553	GO:0003674|GO:0003676|GO:0005488|GO:0005575|GO:0005622|GO:0005623|GO:0005634|GO:0005737|GO:0006139|GO:0006810|GO:0008150|GO:0008152|GO:0009987|GO:0043170
ENSBTAG00000002157	1.02161e-06	7.63775e-05	A7Z068_BOVIN		521024	ENSBTAG00000002157	GO:0005523|GO:0005856|GO:0003674|GO:0005488|GO:0005515|GO:0005575|GO:0005622|GO:0005623
ENSBTAG00000000808	1.05998e-06	7.8992e-05	CL062_BOVIN		768048	ENSBTAG00000000808	GO:0005575|GO:0005622|GO:0005623|GO:0005737|GO:0016020
ENSBTAG00000015016	1.09353e-06	8.09738e-05	CACO1_BOVIN		538675	ENSBTAG00000015016	GO:0003674|GO:0003676|GO:0005488|GO:0005515|GO:0005575|GO:0005622|GO:0005623|GO:0005634|GO:0005694|GO:0005737|GO:0006139|GO:0008150|GO:0008152|GO:0009058|GO:0009987|GO:0030528|GO:0043170|GO:0050789
ENSBTAG00000045327	1.09346e-06	8.09738e-05	ACA64			ENSBTAG00000045327
ENSBTAG00000021045	1.17477e-06	8.67131e-05	E2F3		541184	ENSBTAG00000021045	GO:0003674|GO:0003676|GO:0005488|GO:0005575|GO:0005622|GO:0005623|GO:0005634|GO:0008150|GO:0030528|GO:0050789
NEWGENE219	1.25955e-06	9.26764e-05	NEWGENE219
ENSBTAG00000019521	1.32873e-06	9.74585e-05	CX6A2_BOVIN		282200	ENSBTAG00000019521	GO:0003674|GO:0003824|GO:0005215|GO:0005575|GO:0005622|GO:0005623|GO:0005737|GO:0015075|GO:0016020|GO:0016491
ENSBTAG00000019295	1.37497e-06	0.000100533	MDHC_BOVIN		535182	ENSBTAG00000019295	GO:0003674|GO:0003824|GO:0005488|GO:0005575|GO:0005622|GO:0005623|GO:0005737|GO:0008150|GO:0008152|GO:0009056|GO:0009987|GO:0016491
ENSBTAG00000000550	1.40004e-06	0.000102045	ATPD_BOVIN		338081	ENSBTAG00000000550	GO:0003674|GO:0003824|GO:0005215|GO:0005575|GO:0005622|GO:0005623|GO:0005737|GO:0006139|GO:0006810|GO:0008150|GO:0008152|GO:0009058|GO:0009987|GO:0015075|GO:0016020|GO:0016787
ENSBTAG00000038896	1.42564e-06	0.000103586	RS26_BOVIN		509426	ENSBTAG00000038896	GO:0003729|GO:0003735|GO:0005515|GO:0005622|GO:0005829|GO:0005840|GO:0006412|GO:0006414|GO:0015935|GO:0022627|GO:0030529|GO:0033119|GO:0003674|GO:0003676|GO:0005198|GO:0005488|GO:0005515|GO:0005575|GO:0005622|GO:0005623|GO:0005737|GO:0008150|GO:0008152|GO:0009058|GO:0009987|GO:0043170|GO:0050789
ENSBTAG00000021140	1.43101e-06	0.000103652	RMND5A		516731	ENSBTAG00000021140
ENSBTAG00000040214	1.46866e-06	0.000106049	RS29_BOVIN		286884	ENSBTAG00000040214	GO:0003674|GO:0005198|GO:0005488|GO:0005575|GO:0005622|GO:0005623|GO:0005737|GO:0008150|GO:0008152|GO:0009058|GO:0009987|GO:0043170
NEWGENE28	1.48654e-06	0.000106349	NEWGENE28
ENSBTAG00000021156	1.48632e-06	0.000106349	WDR67_BOVIN		511062	ENSBTAG00000021156	GO:0003674|GO:0005575|GO:0005622|GO:0005623|GO:0008150|GO:0030234|GO:0050789
ENSBTAG00000019766	1.48454e-06	0.000106349				ENSBTAG00000019766	GO:0003674|GO:0005488|GO:0005575|GO:0005623|GO:0008150|GO:0008152|GO:0009055|GO:0009987|GO:0016020
ENSBTAG00000015572	1.49172e-06	0.000106393	Q29RQ7_BOVIN		613858	ENSBTAG00000015572
ENSBTAG00000000605	1.51103e-06	0.000106788	ATP5J_BOVIN		282690	ENSBTAG00000000605	GO:0003674|GO:0005215|GO:0005575|GO:0005622|GO:0005623|GO:0005737|GO:0006139|GO:0006810|GO:0008150|GO:0008152|GO:0009058|GO:0009987|GO:0015075|GO:0016020
ENSBTAG00000008652	1.50368e-06	0.000106788	A6QNU6_BOVIN		100124500	ENSBTAG00000008652	GO:0006470|GO:0008138|GO:0016311|GO:0016791|GO:0003674|GO:0003824|GO:0008150|GO:0008152|GO:0009987|GO:0016787|GO:0043170
ENSBTAG00000017492	1.51104e-06	0.000106788	PCMD1_BOVIN		521261	ENSBTAG00000017492	GO:0003674|GO:0003824|GO:0005575|GO:0005622|GO:0005623|GO:0005737|GO:0008150|GO:0008152|GO:0009987|GO:0016740|GO:0043170
ENSBTAG00000044847	1.58664e-06	0.000111791	snoU13			ENSBTAG00000044847
ENSBTAG00000014388	1.62669e-06	0.000113922	EIF3I_BOVIN		521747	ENSBTAG00000014388	GO:0003674|GO:0003676|GO:0005488|GO:0005515|GO:0005575|GO:0005622|GO:0005623|GO:0005737|GO:0008150|GO:0008152|GO:0009058|GO:0009987|GO:0043170
ENSBTAG00000042559	1.62578e-06	0.000113922	SNORA42			ENSBTAG00000042559
ENSBTAG00000008314	1.64769e-06	0.000115046	DHSB_BOVIN		286840	ENSBTAG00000008314	GO:0005515|GO:0005739|GO:0005743|GO:0005749|GO:0006099|GO:0006810|GO:0008177|GO:0009055|GO:0016020|GO:0016491|GO:0022900|GO:0046872|GO:0048039|GO:0051536|GO:0051537|GO:0051538|GO:0051539|GO:0055114|GO:0003674|GO:0003824|GO:0005488|GO:0005515|GO:0005575|GO:0005622|GO:0005623|GO:0005737|GO:0006810|GO:0008150|GO:0008152|GO:0009055|GO:0009056|GO:0009987|GO:0016020|GO:0016491
ENSBTAG00000010083	1.7222e-06	0.000119531	ECHB_BOVIN		281811	ENSBTAG00000010083	GO:0003824|GO:0003988|GO:0005515|GO:0005739|GO:0005743|GO:0005759|GO:0006629|GO:0006631|GO:0008152|GO:0008415|GO:0016740|GO:0016747|GO:0042645|GO:0003674|GO:0003824|GO:0005575|GO:0005622|GO:0005623|GO:0005737|GO:0008150|GO:0008152|GO:0009987|GO:0016020|GO:0016740
ENSBTAG00000000439	1.7212e-06	0.000119531	SFRS8		512326	ENSBTAG00000000439	GO:0003674|GO:0003676|GO:0005488|GO:0006139|GO:0008150|GO:0008152|GO:0009987|GO:0043170
ENSBTAG00000012818	1.83628e-06	0.00012707	Q3ZBU0_BOVIN		503621	ENSBTAG00000012818	GO:0005515|GO:0030018|GO:0003674|GO:0005488|GO:0005515|GO:0005575|GO:0005622|GO:0005623|GO:0005737
ENSBTAG00000012885	1.85812e-06	0.000128199	THIL_BOVIN		511082	ENSBTAG00000012885	GO:0003674|GO:0003824|GO:0005488|GO:0005515|GO:0005575|GO:0005622|GO:0005623|GO:0005737|GO:0008150|GO:0008152|GO:0016020|GO:0016740
ENSBTAG00000020569	2.04922e-06	0.000140966	Q8HYX0_BOVIN		282608	ENSBTAG00000020569	GO:0005245|GO:0005515|GO:0005891|GO:0006816|GO:0016020|GO:0016529|GO:0030315|GO:0051924|GO:0051925|GO:0003674|GO:0005215|GO:0005488|GO:0005515|GO:0005575|GO:0005622|GO:0005623|GO:0005737|GO:0006810|GO:0008150|GO:0015075|GO:0015267|GO:0016020|GO:0050789
ENSBTAG00000018739	2.09383e-06	0.00014361	A4FV88_BOVIN		529184	ENSBTAG00000018739
ENSBTAG00000016413	2.14487e-06	0.000146678	DUS26_BOVIN		533896	ENSBTAG00000016413	GO:0003674|GO:0003824|GO:0005575|GO:0005622|GO:0005623|GO:0005634|GO:0005737|GO:0008150|GO:0008152|GO:0009987|GO:0016787|GO:0043170
ENSBTAG00000001303	2.18885e-06	0.000149246	HSPB8_BOVIN		539524	ENSBTAG00000001303	GO:0003674|GO:0005488|GO:0005515|GO:0005575|GO:0005622|GO:0005623|GO:0008150|GO:0050896
ENSBTAG00000010232	2.2076e-06	0.000150085	NDUS5_BOVIN		338057	ENSBTAG00000010232	GO:0005575|GO:0005622|GO:0005623|GO:0005737|GO:0006810|GO:0008150|GO:0008152|GO:0009987|GO:0016020
ENSBTAG00000006075	2.29758e-06	0.000155747	SUCA_BOVIN		509983	ENSBTAG00000006075	GO:0003674|GO:0003824|GO:0005488|GO:0005575|GO:0005622|GO:0005623|GO:0005737|GO:0008150|GO:0008152|GO:0009056|GO:0009987|GO:0016020|GO:0016740|GO:0016874
ENSBTAG00000004604	2.43208e-06	0.000163908	CC124_BOVIN		510778	ENSBTAG00000004604
ENSBTAG00000007467	2.42788e-06	0.000163908	MIB1		533735	ENSBTAG00000007467	GO:0003674|GO:0003824|GO:0005488|GO:0005515|GO:0008150|GO:0008152|GO:0009987|GO:0016874|GO:0043170
ENSBTAG00000000393	2.45824e-06	0.000165192	SSPN		613989	ENSBTAG00000000393
ENSBTAG00000021132	2.48961e-06	0.000166818	SYNPO2L			ENSBTAG00000021132	GO:0003674|GO:0005488|GO:0005515
ENSBTAG00000003577	2.68468e-06	0.000179372	A7YWL9_BOVIN		532337	ENSBTAG00000003577	GO:0000166|GO:0003747|GO:0003924|GO:0005515|GO:0005525|GO:0006479|GO:0003674|GO:0003676|GO:0003824|GO:0005488|GO:0005515|GO:0008150|GO:0008152|GO:0009987|GO:0016787|GO:0043170
ENSBTAG00000023523	2.69489e-06	0.000179539	GKAP1_BOVIN		613960	ENSBTAG00000023523	GO:0003674|GO:0005488|GO:0005515|GO:0005575|GO:0005622|GO:0005623|GO:0005737|GO:0008150|GO:0050789
ENSBTAG00000043468	2.71182e-06	0.00018015	SNORD50			ENSBTAG00000043468
ENSBTAG00000018723	2.80658e-06	0.000185914	S2534_BOVIN		515553	ENSBTAG00000018723	GO:0003674|GO:0005488|GO:0005575|GO:0005622|GO:0005623|GO:0005737|GO:0006810|GO:0008150|GO:0009987|GO:0016020
ENSBTAG00000019852	2.9597e-06	0.0001955	ODPA_BOVIN		407109	ENSBTAG00000019852	GO:0003674|GO:0003824|GO:0005575|GO:0005622|GO:0005623|GO:0005737|GO:0008150|GO:0008152|GO:0009056|GO:0009987|GO:0016491
ENSBTAG00000007122	2.99853e-06	0.000197032	A5D7K3_BOVIN		767896	ENSBTAG00000007122	GO:0003676|GO:0005622|GO:0008270|GO:0003674|GO:0003676|GO:0005488|GO:0005575|GO:0005622|GO:0005623
ENSBTAG00000018636	2.99984e-06	0.000197032	CCNK		530744	ENSBTAG00000018636
ENSBTAG00000019147	3.06858e-06	0.000200979	RS20_BOVIN		513222	ENSBTAG00000019147	GO:0003674|GO:0003676|GO:0005198|GO:0005488|GO:0005575|GO:0005622|GO:0005623|GO:0005737|GO:0008150|GO:0008152|GO:0009058|GO:0009987|GO:0043170
ENSBTAG00000037996	3.13066e-06	0.000204469	ARMCX3		516747	ENSBTAG00000037996	GO:0003674|GO:0005488
ENSBTAG00000001855	3.25011e-06	0.000211676	COQ9_BOVIN		529282	ENSBTAG00000001855	GO:0005575|GO:0005622|GO:0005623|GO:0005737|GO:0008150|GO:0008152|GO:0009058|GO:0009987
ENSBTAG00000011463	3.30466e-06	0.000214628	Q08E46_BOVIN		615572	ENSBTAG00000011463	GO:0005515|GO:0005634|GO:0005737|GO:0005829|GO:0007026|GO:0008022|GO:0015630|GO:0045723|GO:0051258|GO:0051351|GO:0003674|GO:0005488|GO:0005515|GO:0005575|GO:0005622|GO:0005623|GO:0005634|GO:0005737|GO:0008150|GO:0050789
ENSBTAG00000032087	3.32003e-06	0.000215025	ATXN2L		539507	ENSBTAG00000032087
ENSBTAG00000006253	3.37682e-06	0.000218095	FLNC			ENSBTAG00000006253	GO:0003674|GO:0005488|GO:0005515
ENSBTAG00000017455	3.40756e-06	0.000219471	O77635_BOVIN		281600	ENSBTAG00000017455	GO:0000186|GO:0004222|GO:0005080|GO:0005515|GO:0005518|GO:0005615|GO:0005737|GO:0005886|GO:0006508|GO:0006509|GO:0007155|GO:0007160|GO:0007179|GO:0007229|GO:0008237|GO:0008270|GO:0009986|GO:0010042|GO:0017124|GO:0030216|GO:0031233|GO:0033627|GO:0033630|GO:0033631|GO:0034241|GO:0034612|GO:0042117|GO:0042542|GO:0043236|GO:0050714|GO:0051044|GO:0051088|GO:0051384|GO:0051549|GO:0051592|GO:0003674|GO:…
ENSBTAG00000018339	3.7702e-06	0.000242157	AT5G1_BOVIN		338053	ENSBTAG00000018339	GO:0003674|GO:0005215|GO:0005488|GO:0005575|GO:0005622|GO:0005623|GO:0005737|GO:0006139|GO:0006810|GO:0008150|GO:0008152|GO:0009058|GO:0009987|GO:0015075|GO:0016020
ENSBTAG00000002922	3.79099e-06	0.000242822	GAB2		529346	ENSBTAG00000002922
ENSBTAG00000005660	3.86251e-06	0.000246723	PSMD2_BOVIN		539784	ENSBTAG00000005660	GO:0003674|GO:0005488|GO:0005515|GO:0005575|GO:0005622|GO:0005623|GO:0008150|GO:0030234|GO:0050789
ENSBTAG00000017177	3.93628e-06	0.000250655	Q3ZCK6_BOVIN		540258	ENSBTAG00000017177	GO:0000166|GO:0000381|GO:0003676|GO:0003729|GO:0005515|GO:0005634|GO:0005737|GO:0006397|GO:0006915|GO:0016607|GO:0003674|GO:0003676|GO:0005488|GO:0006139|GO:0008150|GO:0008152|GO:0009987|GO:0043170
ENSBTAG00000021237	3.94562e-06	0.000250655	DST		535297	ENSBTAG00000021237	GO:0003674|GO:0005488|GO:0008150|GO:0009987
ENSBTAG00000018352	3.98257e-06	0.000252313	ABRA		539379	ENSBTAG00000018352
ENSBTAG00000006702	4.15725e-06	0.000262663	EIF3E_BOVIN		534165	ENSBTAG00000006702	GO:0003674|GO:0003676|GO:0005488|GO:0005515|GO:0005575|GO:0005622|GO:0005623|GO:0005634|GO:0005737|GO:0006139|GO:0008150|GO:0008152|GO:0009056|GO:0009058|GO:0009987|GO:0043170
ENSBTAG00000018360	4.23605e-06	0.000266917	RM01_BOVIN		504835	ENSBTAG00000018360	GO:0003674|GO:0003676|GO:0005198|GO:0005488|GO:0005575|GO:0005622|GO:0005623|GO:0005737|GO:0006139|GO:0008150|GO:0008152|GO:0009058|GO:0009987|GO:0043170
ENSBTAG00000008915	4.38255e-06	0.000275402	SF3B1		510177	ENSBTAG00000008915	GO:0003674|GO:0005488
ENSBTAG00000031598	4.43904e-06	0.0002782				ENSBTAG00000031598
ENSBTAG00000013589	4.55016e-06	0.000284397	CHMP3_BOVIN		507722	ENSBTAG00000013589	GO:0005575|GO:0005622|GO:0005623|GO:0005737|GO:0006810|GO:0008150|GO:0016020
NEWGENE19	4.72275e-06	0.000294393	NEWGENE19
ENSBTAG00000006883	4.90219e-06	0.000304762	Q3MHP6_BOVIN		505850	ENSBTAG00000006883	GO:0000166|GO:0003676|GO:0003743|GO:0005829|GO:0003674|GO:0003676|GO:0005488
ENSBTAG00000001003	4.97844e-06	0.000308677	KCRS_BOVIN		538944	ENSBTAG00000001003	GO:0003674|GO:0003824|GO:0005488|GO:0005575|GO:0005622|GO:0005623|GO:0005737|GO:0016020|GO:0016301|GO:0016740
ENSBTAG00000013650	5.12051e-06	0.000316641	Q29RN7_BOVIN		512930	ENSBTAG00000013650
ENSBTAG00000015989	5.16024e-06	0.000318251	RS5_BOVIN		506229	ENSBTAG00000015989	GO:0003723|GO:0003729|GO:0003735|GO:0005622|GO:0005829|GO:0005840|GO:0006412|GO:0006414|GO:0006450|GO:0015935|GO:0022627|GO:0030529|GO:0003674|GO:0003676|GO:0005198|GO:0005488|GO:0005575|GO:0005622|GO:0005623|GO:0005737|GO:0008150|GO:0008152|GO:0009058|GO:0009987|GO:0043170|GO:0050789
ENSBTAG00000019322	5.26177e-06	0.000323655	HABP2_BOVIN		507993	ENSBTAG00000019322	GO:0003674|GO:0003824|GO:0005488|GO:0005575|GO:0005576|GO:0008150|GO:0008152|GO:0016787|GO:0043170
ENSBTAG00000016014	5.40749e-06	0.00033174	Q2YDG6_BOVIN		515127	ENSBTAG00000016014	GO:0003676|GO:0005829|GO:0008270|GO:0003674|GO:0003676|GO:0005488
ENSBTAG00000016508	5.5284e-06	0.000338266	Q2KJ43_BOVIN		506115	ENSBTAG00000016508	GO:0006470|GO:0008420|GO:0016791|GO:0003674|GO:0003824|GO:0008150|GO:0008152|GO:0009987|GO:0016787|GO:0043170
NEWGENE33	5.96788e-06	0.000363244	NEWGENE33
ENSBTAG00000003889	5.96179e-06	0.000363244	PER1		516318	ENSBTAG00000003889	GO:0003674|GO:0004871|GO:0008150|GO:0050789
ENSBTAG00000017666	6.22476e-06	0.00037789				ENSBTAG00000017666	GO:0003674|GO:0003824|GO:0005215|GO:0005488|GO:0005575|GO:0005623|GO:0006810|GO:0008150|GO:0009987|GO:0016020|GO:0016787
ENSBTAG00000005974	6.27166e-06	0.000379746	ABEC2_BOVIN		509619	ENSBTAG00000005974	GO:0003674|GO:0003824|GO:0005488|GO:0006139|GO:0008150|GO:0008152|GO:0009987|GO:0016787|GO:0043170
ENSBTAG00000019070	6.29856e-06	0.000380384	PMP22_BOVIN		534497	ENSBTAG00000019070	GO:0005575|GO:0005623|GO:0007154|GO:0007275|GO:0008150|GO:0009987|GO:0016020|GO:0032501
ENSBTAG00000003229	6.55004e-06	0.000394547	RL23_BOVIN		504876	ENSBTAG00000003229	GO:0003735|GO:0005515|GO:0005622|GO:0005730|GO:0005737|GO:0005829|GO:0005840|GO:0006412|GO:0006414|GO:0030529|GO:0003674|GO:0005198|GO:0005488|GO:0005515|GO:0005575|GO:0005622|GO:0005623|GO:0005634|GO:0005737|GO:0008150|GO:0008152|GO:0009058|GO:0009987|GO:0043170
ENSBTAG00000014129	6.60421e-06	0.000396782	RAB5B		539150	ENSBTAG00000014129	GO:0003674|GO:0003824|GO:0005488|GO:0005515|GO:0005575|GO:0005622|GO:0005623|GO:0006810|GO:0008150|GO:0009987|GO:0016787|GO:0050789
ENSBTAG00000019341	6.72013e-06	0.000402706	CCD55_BOVIN		539841	ENSBTAG00000019341	GO:0005575|GO:0005622|GO:0005623|GO:0005634
ENSBTAG00000030784	6.93456e-06	0.000414487	Q1RMW4_BOVIN		515605	ENSBTAG00000030784
ENSBTAG00000006927	6.98254e-06	0.000416285	ABCF1		525343	ENSBTAG00000006927	GO:0003674|GO:0003824|GO:0005488|GO:0016787
ENSBTAG00000011945	7.04642e-06	0.000419019	TAF7_BOVIN		509327	ENSBTAG00000011945	GO:0003674|GO:0003676|GO:0005488|GO:0005515|GO:0005575|GO:0005622|GO:0005623|GO:0005634|GO:0005737|GO:0006139|GO:0008150|GO:0008152|GO:0009058|GO:0009987|GO:0030528|GO:0043170|GO:0050789
ENSBTAG00000018313	7.2004e-06	0.000427083	A5PKK4_BOVIN		527679	ENSBTAG00000018313	GO:0003676|GO:0008270|GO:0043484|GO:0046872|GO:0003674|GO:0003676|GO:0005488|GO:0008150|GO:0050789
ENSBTAG00000015082	7.24254e-06	0.00042849	Q17QA3_BOVIN		535704	ENSBTAG00000015082	GO:0003755|GO:0005515|GO:0006457|GO:0016853|GO:0031072|GO:0003674|GO:0003824|GO:0005488|GO:0005515|GO:0008150|GO:0008152|GO:0009987|GO:0016853|GO:0043170
ENSBTAG00000032534	7.28612e-06	0.000429974	RHOF_BOVIN		617894	ENSBTAG00000032534	GO:0003674|GO:0003824|GO:0005488|GO:0005515|GO:0005575|GO:0005622|GO:0005623|GO:0005737|GO:0006810|GO:0008150|GO:0009987|GO:0016020|GO:0016787|GO:0050789
NEWGENE32	7.58763e-06	0.000446633	NEWGENE32
ENSBTAG00000003954	7.68441e-06	0.000451188	ASH1L		540563	ENSBTAG00000003954	GO:0003674|GO:0003676|GO:0003824|GO:0005488|GO:0005515|GO:0005575|GO:0005622|GO:0005623|GO:0005634|GO:0016740
ENSBTAG00000030777	7.78315e-06	0.000455834	A5D9F9_BOVIN		768016	ENSBTAG00000030777
ENSBTAG00000015109	7.8511e-06	0.000458658	A4FUY5_BOVIN		507934	ENSBTAG00000015109	GO:0010468|GO:0042809|GO:0045671|GO:0045778|GO:0003674|GO:0005488|GO:0005515|GO:0008150|GO:0050789
ENSBTAG00000002378	7.92637e-06	0.000461895	NUCB1_BOVIN		505351	ENSBTAG00000002378	GO:0003674|GO:0003676|GO:0005488|GO:0005575|GO:0005622|GO:0005623|GO:0005737|GO:0016020
ENSBTAG00000000985	7.98363e-06	0.000464068	A6QLS9_BOVIN		783373	ENSBTAG00000000985	GO:0000166|GO:0003924|GO:0005515|GO:0005524|GO:0005525|GO:0005622|GO:0005794|GO:0006355|GO:0006886|GO:0006913|GO:0007165|GO:0007264|GO:0008134|GO:0015031|GO:0003674|GO:0003824|GO:0005488|GO:0005515|GO:0005575|GO:0005622|GO:0005623|GO:0005737|GO:0006810|GO:0008150|GO:0009987|GO:0016787|GO:0050789
NEWGENE55	8.06336e-06	0.000467534	NEWGENE55
ENSBTAG00000010481	8.25075e-06	0.00047721	UBXN1_BOVIN		506676	ENSBTAG00000010481	GO:0005575|GO:0005622|GO:0005623|GO:0005737
ENSBTAG00000013162	8.29934e-06	0.000477644	HSP7C_BOVIN		281831	ENSBTAG00000013162	GO:0000166|GO:0005515|GO:0005524|GO:0005622|GO:0005737|GO:0005829|GO:0006457|GO:0006892|GO:0006950|GO:0009986|GO:0016044|GO:0016564|GO:0030529|GO:0042470|GO:0042623|GO:0051082|GO:0051085|GO:0051726|GO:0061202|GO:0070062|GO:0003674|GO:0005488|GO:0005515|GO:0005575|GO:0005622|GO:0005623|GO:0005737|GO:0008150|GO:0050896
ENSBTAG00000015131	8.28802e-06	0.000477644	Q3ZC83_BOVIN		510932	ENSBTAG00000015131	GO:0005337|GO:0005515|GO:0005886|GO:0006810|GO:0015858|GO:0016020|GO:0016323|GO:0016324|GO:0003674|GO:0005215|GO:0005488|GO:0005515|GO:0005575|GO:0005623|GO:0006810|GO:0008150|GO:0016020
ENSBTAG00000002795	8.53197e-06	0.000489819	NKTR			ENSBTAG00000002795	GO:0003674|GO:0003824|GO:0008150|GO:0008152|GO:0009987|GO:0016853|GO:0043170
NEWGENE251	8.75135e-06	0.000501177	NEWGENE251
ENSBTAG00000012746	8.91097e-06	0.000509064	CF153_BOVIN		541138	ENSBTAG00000012746	GO:0003674|GO:0005488|GO:0005515|GO:0005575|GO:0005622|GO:0005623|GO:0005737|GO:0008150|GO:0009987
ENSBTAG00000013472	8.96317e-06	0.000510791	CO1A2_BOVIN		282188	ENSBTAG00000013472	GO:0001501|GO:0001568|GO:0005102|GO:0005201|GO:0005515|GO:0005576|GO:0005578|GO:0005581|GO:0005584|GO:0005615|GO:0005886|GO:0007165|GO:0007179|GO:0007266|GO:0008217|GO:0030199|GO:0030674|GO:0031012|GO:0042802|GO:0043589|GO:0046332|GO:0048407|GO:0070208|GO:0003674|GO:0005198|GO:0005488|GO:0005515|GO:0005575|GO:0005576|GO:0005578|GO:0005615|GO:0007275|GO:0008150|GO:0009987|GO:0032501|GO:0043062|GO:…
NEWGENE263	9.14661e-06	0.00051997	NEWGENE263
ENSBTAG00000038131	9.72021e-06	0.000551231	Q1LZD6_BOVIN		511769	ENSBTAG00000038131	GO:0005524|GO:0003674|GO:0005488
ENSBTAG00000010693	9.93172e-06	0.000561855	A8E4L8_BOVIN		539359	ENSBTAG00000010693	GO:0005515|GO:0008270|GO:0046872|GO:0003674|GO:0005488|GO:0005515
ENSBTAG00000009389	1.04394e-05	0.00058914	HNRNPH1		541202	ENSBTAG00000009389	GO:0003674|GO:0003676|GO:0005488
ENSBTAG00000044596	1.08047e-05	0.000606813				ENSBTAG00000044596
ENSBTAG00000001941	1.08044e-05	0.000606813	A5D7C8_BOVIN		785942	ENSBTAG00000001941	GO:0004872|GO:0005102|GO:0005886|GO:0007275|GO:0016020|GO:0050772|GO:0003674|GO:0004871|GO:0004872|GO:0005575|GO:0005623|GO:0007275|GO:0008150|GO:0016020|GO:0032501
ENSBTAG00000016648	1.09637e-05	0.000614259	Q3ZBX0_BOVIN		508716	ENSBTAG00000016648	GO:0000139|GO:0002080|GO:0005515|GO:0005524|GO:0005886|GO:0015129|GO:0015727|GO:0016020|GO:0016887|GO:0003674|GO:0003824|GO:0005488|GO:0005515|GO:0005575|GO:0005623|GO:0016020|GO:0016787
ENSBTAG00000019386	1.11806e-05	0.000624905	Q3YFG6_BOVIN		510417	ENSBTAG00000019386	GO:0002474|GO:0006955|GO:0016020|GO:0016021|GO:0019882|GO:0042612|GO:0005575|GO:0005623|GO:0008150|GO:0016020|GO:0050896
ENSBTAG00000005354	1.13367e-05	0.000632108	A6QP40_BOVIN		616994	ENSBTAG00000005354
ENSBTAG00000039852	1.18535e-05	0.000659345	T22D1_BOVIN		510359	ENSBTAG00000039852	GO:0003674|GO:0003676|GO:0005488|GO:0005575|GO:0005622|GO:0005623|GO:0005634|GO:0005737|GO:0006139|GO:0008150|GO:0008152|GO:0009058|GO:0009987|GO:0030528|GO:0043170|GO:0050789
ENSBTAG00000012242	1.23833e-05	0.000687169	MAF1_BOVIN		512498	ENSBTAG00000012242	GO:0005622|GO:0005634|GO:0016480|GO:0030528|GO:0003674|GO:0005575|GO:0005622|GO:0005623|GO:0005634|GO:0006139|GO:0008150|GO:0008152|GO:0009058|GO:0009987|GO:0030528|GO:0043170|GO:0050789
ENSBTAG00000021769	1.24448e-05	0.000688345	CUL3		534325	ENSBTAG00000021769	GO:0003674|GO:0005488|GO:0005515|GO:0005575|GO:0005622|GO:0005623|GO:0008150|GO:0008152|GO:0009056|GO:0009987|GO:0043170
ENSBTAG00000013240	1.24637e-05	0.000688345	Q08DL0_BOVIN		507107	ENSBTAG00000013240	GO:0003824|GO:0005515|GO:0005886|GO:0005975|GO:0006865|GO:0009986|GO:0043169|GO:0003674|GO:0003824|GO:0005488|GO:0005515|GO:0005575|GO:0005623|GO:0008150|GO:0008152|GO:0009986
NEWGENE108	1.27668e-05	0.000703412	NEWGENE108
ENSBTAG00000004542	1.35156e-05	0.000742911	A5PJ92_BOVIN		506709	ENSBTAG00000004542
ENSBTAG00000015857	1.39482e-05	0.000764882	A5D9I0_BOVIN		616333	ENSBTAG00000015857	GO:0042802|GO:0003674|GO:0005488|GO:0005515
ENSBTAG00000015038	1.41645e-05	0.000774916	Q3SZ00_BOVIN		281810	ENSBTAG00000015038	GO:0003824|GO:0003857|GO:0004300|GO:0005488|GO:0005515|GO:0005730|GO:0005737|GO:0005739|GO:0005743|GO:0005759|GO:0006631|GO:0006635|GO:0008152|GO:0016491|GO:0016507|GO:0016509|GO:0042645|GO:0050662|GO:0055114|GO:0003674|GO:0003824|GO:0005488|GO:0005575|GO:0005622|GO:0005623|GO:0005737|GO:0008150|GO:0008152|GO:0009056|GO:0009987|GO:0016020|GO:0016491|GO:0016829
ENSBTAG00000006330	1.44536e-05	0.000788874	RBM5_BOVIN		534216	ENSBTAG00000006330	GO:0003674|GO:0003676|GO:0005488|GO:0005515|GO:0005575|GO:0005622|GO:0005623|GO:0005634|GO:0006139|GO:0008150|GO:0008152|GO:0008219|GO:0009987|GO:0043170|GO:0050789
ENSBTAG00000014490	1.4736e-05	0.000799435	UAP56_BOVIN		540191	ENSBTAG00000014490	GO:0000166|GO:0000245|GO:0000346|GO:0000398|GO:0003676|GO:0003723|GO:0004004|GO:0004386|GO:0005515|GO:0005524|GO:0005634|GO:0005681|GO:0005687|GO:0005688|GO:0006397|GO:0006406|GO:0006810|GO:0008026|GO:0008186|GO:0008380|GO:0010501|GO:0016607|GO:0016787|GO:0017070|GO:0030621|GO:0042802|GO:0043008|GO:0046784|GO:0051028|GO:0003674|GO:0003676|GO:0003824|GO:0004386|GO:0005488|GO:0005575|GO:0005622|GO:…
ENSBTAG00000018589	1.47115e-05	0.000799435	RFC2_BOVIN		508652	ENSBTAG00000018589	GO:0003674|GO:0003676|GO:0003824|GO:0005488|GO:0005515|GO:0005575|GO:0005622|GO:0005623|GO:0005634|GO:0005694|GO:0006139|GO:0008150|GO:0008152|GO:0009058|GO:0009987|GO:0016787|GO:0043170
NEWGENE215	1.47502e-05	0.000799435	NEWGENE215
ENSBTAG00000008378	1.52117e-05	0.000822531	FEM1B		540252	ENSBTAG00000008378
ENSBTAG00000014440	1.5258e-05	0.000823116	PSA4_BOVIN		510423	ENSBTAG00000014440	GO:0003674|GO:0003824|GO:0005488|GO:0005515|GO:0005575|GO:0005622|GO:0005623|GO:0005634|GO:0005737|GO:0008150|GO:0008152|GO:0009056|GO:0009987|GO:0016787|GO:0043170
ENSBTAG00000006029	1.53115e-05	0.000824091	ODO1_BOVIN		534599	ENSBTAG00000006029	GO:0004591|GO:0005739|GO:0005759|GO:0006096|GO:0008152|GO:0016491|GO:0016624|GO:0021695|GO:0021756|GO:0021766|GO:0021794|GO:0021860|GO:0022028|GO:0030976|GO:0034602|GO:0055114|GO:0061034|GO:0003674|GO:0003824|GO:0005488|GO:0005575|GO:0005622|GO:0005623|GO:0005737|GO:0008150|GO:0008152|GO:0009056|GO:0009987|GO:0016491
ENSBTAG00000039682	1.54066e-05	0.000827297	MTUS1_BOVIN		515016	ENSBTAG00000039682	GO:0005575|GO:0005622|GO:0005623|GO:0005634|GO:0005737|GO:0008150|GO:0009987|GO:0016020
ENSBTAG00000010955	1.56148e-05	0.000831396	NUP54		506916	ENSBTAG00000010955
ENSBTAG00000006938	1.56975e-05	0.000831396	PPM1F		618210	ENSBTAG00000006938	GO:0003674|GO:0003824|GO:0005575|GO:0005623|GO:0008150|GO:0008152|GO:0009987|GO:0016787|GO:0043170
ENSBTAG00000008940	1.56975e-05	0.000831396	NPTX1		513538	ENSBTAG00000008940
NEWGENE151	1.56731e-05	0.000831396	NEWGENE151
ENSBTAG00000008172	1.5552e-05	0.000831396	A7MBA0_BOVIN		535578	ENSBTAG00000008172	GO:0005506|GO:0005515|GO:0016491|GO:0016705|GO:0031418|GO:0055114|GO:0003674|GO:0003824|GO:0005488|GO:0005515|GO:0008150|GO:0008152|GO:0016491
ENSBTAG00000008321	1.56975e-05	0.000831396	RNF8_BOVIN		515933	ENSBTAG00000008321	GO:0003674|GO:0003676|GO:0003824|GO:0005488|GO:0005515|GO:0005575|GO:0005622|GO:0005623|GO:0005634|GO:0005694|GO:0006139|GO:0008150|GO:0008152|GO:0009987|GO:0016874|GO:0043170|GO:0050789|GO:0050896
ENSBTAG00000025964	1.57861e-05	0.000834189	MAST4			ENSBTAG00000025964	GO:0003674|GO:0003824|GO:0005488|GO:0005515|GO:0008150|GO:0008152|GO:0009987|GO:0016301|GO:0016740|GO:0043170
ENSBTAG00000016316	1.59176e-05	0.000839229	ZZEF1		508144	ENSBTAG00000016316	GO:0003674|GO:0005488|GO:0005515|GO:0005575|GO:0005622|GO:0005623|GO:0005634|GO:0008150|GO:0050789
ENSBTAG00000011963	1.59619e-05	0.000839658	RS19_BOVIN		516063	ENSBTAG00000011963	GO:0003674|GO:0005198|GO:0005488|GO:0005515|GO:0005575|GO:0005622|GO:0005623|GO:0005634|GO:0005737|GO:0006139|GO:0006810|GO:0007275|GO:0008150|GO:0008152|GO:0009058|GO:0009987|GO:0030154|GO:0032501|GO:0043170
ENSBTAG00000021288	1.60569e-05	0.000842754	PSB4_BOVIN		506203	ENSBTAG00000021288	GO:0003674|GO:0003824|GO:0005488|GO:0005575|GO:0005622|GO:0005623|GO:0005634|GO:0005737|GO:0008150|GO:0008152|GO:0009056|GO:0009987|GO:0016787|GO:0043170|GO:0050789
ENSBTAG00000018108	1.64009e-05	0.000858868	PXN		517456	ENSBTAG00000018108	GO:0003674|GO:0005488
ENSBTAG00000037415	1.64623e-05	0.000860145	COX7B_BOVIN		327674	ENSBTAG00000037415	GO:0003674|GO:0003824|GO:0005215|GO:0005575|GO:0005622|GO:0005623|GO:0005737|GO:0015075|GO:0016020|GO:0016491
ENSBTAG00000019543	1.68291e-05	0.000877342	Q3SZ32_BOVIN		617277	ENSBTAG00000019543	GO:0003746|GO:0003674|GO:0003676|GO:0005488
ENSBTAG00000003667	1.73302e-05	0.000901444	Q0VBX2_BOVIN		528252	ENSBTAG00000003667	GO:0001726|GO:0003779|GO:0004871|GO:0005198|GO:0005200|GO:0005515|GO:0005856|GO:0005925|GO:0007016|GO:0007155|GO:0007165|GO:0009168|GO:0015629|GO:0016020|GO:0019239|GO:0045202|GO:0003674|GO:0003824|GO:0004871|GO:0005198|GO:0005488|GO:0005515|GO:0005575|GO:0005622|GO:0005623|GO:0006139|GO:0008150|GO:0008152|GO:0009058|GO:0009987|GO:0016020|GO:0050789
ENSBTAG00000033268	1.75286e-05	0.000909729	Q0V8G1_BOVIN		539762	ENSBTAG00000033268	GO:0003674|GO:0003676|GO:0005488|GO:0005515|GO:0005575|GO:0005576|GO:0005622|GO:0005623|GO:0005634|GO:0008150|GO:0030528|GO:0050789
ENSBTAG00000011869	1.81332e-05	0.000939007	CSRP3_BOVIN		540407	ENSBTAG00000011869	GO:0003674|GO:0005488|GO:0005515|GO:0005575|GO:0005622|GO:0005623|GO:0005634|GO:0005737|GO:0007275|GO:0008150|GO:0009987|GO:0030154|GO:0032501|GO:0050789
ENSBTAG00000012975	1.83623e-05	0.000948759	VDAC2_BOVIN		282120	ENSBTAG00000012975	GO:0003674|GO:0005215|GO:0005488|GO:0005575|GO:0005622|GO:0005623|GO:0005737|GO:0006810|GO:0008150|GO:0009987|GO:0015075|GO:0015267|GO:0016020
ENSBTAG00000021364	1.8443e-05	0.000950818	ACK1_BOVIN		280710	ENSBTAG00000021364	GO:0003674|GO:0003824|GO:0005488|GO:0005515|GO:0005575|GO:0005623|GO:0008150|GO:0008152|GO:0009987|GO:0016020|GO:0016301|GO:0016740|GO:0043170
NEWGENE163	1.85322e-05	0.000953301	NEWGENE163
ENSBTAG00000011145	1.89077e-05	0.000970469	NDUA4_BOVIN		327704	ENSBTAG00000011145	GO:0005575|GO:0005622|GO:0005623|GO:0005737|GO:0006810|GO:0008150|GO:0008152|GO:0009987|GO:0016020
ENSBTAG00000018483	1.9084e-05	0.00097736	NDUS3_BOVIN		287327	ENSBTAG00000018483	GO:0003674|GO:0003824|GO:0005488|GO:0005515|GO:0005575|GO:0005622|GO:0005623|GO:0005737|GO:0006810|GO:0008150|GO:0008152|GO:0009987|GO:0016020|GO:0016491|GO:0050789
ENSBTAG00000016282	1.93951e-05	0.000991112	A8KC77_BOVIN		504752	ENSBTAG00000016282	GO:0003743|GO:0005488|GO:0006413|GO:0003674|GO:0003676|GO:0005488|GO:0008150|GO:0008152|GO:0009058|GO:0009987|GO:0043170
ENSBTAG00000010546	2.03307e-05	0.00103664	LIN54		100139053	ENSBTAG00000010546
ENSBTAG00000006724	2.06745e-05	0.00105187	IPP2_BOVIN		532726	ENSBTAG00000006724	GO:0003674|GO:0005488|GO:0005515|GO:0008150|GO:0008152|GO:0009987|GO:0030234|GO:0043170|GO:0050789
ENSBTAG00000034772	2.07721e-05	0.00105452	U3			ENSBTAG00000034772
ENSBTAG00000014255	2.10329e-05	0.00106544	A7Z023_BOVIN		535248	ENSBTAG00000014255
ENSBTAG00000019202	2.20416e-05	0.00111411	EAF1		507577	ENSBTAG00000019202
ENSBTAG00000010243	2.21597e-05	0.00111765	RBM33		511489	ENSBTAG00000010243	GO:0003674|GO:0003676|GO:0005488
ENSBTAG00000019501	2.24547e-05	0.00113008	NUDT15		515298	ENSBTAG00000019501	GO:0003674|GO:0003824|GO:0016787
ENSBTAG00000006014	2.27152e-05	0.00114072	A2VDX3_BOVIN		533207	ENSBTAG00000006014	GO:0003674|GO:0005575|GO:0005622|GO:0005623|GO:0008150|GO:0030234|GO:0050789
ENSBTAG00000012044	2.32829e-05	0.00116671	RL13_BOVIN		508221	ENSBTAG00000012044	GO:0003735|GO:0005622|GO:0005840|GO:0006412|GO:0030529|GO:0003674|GO:0005198|GO:0005575|GO:0005622|GO:0005623|GO:0005737|GO:0008150|GO:0008152|GO:0009058|GO:0009987|GO:0043170
ENSBTAG00000015375	2.34708e-05	0.00117328	A5D7L2_BOVIN		515820	ENSBTAG00000015375	GO:0005085|GO:0005515|GO:0005622|GO:0007264|GO:0003674|GO:0005488|GO:0005515|GO:0005575|GO:0005622|GO:0005623|GO:0008150|GO:0030234|GO:0050789
ENSBTAG00000010464	2.3515e-05	0.00117328	MN1		786290	ENSBTAG00000010464
ENSBTAG00000013120	2.45725e-05	0.00122341	LOC511793		511793	ENSBTAG00000013120	GO:0003674|GO:0005488
ENSBTAG00000002988	2.52805e-05	0.00125559	MACOI_BOVIN		540726	ENSBTAG00000002988	GO:0005575|GO:0005623|GO:0016020
ENSBTAG00000009462	2.53268e-05	0.00125559	MDHM_BOVIN		281306	ENSBTAG00000009462	GO:0003824|GO:0005488|GO:0005634|GO:0005739|GO:0005743|GO:0005759|GO:0005886|GO:0005975|GO:0006096|GO:0006099|GO:0006108|GO:0008152|GO:0016491|GO:0016615|GO:0016616|GO:0030060|GO:0044262|GO:0055114|GO:0003674|GO:0003824|GO:0005488|GO:0005575|GO:0005622|GO:0005623|GO:0005737|GO:0008150|GO:0008152|GO:0009056|GO:0009987|GO:0016020|GO:0016491
ENSBTAG00000000802	2.56146e-05	0.00126716	LYVE1_BOVIN		404179	ENSBTAG00000000802	GO:0004872|GO:0004888|GO:0005488|GO:0005540|GO:0005886|GO:0006027|GO:0006810|GO:0007155|GO:0016020|GO:0016021|GO:0003674|GO:0004871|GO:0004872|GO:0005488|GO:0005575|GO:0005623|GO:0006810|GO:0008150|GO:0008152|GO:0009056|GO:0009987|GO:0016020|GO:0043170
ENSBTAG00000013153	2.58415e-05	0.00127567	NF2		540479	ENSBTAG00000013153	GO:0003674|GO:0005488|GO:0005515|GO:0005575|GO:0005622|GO:0005623|GO:0005737|GO:0016020
ENSBTAG00000005455	2.60958e-05	0.00128549	USP7		514813	ENSBTAG00000005455	GO:0003674|GO:0003824|GO:0008150|GO:0008152|GO:0009056|GO:0009987|GO:0016787|GO:0043170
NEWGENE158	2.68926e-05	0.00132194	NEWGENE158
ENSBTAG00000010610	2.74786e-05	0.0013479	DDT4L_BOVIN		510906	ENSBTAG00000010610	GO:0005575|GO:0005622|GO:0005623|GO:0005737|GO:0008150|GO:0050789
ENSBTAG00000012232	2.79526e-05	0.00136827	CY1_BOVIN		512500	ENSBTAG00000012232	GO:0005506|GO:0005737|GO:0005739|GO:0005743|GO:0006810|GO:0009055|GO:0016020|GO:0016021|GO:0020037|GO:0022900|GO:0030054|GO:0046872|GO:0070469|GO:0003674|GO:0005488|GO:0005575|GO:0005622|GO:0005623|GO:0005737|GO:0006810|GO:0008150|GO:0008152|GO:0009055|GO:0009987|GO:0016020
ENSBTAG00000017816	2.81139e-05	0.00137327	PLM_BOVIN		616139	ENSBTAG00000017816	GO:0003674|GO:0005215|GO:0005575|GO:0005623|GO:0006810|GO:0008150|GO:0015075|GO:0015267|GO:0016020
ENSBTAG00000016341	2.82635e-05	0.0013748	RGS5_BOVIN		540509	ENSBTAG00000016341	GO:0003674|GO:0004871|GO:0008150|GO:0050789
ENSBTAG00000009844	2.82606e-05	0.0013748	Q3ZC35_BOVIN		508941	ENSBTAG00000009844	GO:0001558|GO:0001649|GO:0001934|GO:0002041|GO:0003181|GO:0003278|GO:0003281|GO:0005178|GO:0005520|GO:0005576|GO:0007155|GO:0010518|GO:0010552|GO:0010811|GO:0016337|GO:0030198|GO:0030335|GO:0030513|GO:0033690|GO:0043066|GO:0043280|GO:0044319|GO:0045597|GO:0045669|GO:0045860|GO:0050840|GO:0051789|GO:0060413|GO:0060591|GO:0060710|GO:0060716|GO:0061036|GO:0070372|GO:0072593|GO:2000304|GO:0003674|GO:…
ENSBTAG00000021073	2.86255e-05	0.0013895	A1L582_BOVIN		512679	ENSBTAG00000021073	GO:0003674|GO:0003676|GO:0005488|GO:0005575|GO:0005622|GO:0005623|GO:0008150|GO:0030528|GO:0050789
ENSBTAG00000007454	2.93232e-05	0.0014204	RL10_BOVIN		286790	ENSBTAG00000007454	GO:0003735|GO:0005622|GO:0005634|GO:0005840|GO:0006412|GO:0030529|GO:0003674|GO:0005198|GO:0005575|GO:0005622|GO:0005623|GO:0005634|GO:0005737|GO:0008150|GO:0008152|GO:0009058|GO:0009987|GO:0043170
ENSBTAG00000005726	2.9616e-05	0.0014316	ROA2_BOVIN		507564	ENSBTAG00000005726	GO:0003674|GO:0003676|GO:0005488|GO:0005575|GO:0005622|GO:0005623|GO:0005634|GO:0005737|GO:0006139|GO:0008150|GO:0008152|GO:0009987|GO:0043170
ENSBTAG00000020094	3.03232e-05	0.00146275	RC3H1			ENSBTAG00000020094	GO:0003674|GO:0003676|GO:0005488|GO:0005515
ENSBTAG00000003842	3.05152e-05	0.00146896	RABX5_BOVIN		282335	ENSBTAG00000003842	GO:0003677|GO:0005515|GO:0005737|GO:0005768|GO:0005769|GO:0006810|GO:0006897|GO:0008270|GO:0015031|GO:0046872|GO:0055037|GO:0003674|GO:0003676|GO:0005488|GO:0005515|GO:0005575|GO:0005622|GO:0005623|GO:0005737|GO:0006810|GO:0008150|GO:0009987
ENSBTAG00000014818	3.09829e-05	0.0014884	MYLK3		526379	ENSBTAG00000014818	GO:0003674|GO:0003824|GO:0005488|GO:0008150|GO:0008152|GO:0009987|GO:0016301|GO:0016740|GO:0043170
ENSBTAG00000000512	3.12706e-05	0.00149912	SNTA1_BOVIN		527488	ENSBTAG00000000512	GO:0003674|GO:0005488|GO:0005515|GO:0005575|GO:0005622|GO:0005623|GO:0005737|GO:0007275|GO:0008150|GO:0009987|GO:0016020|GO:0030154|GO:0032501|GO:0043062
ENSBTAG00000014392	3.18679e-05	0.00152238	ARP10_BOVIN		511083	ENSBTAG00000014392	GO:0003674|GO:0005488|GO:0005515|GO:0005575|GO:0005622|GO:0005623|GO:0005737|GO:0008150|GO:0009987
NEWGENE35	3.18867e-05	0.00152238	NEWGENE35
ENSBTAG00000021227	3.21865e-05	0.00153354	ATP5H_BOVIN		282710	ENSBTAG00000021227	GO:0003674|GO:0005215|GO:0005575|GO:0005622|GO:0005623|GO:0005737|GO:0006139|GO:0006810|GO:0008150|GO:0008152|GO:0009058|GO:0009987|GO:0015075|GO:0016020
ENSBTAG00000019718	3.25242e-05	0.00154646	RS15_BOVIN		514569	ENSBTAG00000019718	GO:0003674|GO:0003676|GO:0005198|GO:0005488|GO:0005515|GO:0005575|GO:0005622|GO:0005623|GO:0005737|GO:0006139|GO:0006810|GO:0008150|GO:0008152|GO:0009058|GO:0009987|GO:0043170
ENSBTAG00000014878	3.27246e-05	0.00155282	CX7A1_BOVIN		338086	ENSBTAG00000014878	GO:0003674|GO:0003824|GO:0005215|GO:0005575|GO:0005622|GO:0005623|GO:0005737|GO:0009055|GO:0015075|GO:0016020|GO:0016491
ENSBTAG00000019133	3.32964e-05	0.00157673	Q0VCF6_BOVIN		533643	ENSBTAG00000019133	GO:0003676|GO:0003677|GO:0005622|GO:0005626|GO:0005634|GO:0008270|GO:0016363|GO:0016563|GO:0045893|GO:0003674|GO:0003676|GO:0005488|GO:0005575|GO:0005622|GO:0005623|GO:0005634|GO:0008150|GO:0030528|GO:0050789
ENSBTAG00000014284	3.35411e-05	0.00158509	ALPK2		510218	ENSBTAG00000014284	GO:0003674|GO:0003824|GO:0005488|GO:0008150|GO:0008152|GO:0009987|GO:0016301|GO:0016740|GO:0043170
ENSBTAG00000032764	3.37953e-05	0.00159386				ENSBTAG00000032764
ENSBTAG00000015580	3.4475e-05	0.00162263	TLE3		514326	ENSBTAG00000015580
ENSBTAG00000000520	3.46181e-05	0.00162607	ATP2B3		504353	ENSBTAG00000000520	GO:0003674|GO:0003824|GO:0005215|GO:0005488|GO:0005575|GO:0005623|GO:0006139|GO:0006810|GO:0008150|GO:0008152|GO:0009058|GO:0009987|GO:0015075|GO:0016020|GO:0016787
ENSBTAG00000007867	3.54005e-05	0.00165754	A4IFU4_BOVIN		510814	ENSBTAG00000007867	GO:0000979|GO:0000983|GO:0003700|GO:0004871|GO:0005509|GO:0005515|GO:0005634|GO:0005654|GO:0005730|GO:0005737|GO:0005829|GO:0006355|GO:0007165|GO:0009617|GO:0019221|GO:0031663|GO:0032496|GO:0043330|GO:0060333|GO:0003674|GO:0003676|GO:0004871|GO:0005488|GO:0005515|GO:0005575|GO:0005622|GO:0005623|GO:0005634|GO:0005737|GO:0006139|GO:0008150|GO:0008152|GO:0009058|GO:0009987|GO:0030528|GO:0043170|GO:…
ENSBTAG00000015786	3.54305e-05	0.00165754	LRC39_BOVIN		616488	ENSBTAG00000015786	GO:0003674|GO:0005488|GO:0005515
ENSBTAG00000021505	3.56393e-05	0.00166396	USP36		504581	ENSBTAG00000021505	GO:0003674|GO:0003824|GO:0008150|GO:0008152|GO:0009056|GO:0009987|GO:0016787|GO:0043170
ENSBTAG00000004950	3.5851e-05	0.00166714	RNBR_BOVIN		280720	ENSBTAG00000004950	GO:0003674|GO:0003676|GO:0003824|GO:0005488|GO:0005575|GO:0005576|GO:0016787
ENSBTAG00000004275	3.5851e-05	0.00166714	A6QL81_BOVIN		506627	ENSBTAG00000004275	GO:0005576|GO:0007275|GO:0016564|GO:0030178|GO:0030325|GO:0032348|GO:0045892|GO:0090090|GO:2000065|GO:0005575|GO:0005576|GO:0007275|GO:0008150|GO:0032501|GO:0050789
ENSBTAG00000018613	3.62809e-05	0.00168377	Q2KIJ3_BOVIN		767872	ENSBTAG00000018613	GO:0000166|GO:0003676|GO:0005515|GO:0005730|GO:0006260|GO:0030307|GO:0003674|GO:0003676|GO:0005488
ENSBTAG00000019983	3.71685e-05	0.00172152	ASXL2		100140419	ENSBTAG00000019983
ENSBTAG00000020998	3.72529e-05	0.001722	A7MBG8_BOVIN		511475	ENSBTAG00000020998	GO:0000166|GO:0003678|GO:0005515|GO:0005524|GO:0005634|GO:0005737|GO:0005794|GO:0017111|GO:0030529|GO:0031011|GO:0035267|GO:0043231|GO:0043967|GO:0043968|GO:0071339|GO:0003674|GO:0003824|GO:0004386|GO:0005488|GO:0005515|GO:0005575|GO:0005622|GO:0005623|GO:0005634|GO:0008150|GO:0008152|GO:0009987|GO:0016787|GO:0043170
ENSBTAG00000002784	3.79492e-05	0.00175071	COPS5		507179	ENSBTAG00000002784
NEWGENE87	3.90647e-05	0.0017986	NEWGENE87
ENSBTAG00000000154	3.94601e-05	0.00180964	IRF2BP1		790100	ENSBTAG00000000154	GO:0003674|GO:0005488|GO:0005515
ENSBTAG00000014823	3.93938e-05	0.00180964	TXD11_BOVIN		513509	ENSBTAG00000014823	GO:0005575|GO:0005622|GO:0005623|GO:0005737|GO:0008150|GO:0009987|GO:0016020|GO:0050789
ENSBTAG00000021976	4.01398e-05	0.00183623	NDUS1_BOVIN		288380	ENSBTAG00000021976	GO:0003674|GO:0003824|GO:0005488|GO:0005515|GO:0005575|GO:0005622|GO:0005623|GO:0005737|GO:0006139|GO:0006810|GO:0008150|GO:0008152|GO:0008219|GO:0009055|GO:0009987|GO:0016020|GO:0016491
ENSBTAG00000004448	4.01979e-05	0.00183623	CKAP5		533980	ENSBTAG00000004448	GO:0003674|GO:0005488
ENSBTAG00000008866	4.02861e-05	0.00183665	GANC		530330	ENSBTAG00000008866	GO:0003674|GO:0003824|GO:0008150|GO:0008152|GO:0016787
ENSBTAG00000009888	4.18455e-05	0.00187828	DRAM2_BOVIN		767922	ENSBTAG00000009888	GO:0005575|GO:0005622|GO:0005623|GO:0005737|GO:0008150|GO:0008219|GO:0009987|GO:0016020|GO:0050789
ENSBTAG00000001842	4.18455e-05	0.00187828	Q2KIV8_BOVIN		615507	ENSBTAG00000001842	GO:0004364|GO:0005515|GO:0006749|GO:0008152|GO:0016740|GO:0042802|GO:0043627|GO:0003674|GO:0003824|GO:0008150|GO:0008152|GO:0016740
ENSBTAG00000020924	4.18455e-05	0.00187828	FBXW9_BOVIN		532538	ENSBTAG00000020924	GO:0003674|GO:0005488|GO:0005515
ENSBTAG00000037962	4.18455e-05	0.00187828	MAML2_BOVIN		521194	ENSBTAG00000037962	GO:0003674|GO:0005488|GO:0005515|GO:0005575|GO:0005622|GO:0005623|GO:0005634|GO:0006139|GO:0008150|GO:0008152|GO:0009058|GO:0009987|GO:0030528|GO:0043170|GO:0050789
ENSBTAG00000013033	4.17762e-05	0.00187828	Q0VCV8_BOVIN		505888	ENSBTAG00000013033	GO:0005249|GO:0005515|GO:0006813|GO:0008076|GO:0016020|GO:0003674|GO:0005215|GO:0005488|GO:0005515|GO:0005575|GO:0005623|GO:0006810|GO:0008150|GO:0015075|GO:0015267|GO:0016020
ENSBTAG00000007375	4.18455e-05	0.00187828	MIF_BOVIN		280858	ENSBTAG00000007375	GO:0001516|GO:0004167|GO:0005102|GO:0005125|GO:0005126|GO:0005515|GO:0005576|GO:0005615|GO:0005737|GO:0006954|GO:0007166|GO:0008283|GO:0009986|GO:0010629|GO:0010739|GO:0016853|GO:0019752|GO:0030890|GO:0033138|GO:0042056|GO:0042327|GO:0043066|GO:0043498|GO:0043518|GO:0045087|GO:0048146|GO:0050178|GO:0050715|GO:0050731|GO:0050918|GO:0070207|GO:0070374|GO:0071157|GO:0003674|GO:0003824|GO:0005488|GO:…
ENSBTAG00000004961	4.18455e-05	0.00187828	GOSR1_BOVIN		511030	ENSBTAG00000004961	GO:0003674|GO:0005488|GO:0005515|GO:0005575|GO:0005622|GO:0005623|GO:0005737|GO:0006810|GO:0008150|GO:0009987|GO:0016020
ENSBTAG00000018364	4.18455e-05	0.00187828	A7MBA6_BOVIN		540137	ENSBTAG00000018364	GO:0016021|GO:0005575|GO:0005623|GO:0016020
NEWGENE34	4.19384e-05	0.00187882	NEWGENE34
ENSBTAG00000003846	4.25756e-05	0.00190285	RL37A_BOVIN		504413	ENSBTAG00000003846	GO:0003674|GO:0005198|GO:0005488|GO:0005515|GO:0005575|GO:0005622|GO:0005623|GO:0005737|GO:0008150|GO:0008152|GO:0009058|GO:0009987|GO:0043170
ENSBTAG00000019742	4.26384e-05	0.00190285	FOXJ2		540703	ENSBTAG00000019742	GO:0003674|GO:0003676|GO:0005488|GO:0005575|GO:0005622|GO:0005623|GO:0005634|GO:0008150|GO:0030528|GO:0050789
ENSBTAG00000000622	4.34003e-05	0.00193314	RS17_BOVIN		788861	ENSBTAG00000000622	GO:0003674|GO:0005198|GO:0005575|GO:0005622|GO:0005623|GO:0005737|GO:0008150|GO:0008152|GO:0009058|GO:0009987|GO:0043170
ENSBTAG00000003536	4.48041e-05	0.00199185	Q0P5L3_BOVIN		540371	ENSBTAG00000003536	GO:0004842|GO:0008270|GO:0016567|GO:0019899|GO:0030176|GO:0031624|GO:0070936|GO:0003674|GO:0005488
ENSBTAG00000002428	4.50531e-05	0.0019991	Q2KIV7_BOVIN		615820	ENSBTAG00000002428	GO:0000287|GO:0004427|GO:0005737|GO:0005739|GO:0005759|GO:0006796|GO:0071344|GO:0003674|GO:0003824|GO:0005488|GO:0005575|GO:0005622|GO:0005623|GO:0005737|GO:0008150|GO:0008152|GO:0009987|GO:0016787
ENSBTAG00000043243	4.51716e-05	0.00200054	SNORA31			ENSBTAG00000043243
ENSBTAG00000008674	4.56721e-05	0.00201886	F136A_BOVIN		528794	ENSBTAG00000008674	GO:0005575|GO:0005622|GO:0005623|GO:0005737
ENSBTAG00000042930	4.59153e-05	0.00202576	SNORA43			ENSBTAG00000042930
ENSBTAG00000015204	4.63404e-05	0.00204065	SMPX_BOVIN		615975	ENSBTAG00000015204	GO:0005575|GO:0005622|GO:0005623|GO:0005634|GO:0005737
ENSBTAG00000018358	4.66786e-05	0.00205165	STAC3		518234	ENSBTAG00000018358	GO:0008150
ENSBTAG00000012881	4.75721e-05	0.00208698	Q6EVI2_BOVIN		444858	ENSBTAG00000012881	GO:0005488|GO:0005515|GO:0005737|GO:0005829|GO:0006446|GO:0016070|GO:0003674|GO:0005488|GO:0005515|GO:0005575|GO:0005622|GO:0005623|GO:0005737|GO:0006139|GO:0008150|GO:0008152|GO:0009987|GO:0043170
ENSBTAG00000008753	4.78544e-05	0.00209541	BRD8		539896	ENSBTAG00000008753	GO:0003674|GO:0003824|GO:0005488|GO:0005515|GO:0016787
ENSBTAG00000007386	4.85778e-05	0.00212309	NUDCD1		528425	ENSBTAG00000007386
ENSBTAG00000007480	4.89231e-05	0.00213417	Q3SZN4_BOVIN		507120	ENSBTAG00000007480	GO:0003674|GO:0003676|GO:0005488|GO:0005575|GO:0005622|GO:0005623|GO:0005634|GO:0005737|GO:0008150|GO:0009987|GO:0045182
ENSBTAG00000016401	5.02977e-05	0.00219002	Q3ZC32_BOVIN		534150	ENSBTAG00000016401	GO:0000042|GO:0005515|GO:0005737|GO:0005794|GO:0005802|GO:0007030|GO:0008022|GO:0034613|GO:0043001|GO:0048471|GO:0090161|GO:0003674|GO:0005488|GO:0005515|GO:0005575|GO:0005622|GO:0005623|GO:0005737|GO:0006810|GO:0008150|GO:0009987
ENSBTAG00000015371	5.09408e-05	0.00221388	GABP2_BOVIN		540818	ENSBTAG00000015371	GO:0003674|GO:0005488|GO:0005515|GO:0005575|GO:0005622|GO:0005623|GO:0005634|GO:0006139|GO:0008150|GO:0008152|GO:0009058|GO:0009987|GO:0043170|GO:0050789
ENSBTAG00000009595	5.11206e-05	0.00221755	NGDN_BOVIN		539602	ENSBTAG00000009595	GO:0005575|GO:0005622|GO:0005623|GO:0005634|GO:0005737|GO:0008150|GO:0050789
ENSBTAG00000001573	5.12288e-05	0.0022181	JMJD1C		781067	ENSBTAG00000001573
ENSBTAG00000012124	5.24646e-05	0.00226739	GPBP1_BOVIN		613751	ENSBTAG00000012124	GO:0003674|GO:0003676|GO:0005488|GO:0005575|GO:0005622|GO:0005623|GO:0005634|GO:0006139|GO:0008150|GO:0008152|GO:0009058|GO:0009987|GO:0043170|GO:0050789
ENSBTAG00000005316	5.268e-05	0.00227247	GDIB_BOVIN		509832	ENSBTAG00000005316	GO:0005093|GO:0005096|GO:0005097|GO:0005515|GO:0005737|GO:0005794|GO:0007264|GO:0009986|GO:0015031|GO:0016020|GO:0032851|GO:0043087|GO:0003674|GO:0005575|GO:0005622|GO:0005623|GO:0005737|GO:0006810|GO:0008150|GO:0016020|GO:0030234|GO:0050789
ENSBTAG00000032531	5.30335e-05	0.00228348	MSTN1_BOVIN		616088	ENSBTAG00000032531	GO:0005575|GO:0005622|GO:0005623|GO:0005634
ENSBTAG00000009334	5.33533e-05	0.00229301				ENSBTAG00000009334	GO:0003674|GO:0003824|GO:0005575|GO:0005622|GO:0005623|GO:0005737|GO:0008150|GO:0008152|GO:0009987|GO:0016020|GO:0016491
ENSBTAG00000009554	5.39132e-05	0.0023128	EHBP1L1		788760	ENSBTAG00000009554
ENSBTAG00000031778	5.43894e-05	0.00232893	Q2KII5_BOVIN		506306	ENSBTAG00000031778	GO:0000786|GO:0003677|GO:0005515|GO:0005634|GO:0005694|GO:0006334|GO:0003674|GO:0003676|GO:0005488|GO:0005515|GO:0005575|GO:0005622|GO:0005623|GO:0005634|GO:0005694|GO:0008150|GO:0009987
ENSBTAG00000003757	5.48857e-05	0.00234199	DNJA2_BOVIN		360006	ENSBTAG00000003757	GO:0005524|GO:0006457|GO:0009408|GO:0016020|GO:0031072|GO:0046872|GO:0051082|GO:0003674|GO:0005488|GO:0005515|GO:0005575|GO:0005623|GO:0008150|GO:0008152|GO:0009987|GO:0016020|GO:0043170|GO:0050896
ENSBTAG00000020807	5.48959e-05	0.00234199	UBIM_BOVIN		282847	ENSBTAG00000020807	GO:0003735|GO:0005622|GO:0005840|GO:0006412|GO:0030529|GO:0003674|GO:0005198|GO:0005575|GO:0005622|GO:0005623|GO:0005737|GO:0008150|GO:0008152|GO:0009058|GO:0009987|GO:0043170
ENSBTAG00000042354	5.71381e-05	0.00243319	SNORA3			ENSBTAG00000042354
ENSBTAG00000009542	5.77959e-05	0.00245487	A5D7H8_BOVIN		507466	ENSBTAG00000009542	GO:0003676|GO:0008270|GO:0046872|GO:0003674|GO:0003676|GO:0005488
ENSBTAG00000015379	5.81311e-05	0.00245487	Q1RMX4_BOVIN		514445	ENSBTAG00000015379	GO:0000151|GO:0000209|GO:0004842|GO:0005515|GO:0005634|GO:0008270|GO:0016567|GO:0034450|GO:0046872|GO:0003674|GO:0003824|GO:0005488|GO:0005515|GO:0005575|GO:0005622|GO:0005623|GO:0005634|GO:0008150|GO:0008152|GO:0009987|GO:0016874|GO:0043170
ENSBTAG00000018783	5.81068e-05	0.00245487	TH1L		514958	ENSBTAG00000018783	GO:0005575|GO:0005622|GO:0005623|GO:0005634|GO:0008150|GO:0050789
ENSBTAG00000005364	5.80098e-05	0.00245487	HEM3_BOVIN		515614	ENSBTAG00000005364	GO:0003674|GO:0003824|GO:0005575|GO:0005622|GO:0005623|GO:0005737|GO:0008150|GO:0008152|GO:0009058|GO:0009987|GO:0016740|GO:0043170
ENSBTAG00000001176	5.81753e-05	0.00245487	LRRN1_BOVIN		539619	ENSBTAG00000001176	GO:0003674|GO:0005488|GO:0005515|GO:0005575|GO:0005623|GO:0016020
ENSBTAG00000038865	5.84551e-05	0.00246221	TCEA3_BOVIN		533803	ENSBTAG00000038865	GO:0003674|GO:0003676|GO:0005488|GO:0005515|GO:0005575|GO:0005622|GO:0005623|GO:0005634|GO:0006139|GO:0008150|GO:0008152|GO:0009058|GO:0009987|GO:0030528|GO:0043170|GO:0050789
ENSBTAG00000006463	6.01232e-05	0.00252789	ODO2_BOVIN		506888	ENSBTAG00000006463	GO:0003674|GO:0003824|GO:0005488|GO:0005575|GO:0005622|GO:0005623|GO:0005737|GO:0008150|GO:0008152|GO:0009056|GO:0009987|GO:0016740
ENSBTAG00000021093	6.16958e-05	0.00258933	RS16_BOVIN		506297	ENSBTAG00000021093	GO:0003674|GO:0005198|GO:0005575|GO:0005622|GO:0005623|GO:0005737|GO:0008150|GO:0008152|GO:0009058|GO:0009987|GO:0043170
ENSBTAG00000016167	6.2577e-05	0.00262158	LOC100140212		100140212	ENSBTAG00000016167	GO:0003674|GO:0003824|GO:0005488|GO:0016787
ENSBTAG00000000394	6.29476e-05	0.00262293	BACE2		534774	ENSBTAG00000000394	GO:0003674|GO:0003824|GO:0008150|GO:0008152|GO:0016787|GO:0043170
ENSBTAG00000007105	6.29171e-05	0.00262293	PWP2		514336	ENSBTAG00000007105
ENSBTAG00000009854	6.2917e-05	0.00262293	Q2KHZ5_BOVIN		531149	ENSBTAG00000009854	GO:0003676|GO:0005634|GO:0006364|GO:0030529|GO:0003674|GO:0003676|GO:0005488|GO:0005575|GO:0005622|GO:0005623|GO:0005634|GO:0006139|GO:0008150|GO:0008152|GO:0009987|GO:0043170
ENSBTAG00000016924	6.32675e-05	0.00263154	A5PKE1_BOVIN		515190	ENSBTAG00000016924	GO:0003779|GO:0005488|GO:0007010|GO:0003674|GO:0005488|GO:0005515|GO:0008150|GO:0009987
ENSBTAG00000004079	6.45122e-05	0.00267762	ZFP106		788468	ENSBTAG00000004079	GO:0003674|GO:0005488|GO:0005575|GO:0005622|GO:0005623
ENSBTAG00000015018	6.46055e-05	0.00267762	FSD2		540530	ENSBTAG00000015018	GO:0005575|GO:0005622|GO:0005623
ENSBTAG00000017267	6.53888e-05	0.00270526	COX5A_BOVIN		444878	ENSBTAG00000017267	GO:0003674|GO:0003824|GO:0005215|GO:0005488|GO:0005575|GO:0005622|GO:0005623|GO:0005737|GO:0015075|GO:0016020|GO:0016491
NEWGENE201	6.58058e-05	0.00271768	NEWGENE201
ENSBTAG00000021553	6.61874e-05	0.00272782	PTPN14		518798	ENSBTAG00000021553	GO:0003674|GO:0003824|GO:0005575|GO:0005622|GO:0005623|GO:0008150|GO:0008152|GO:0009987|GO:0016787|GO:0043170
ENSBTAG00000011532	6.62862e-05	0.00272782	MLLT6			ENSBTAG00000011532	GO:0003674|GO:0005488|GO:0005515
ENSBTAG00000011619	6.68588e-05	0.00274653	RASIP1		505541	ENSBTAG00000011619	GO:0008150|GO:0050789
ENSBTAG00000015083	6.70718e-05	0.00275042	FBX9_BOVIN		511798	ENSBTAG00000015083
ENSBTAG00000003581	6.81268e-05	0.00278723	D5KB42_BOVIN		515928	ENSBTAG00000003581	GO:0002039|GO:0005515|GO:0005694|GO:0006355|GO:0016279|GO:0016568|GO:0018024|GO:0018026|GO:0018027|GO:0034968|GO:0003674|GO:0003824|GO:0005575|GO:0005622|GO:0005623|GO:0005694|GO:0008150|GO:0009987|GO:0016740|GO:0050789
ENSBTAG00000004514	6.83922e-05	0.00278723	RAF1_BOVIN		521196	ENSBTAG00000004514	GO:0003674|GO:0003824|GO:0004871|GO:0005488|GO:0008150|GO:0008152|GO:0009987|GO:0016301|GO:0016740|GO:0043170|GO:0050789
ENSBTAG00000039782	6.8449e-05	0.00278723	A8KC86_BOVIN		511194	ENSBTAG00000039782	GO:0003676|GO:0005622|GO:0008270|GO:0003674|GO:0003676|GO:0005488|GO:0005575|GO:0005622|GO:0005623
ENSBTAG00000004461	6.8449e-05	0.00278723	OFD1		526925	ENSBTAG00000004461
ENSBTAG00000019187	6.87397e-05	0.00279417	ZNF462		515561	ENSBTAG00000019187	GO:0003674|GO:0005488|GO:0005575|GO:0005622|GO:0005623
ENSBTAG00000002575	6.92628e-05	0.00281052	SSU72_BOVIN		614837	ENSBTAG00000002575	GO:0003674|GO:0003824|GO:0005488|GO:0005575|GO:0005622|GO:0005623|GO:0005634|GO:0005737|GO:0006139|GO:0006519|GO:0008150|GO:0008152|GO:0009987|GO:0016740|GO:0016787|GO:0043170
ENSBTAG00000014956	7.09818e-05	0.00287526	JSPR1_BOVIN		509378	ENSBTAG00000014956	GO:0005575|GO:0005622|GO:0005623|GO:0005737|GO:0016020
ENSBTAG00000026650	7.1478e-05	0.00288671	LOC614114		614114	ENSBTAG00000026650	GO:0003674|GO:0003824|GO:0005215|GO:0005575|GO:0005622|GO:0005623|GO:0005737|GO:0015075|GO:0016491
NEWGENE170	7.15129e-05	0.00288671	NEWGENE170
ENSBTAG00000020219	7.17948e-05	0.00289307	ZMYND17		508577	ENSBTAG00000020219	GO:0003674|GO:0003824|GO:0005488|GO:0016787
ENSBTAG00000034190	7.23953e-05	0.00291222	NCAPD2		509171	ENSBTAG00000034190	GO:0003674|GO:0005488|GO:0005575|GO:0005622|GO:0005623|GO:0005634|GO:0008150|GO:0009987
ENSBTAG00000017125	7.27579e-05	0.00292175	A4IFC3_BOVIN		534576	ENSBTAG00000017125	GO:0000166|GO:0003676|GO:0003723|GO:0003674|GO:0003676|GO:0005488
ENSBTAG00000015976	7.29285e-05	0.00292355	PHF12		507057	ENSBTAG00000015976	GO:0003674|GO:0005488|GO:0005515|GO:0008150
ENSBTAG00000003512	7.31978e-05	0.0029293	LOC521764		521764	ENSBTAG00000003512	GO:0003674|GO:0003774|GO:0003824|GO:0005488|GO:0005575|GO:0005622|GO:0005623|GO:0008150|GO:0008152|GO:0016787|GO:0043170
ENSBTAG00000008310	7.47304e-05	0.00298549	Q3ZCD6_BOVIN		515665	ENSBTAG00000008310	GO:0004871|GO:0007165|GO:0016021|GO:0043123|GO:0003674|GO:0004871|GO:0005575|GO:0005623|GO:0008150|GO:0016020|GO:0050789
ENSBTAG00000045102	7.54594e-05	0.00300944	snoU89			ENSBTAG00000045102
ENSBTAG00000002863	7.60589e-05	0.00302816	THIM_BOVIN		522006	ENSBTAG00000002863	GO:0003674|GO:0003824|GO:0005575|GO:0005622|GO:0005623|GO:0005737|GO:0008150|GO:0008152|GO:0009987|GO:0016020|GO:0016740
ENSBTAG00000019986	7.61949e-05	0.00302839	KC1D_BOVIN		523542	ENSBTAG00000019986	GO:0003674|GO:0003824|GO:0005488|GO:0005515|GO:0005575|GO:0005622|GO:0005623|GO:0005634|GO:0005737|GO:0008150|GO:0008152|GO:0009987|GO:0016301|GO:0016740|GO:0043170|GO:0050789
ENSBTAG00000012957	7.80088e-05	0.00309519	Q2KJD1_BOVIN		539060	ENSBTAG00000012957	GO:0003730|GO:0005515|GO:0003674|GO:0003676|GO:0005488|GO:0005515
ENSBTAG00000009908	7.90817e-05	0.00313241	RS3A_BOVIN		282053	ENSBTAG00000009908	GO:0003735|GO:0005515|GO:0005622|GO:0005634|GO:0005730|GO:0005737|GO:0005840|GO:0006412|GO:0006917|GO:0022627|GO:0030154|GO:0030529|GO:0003674|GO:0005198|GO:0005488|GO:0005515|GO:0005575|GO:0005622|GO:0005623|GO:0005634|GO:0005737|GO:0008150|GO:0008152|GO:0009058|GO:0009987|GO:0030154|GO:0043170|GO:0050789
NEWGENE256	7.98084e-05	0.00315582	NEWGENE256
ENSBTAG00000011111	7.99835e-05	0.00315674	Q0V889_BOVIN		505079	ENSBTAG00000011111	GO:0005634|GO:0005737
ENSBTAG00000016760	8.01031e-05	0.00315674	LRRF2_BOVIN		510368	ENSBTAG00000016760	GO:0008150
ENSBTAG00000003209	8.03024e-05	0.00315924	BLCAP_BOVIN		281649	ENSBTAG00000003209	GO:0003674|GO:0005575|GO:0005623|GO:0008150|GO:0008219|GO:0009987|GO:0016020
ENSBTAG00000007606	8.11883e-05	0.0031887	A2VDN7_BOVIN		539950	ENSBTAG00000007606	GO:0001906|GO:0003676|GO:0005515|GO:0005524|GO:0008380|GO:0030529|GO:0070934|GO:0070937|GO:0071013|GO:0003674|GO:0003676|GO:0005488|GO:0005515|GO:0005575|GO:0005622|GO:0005623|GO:0005737|GO:0006139|GO:0008150|GO:0008152|GO:0009987|GO:0043170|GO:0050789
ENSBTAG00000021128	8.15653e-05	0.0031981	ADD1			ENSBTAG00000021128	GO:0003674|GO:0005488
ENSBTAG00000009206	8.30173e-05	0.00324956	A5PJI1_BOVIN		540142	ENSBTAG00000009206	GO:0001568|GO:0003677|GO:0003700|GO:0005634|GO:0006355|GO:0016566|GO:0040018|GO:0043433|GO:0043565|GO:0050885|GO:0003674|GO:0003676|GO:0005488|GO:0005575|GO:0005622|GO:0005623|GO:0005634|GO:0006139|GO:0007275|GO:0008150|GO:0008152|GO:0009058|GO:0009987|GO:0030528|GO:0032501|GO:0043170|GO:0050789
ENSBTAG00000005664	8.33154e-05	0.00325574	1433E_BOVIN		282125	ENSBTAG00000005664	GO:0003674|GO:0005488|GO:0005515|GO:0005575|GO:0005622|GO:0005623|GO:0005737|GO:0006810|GO:0006928|GO:0007275|GO:0008150|GO:0009987|GO:0030154|GO:0032501|GO:0050789
ENSBTAG00000019427	8.6348e-05	0.00336859	LOC514704		514704	ENSBTAG00000019427
ENSBTAG00000043639	8.68172e-05	0.00338122	7SK			ENSBTAG00000043639
ENSBTAG00000008716	9.0163e-05	0.00350565	LA_BOVIN		338071	ENSBTAG00000008716	GO:0003674|GO:0003676|GO:0005488|GO:0005575|GO:0005622|GO:0005623|GO:0005634|GO:0006139|GO:0008150|GO:0008152|GO:0009987|GO:0043170
ENSBTAG00000037637	9.18879e-05	0.00356676	5_8S_rRNA			ENSBTAG00000037637
ENSBTAG00000005542	9.33799e-05	0.00361863	EPS15			ENSBTAG00000005542	GO:0003674|GO:0005488
ENSBTAG00000015743	9.35507e-05	0.00361922	Q08DA2_BOVIN		533000	ENSBTAG00000015743	GO:0003824|GO:0003920|GO:0008152|GO:0009117|GO:0016491|GO:0046872|GO:0055114|GO:0003674|GO:0003824|GO:0005488|GO:0006139|GO:0008150|GO:0008152|GO:0009987|GO:0016491
ENSBTAG00000019010	9.5216e-05	0.00366534	EI2BG_BOVIN		534063	ENSBTAG00000019010	GO:0003674|GO:0003676|GO:0003824|GO:0005488|GO:0005515|GO:0005575|GO:0005622|GO:0005623|GO:0005737|GO:0007275|GO:0008150|GO:0008152|GO:0009058|GO:0009987|GO:0016740|GO:0030154|GO:0030234|GO:0032501|GO:0043170|GO:0050896
ENSBTAG00000002493	9.50937e-05	0.00366534	VPS35_BOVIN		521864	ENSBTAG00000002493	GO:0003674|GO:0005488|GO:0005515|GO:0005575|GO:0005622|GO:0005623|GO:0005737|GO:0006810|GO:0008150|GO:0016020
ENSBTAG00000010659	9.49519e-05	0.00366534	Q2HJD6_BOVIN			ENSBTAG00000010659	GO:0003674|GO:0003676|GO:0005488|GO:0005575|GO:0005622|GO:0005623|GO:0005634|GO:0005737|GO:0006810|GO:0007275|GO:0008150|GO:0009987|GO:0016020|GO:0030154|GO:0030528|GO:0032501|GO:0050789
ENSBTAG00000020701	9.58452e-05	0.00368292	MEF2C_BOVIN		512254	ENSBTAG00000020701	GO:0001568|GO:0001649|GO:0001958|GO:0001974|GO:0002062|GO:0002634|GO:0002755|GO:0002756|GO:0003151|GO:0003211|GO:0003677|GO:0003700|GO:0005515|GO:0005634|GO:0005654|GO:0006351|GO:0006355|GO:0006915|GO:0007275|GO:0007399|GO:0007507|GO:0007519|GO:0007521|GO:0007611|GO:0010552|GO:0010553|GO:0010843|GO:0016563|GO:0016607|GO:0030154|GO:0030182|GO:0035051|GO:0042100|GO:0042826|GO:0043231|GO:0043565|GO:…
ENSBTAG00000007131	9.59893e-05	0.00368292	GADL1_BOVIN		614548	ENSBTAG00000007131	GO:0003674|GO:0003824|GO:0005488|GO:0008150|GO:0008152|GO:0009987|GO:0016829
ENSBTAG00000005904	9.66954e-05	0.0037039	RBBP4_BOVIN		767940	ENSBTAG00000005904	GO:0003674|GO:0003824|GO:0005488|GO:0005515|GO:0005575|GO:0005622|GO:0005623|GO:0005634|GO:0006139|GO:0008150|GO:0008152|GO:0009058|GO:0009987|GO:0016787|GO:0043170|GO:0050789
ENSBTAG00000037493	9.75219e-05	0.00372941	PUF60_BOVIN		512824	ENSBTAG00000037493	GO:0003674|GO:0003676|GO:0005488|GO:0005515|GO:0005575|GO:0005622|GO:0005623|GO:0005634|GO:0006139|GO:0008150|GO:0008152|GO:0008219|GO:0009058|GO:0009987|GO:0043170|GO:0050789
ENSBTAG00000016744	9.8235e-05	0.00375051	CAPR1_BOVIN		535571	ENSBTAG00000016744	GO:0005575|GO:0005622|GO:0005623|GO:0005737
ENSBTAG00000020759	9.88467e-05	0.00376151	Q1LZC3_BOVIN		531802	ENSBTAG00000020759	GO:0005515|GO:0005634|GO:0005783|GO:0006508|GO:0008233|GO:0043231|GO:0003674|GO:0003824|GO:0005488|GO:0005515|GO:0005575|GO:0005622|GO:0005623|GO:0005634|GO:0005737|GO:0008150|GO:0008152|GO:0016787|GO:0043170
ENSBTAG00000002018	9.87019e-05	0.00376151	IF5A1_BOVIN		444990	ENSBTAG00000002018	GO:0003674|GO:0003676|GO:0005488|GO:0005515|GO:0005575|GO:0005622|GO:0005623|GO:0005634|GO:0005737|GO:0006519|GO:0006810|GO:0008150|GO:0008152|GO:0009058|GO:0009987|GO:0016020|GO:0043170|GO:0050789
ENSBTAG00000008112	9.93521e-05	0.00377457	SHPRH		516630	ENSBTAG00000008112	GO:0003674|GO:0003676|GO:0003824|GO:0004386|GO:0005488|GO:0005515|GO:0005575|GO:0005622|GO:0005623|GO:0005634|GO:0005694|GO:0008150|GO:0009987|GO:0016787
ENSBTAG00000003942	9.98898e-05	0.00378183	PI42C_BOVIN		540005	ENSBTAG00000003942	GO:0003674|GO:0003824|GO:0005488|GO:0005515|GO:0005575|GO:0005622|GO:0005623|GO:0005737|GO:0008150|GO:0008152|GO:0009987|GO:0016020|GO:0016301|GO:0016740
ENSBTAG00000003086	0.000100031	0.00378183	LOC521901		521901	ENSBTAG00000003086	GO:0003674|GO:0005198|GO:0005575|GO:0005622|GO:0005623|GO:0005737|GO:0008150|GO:0008152|GO:0009058|GO:0009987|GO:0043170
ENSBTAG00000038112	9.99048e-05	0.00378183	A6QQ36_BOVIN		788128	ENSBTAG00000038112	GO:0006955|GO:0016020|GO:0019882|GO:0042612|GO:0005575|GO:0005623|GO:0008150|GO:0016020|GO:0050896
NEWGENE106	0.000102353	0.00386331	NEWGENE106
ENSBTAG00000015504	0.000102646	0.00386812	A6QR64_BOVIN		541143	ENSBTAG00000015504	GO:0003676|GO:0005515|GO:0005622|GO:0008270|GO:0046872|GO:0003674|GO:0003676|GO:0005488|GO:0005515|GO:0005575|GO:0005622|GO:0005623
ENSBTAG00000018268	0.000105315	0.00395585	Q4AE15_BOVIN		518336	ENSBTAG00000018268	GO:0005179|GO:0005576|GO:0003674|GO:0005488|GO:0005515|GO:0005575|GO:0005576
ENSBTAG00000010027	0.00010515	0.00395585	CHDH		505218	ENSBTAG00000010027	GO:0003674|GO:0003824|GO:0005488|GO:0006519|GO:0008150|GO:0008152|GO:0009058|GO:0009987|GO:0016491
ENSBTAG00000020233	0.000106686	0.00400091	LOC535781		535781	ENSBTAG00000020233	GO:0003674|GO:0005198|GO:0005575|GO:0005622|GO:0005623|GO:0005737|GO:0008150|GO:0008152|GO:0009058|GO:0009987|GO:0043170
NEWGENE221	0.000107977	0.00404279	NEWGENE221
ENSBTAG00000001035	0.000109366	0.0040882	SF1		541229	ENSBTAG00000001035	GO:0003674|GO:0003676|GO:0005488
ENSBTAG00000009624	0.000109779	0.00409707	SGSM3_BOVIN		767820	ENSBTAG00000009624	GO:0003674|GO:0005488|GO:0005515|GO:0005575|GO:0005622|GO:0005623|GO:0005737|GO:0008150|GO:0009987|GO:0016020|GO:0030234|GO:0050789
ENSBTAG00000021253	0.000112126	0.00414118	PRDM15		514566	ENSBTAG00000021253	GO:0003674|GO:0003676|GO:0005488|GO:0005575|GO:0005622|GO:0005623
ENSBTAG00000005907	0.000112208	0.00414118	NDUB6_BOVIN		327665	ENSBTAG00000005907	GO:0005575|GO:0005622|GO:0005623|GO:0005737|GO:0006810|GO:0008150|GO:0008152|GO:0009987|GO:0016020
ENSBTAG00000009784	0.000112126	0.00414118	RAB32		528099	ENSBTAG00000009784	GO:0003674|GO:0003824|GO:0005488|GO:0005515|GO:0005575|GO:0005622|GO:0005623|GO:0006810|GO:0008150|GO:0008152|GO:0009987|GO:0016301|GO:0016740|GO:0016787|GO:0043170|GO:0050789
ENSBTAG00000004476	0.000112126	0.00414118	HOT_BOVIN		507711	ENSBTAG00000004476	GO:0003674|GO:0003824|GO:0005488|GO:0005575|GO:0005622|GO:0005623|GO:0005737|GO:0006810|GO:0008150|GO:0008152|GO:0016491
ENSBTAG00000007593	0.000112126	0.00414118	LOC781807		508353	ENSBTAG00000007593
ENSBTAG00000006888	0.000112126	0.00414118	A6QP64_BOVIN		535566	ENSBTAG00000006888	GO:0010008|GO:0016044
ENSBTAG00000005523	0.000112126	0.00414118	XYLT1			ENSBTAG00000005523	GO:0003674|GO:0003824|GO:0005575|GO:0005623|GO:0016020|GO:0016740
ENSBTAG00000001356	0.000112435	0.004143	A6QLP6_BOVIN		534262	ENSBTAG00000001356	GO:0004221|GO:0006511|GO:0008233|GO:0008234|GO:0016787|GO:0003674|GO:0003824|GO:0008150|GO:0008152|GO:0009056|GO:0009987|GO:0016787|GO:0043170
ENSBTAG00000040163	0.000112689	0.0041458				ENSBTAG00000040163	GO:0003674|GO:0005488|GO:0005515
ENSBTAG00000005349	0.000118346	0.00434703	RL27A_BOVIN		404190	ENSBTAG00000005349	GO:0003735|GO:0005622|GO:0005840|GO:0006412|GO:0030529|GO:0003674|GO:0005198|GO:0005575|GO:0005622|GO:0005623|GO:0005737|GO:0008150|GO:0008152|GO:0009058|GO:0009987|GO:0043170
ENSBTAG00000017996	0.000118865	0.00435921	A7E3S2_BOVIN		536763	ENSBTAG00000017996	GO:0001666|GO:0005506|GO:0005634|GO:0016491|GO:0016705|GO:0016706|GO:0019826|GO:0031418|GO:0045454|GO:0045732|GO:0055114|GO:0003674|GO:0003824|GO:0005488|GO:0005575|GO:0005622|GO:0005623|GO:0005634|GO:0008150|GO:0008152|GO:0009987|GO:0016491|GO:0050789|GO:0050896
NEWGENE234	0.000119758	0.00438503	NEWGENE234
ENSBTAG00000000804	0.000121016	0.00441717	MOL2B_BOVIN		540817	ENSBTAG00000000804	GO:0003674|GO:0005488|GO:0005515
ENSBTAG00000018115	0.000120879	0.00441717	PEBP1_BOVIN		431786	ENSBTAG00000018115	GO:0003674|GO:0005488|GO:0005515|GO:0005575|GO:0005622|GO:0005623|GO:0005737|GO:0030234
NEWGENE67	0.00012169	0.00443483	NEWGENE67
ENSBTAG00000012683	0.000122422	0.00444754	A7E374_BOVIN		534002	ENSBTAG00000012683	GO:0003677|GO:0005515|GO:0015030|GO:0016607|GO:0047485|GO:0070742|GO:0071013|GO:0003674|GO:0003676|GO:0005488|GO:0005515|GO:0005575|GO:0005622|GO:0005623|GO:0005634
ENSBTAG00000013300	0.000122234	0.00444754	KCMA1_BOVIN		282573	ENSBTAG00000013300	GO:0003674|GO:0003676|GO:0003824|GO:0005215|GO:0005488|GO:0005515|GO:0005575|GO:0005622|GO:0005623|GO:0005737|GO:0006810|GO:0007154|GO:0007275|GO:0007610|GO:0008150|GO:0008152|GO:0009986|GO:0009987|GO:0015075|GO:0015267|GO:0016020|GO:0016740|GO:0030154|GO:0032501|GO:0046903|GO:0050789|GO:0050896
ENSBTAG00000018002	0.000122858	0.00445644	A7Z074_BOVIN		524779	ENSBTAG00000018002	GO:0005515|GO:0007219|GO:0008270|GO:0046872|GO:0003674|GO:0005488|GO:0005515|GO:0008150
ENSBTAG00000023416	0.000125598	0.00454871	A6QNV9_BOVIN		787607	ENSBTAG00000023416	GO:0000159|GO:0005509|GO:0005515|GO:0003674|GO:0005488
ENSBTAG00000015178	0.000127044	0.00459394	Q3ZC57_BOVIN		505355	ENSBTAG00000015178	GO:0000062|GO:0003824|GO:0005488|GO:0008152|GO:0016853|GO:0003674|GO:0003824|GO:0005488|GO:0008150|GO:0008152|GO:0016853
ENSBTAG00000006013	0.00012881	0.00465057	NT5DC3		520927	ENSBTAG00000006013
ENSBTAG00000023628	0.00012912	0.00465454	A6QR38_BOVIN		617546	ENSBTAG00000023628
ENSBTAG00000031363	0.00012936	0.00465597	Q3SYY6_BOVIN		505375	ENSBTAG00000031363	GO:0001501|GO:0003714|GO:0005515|GO:0005634|GO:0006357|GO:0030528|GO:0031668|GO:0040008|GO:0045892|GO:0003674|GO:0005488|GO:0005515|GO:0005575|GO:0005622|GO:0005623|GO:0005634|GO:0007154|GO:0007275|GO:0008150|GO:0009987|GO:0030528|GO:0032501|GO:0050789|GO:0050896
ENSBTAG00000043240	0.000129788	0.00466414	SNORD23			ENSBTAG00000043240
ENSBTAG00000008985	0.000130307	0.00467558	PCBP1_BOVIN		509917	ENSBTAG00000008985	GO:0003674|GO:0003676|GO:0005488|GO:0005515|GO:0005575|GO:0005622|GO:0005623|GO:0005634|GO:0005737
ENSBTAG00000004806	0.00013468	0.00482505	PHKB			ENSBTAG00000004806	GO:0003674|GO:0003824
ENSBTAG00000013951	0.000139848	0.00500247	CHFR		614816	ENSBTAG00000013951	GO:0003674|GO:0005488|GO:0005515
ENSBTAG00000009584	0.000141059	0.00503805	A7Z051_BOVIN		515218	ENSBTAG00000009584	GO:0005488|GO:0003674|GO:0005488
ENSBTAG00000020153	0.000142195	0.00507081	NIT1_BOVIN		504199	ENSBTAG00000020153	GO:0003674|GO:0003824|GO:0005575|GO:0005622|GO:0005623|GO:0005737|GO:0008150|GO:0008152|GO:0016787
NEWGENE75	0.000142504	0.00507404	NEWGENE75
ENSBTAG00000005441	0.000146529	0.00520194	Q0P584_BOVIN		782132	ENSBTAG00000005441	GO:0003676|GO:0005622|GO:0008270|GO:0003674|GO:0003676|GO:0005488|GO:0005575|GO:0005622|GO:0005623
ENSBTAG00000013358	0.000146691	0.00520194	RS23_BOVIN		513245	ENSBTAG00000013358	GO:0003674|GO:0005198|GO:0005575|GO:0005622|GO:0005623|GO:0005737|GO:0008150|GO:0008152|GO:0009058|GO:0009987|GO:0043170
ENSBTAG00000001933	0.000146767	0.00520194	PTPA_BOVIN		514460	ENSBTAG00000001933	GO:0003674|GO:0003824|GO:0005488|GO:0005575|GO:0005622|GO:0005623|GO:0005634|GO:0005737|GO:0016853|GO:0030234
ENSBTAG00000010347	0.000147095	0.00520563	EZRI_BOVIN		281574	ENSBTAG00000010347	GO:0003674|GO:0005488|GO:0005515|GO:0005575|GO:0005622|GO:0005623|GO:0005737|GO:0008150|GO:0009987|GO:0016020|GO:0050789
ENSBTAG00000027728	0.000148089	0.00523285	NUDT12			ENSBTAG00000027728	GO:0003674|GO:0003824|GO:0005488|GO:0016787
ENSBTAG00000003798	0.000149643	0.00527976	Q2KIY9_BOVIN		507541	ENSBTAG00000003798	GO:0000209|GO:0000299|GO:0004842|GO:0004872|GO:0005515|GO:0006511|GO:0008270|GO:0016567|GO:0030176|GO:0030433|GO:0030968|GO:0046872|GO:0051259|GO:0003674|GO:0003824|GO:0004871|GO:0004872|GO:0005488|GO:0005515|GO:0005575|GO:0005622|GO:0005623|GO:0005737|GO:0008150|GO:0008152|GO:0009056|GO:0009987|GO:0016020|GO:0016874|GO:0043170|GO:0050896
ENSBTAG00000002083	0.000150001	0.00528434	AUTS2			ENSBTAG00000002083
ENSBTAG00000005492	0.000151585	0.00533206	A6QQM1_BOVIN		613711	ENSBTAG00000005492	GO:0000086|GO:0000308|GO:0005515|GO:0005634|GO:0005886|GO:0016538|GO:0045737|GO:0060828|GO:0003674|GO:0005488|GO:0005515|GO:0005575|GO:0005622|GO:0005623|GO:0005634|GO:0005737|GO:0008150|GO:0009987|GO:0016020|GO:0030234|GO:0050789
ENSBTAG00000015049	0.000151925	0.00533598	ECSIT_BOVIN		507245	ENSBTAG00000015049	GO:0003674|GO:0003676|GO:0003824|GO:0004871|GO:0005488|GO:0005515|GO:0005575|GO:0005622|GO:0005623|GO:0005634|GO:0005737|GO:0007275|GO:0008150|GO:0016491|GO:0030528|GO:0032501|GO:0050789|GO:0050896
ENSBTAG00000027962	0.000155314	0.00544678				ENSBTAG00000027962
ENSBTAG00000004139	0.00015617	0.00546855	BACH1		531350	ENSBTAG00000004139	GO:0003674|GO:0003676|GO:0005488|GO:0005515|GO:0005575|GO:0005622|GO:0005623|GO:0005634|GO:0008150|GO:0030528|GO:0050789
ENSBTAG00000016457	0.00015702	0.00549004	FXR1_BOVIN		536793	ENSBTAG00000016457	GO:0003674|GO:0003676|GO:0005488|GO:0005575|GO:0005622|GO:0005623|GO:0005737|GO:0007275|GO:0008150|GO:0009987|GO:0030154|GO:0032501
ENSBTAG00000044147	0.000159274	0.00556047	PRR18			ENSBTAG00000044147
ENSBTAG00000008214	0.00016153	0.00562234	A3KE41_BOVIN		616730	ENSBTAG00000008214	GO:0003676|GO:0005622|GO:0008270|GO:0003674|GO:0003676|GO:0005488|GO:0005575|GO:0005622|GO:0005623
ENSBTAG00000013641	0.000161506	0.00562234	A2VE51_BOVIN		782633	ENSBTAG00000013641	GO:0005515|GO:0005829|GO:0006915|GO:0006916|GO:0043066|GO:0003674|GO:0005488|GO:0005515|GO:0005575|GO:0005622|GO:0005623|GO:0005737|GO:0008150|GO:0008219|GO:0009987|GO:0050789
ENSBTAG00000012855	0.0001624	0.00563575	LIPL_BOVIN		280843	ENSBTAG00000012855	GO:0003824|GO:0004465|GO:0004620|GO:0004806|GO:0005102|GO:0005515|GO:0005576|GO:0005615|GO:0005886|GO:0006629|GO:0006633|GO:0006641|GO:0006644|GO:0008201|GO:0010744|GO:0010886|GO:0010890|GO:0016020|GO:0016042|GO:0016787|GO:0019433|GO:0031225|GO:0034185|GO:0034361|GO:0034372|GO:0042627|GO:0070328|GO:0003674|GO:0003824|GO:0005488|GO:0005515|GO:0005575|GO:0005576|GO:0005615|GO:0005623|GO:0008150|GO:…
ENSBTAG00000014465	0.000162334	0.00563575	PAI1_BOVIN		281375	ENSBTAG00000014465	GO:0003674|GO:0003824|GO:0005488|GO:0005515|GO:0005575|GO:0005576|GO:0008150|GO:0009987|GO:0016787|GO:0030234|GO:0050789|GO:0050896|GO:0051704
ENSBTAG00000043162	0.000162995	0.005648	SNORA74			ENSBTAG00000043162
ENSBTAG00000026283	0.000165387	0.00572236	ASPH_BOVIN		286771	ENSBTAG00000026283	GO:0004597|GO:0005488|GO:0005783|GO:0005789|GO:0007389|GO:0008285|GO:0016020|GO:0016021|GO:0016491|GO:0016702|GO:0018193|GO:0030176|GO:0035108|GO:0042264|GO:0055114|GO:0060021|GO:0060325|GO:0003674|GO:0003824|GO:0005488|GO:0005575|GO:0005622|GO:0005623|GO:0005737|GO:0007275|GO:0008150|GO:0008152|GO:0009987|GO:0016020|GO:0016491|GO:0032501|GO:0043170|GO:0050789
ENSBTAG00000020237	0.000166356	0.00574731	NECP1_BOVIN		504449	ENSBTAG00000020237	GO:0003674|GO:0005488|GO:0005515|GO:0005575|GO:0005622|GO:0005623|GO:0005737|GO:0006810|GO:0008150|GO:0009987|GO:0016020
ENSBTAG00000000810	0.000168244	0.00580392	COPE_BOVIN		338085	ENSBTAG00000000810	GO:0000139|GO:0005198|GO:0005488|GO:0005515|GO:0005737|GO:0005794|GO:0005829|GO:0006810|GO:0006890|GO:0006891|GO:0015031|GO:0016020|GO:0016044|GO:0016192|GO:0030126|GO:0030137|GO:0030663|GO:0031410|GO:0048205|GO:0003674|GO:0005198|GO:0005488|GO:0005515|GO:0005575|GO:0005622|GO:0005623|GO:0005737|GO:0006810|GO:0008150|GO:0009987|GO:0016020
ENSBTAG00000016679	0.00016972	0.00584616	ETFD_BOVIN		768074	ENSBTAG00000016679	GO:0003674|GO:0003824|GO:0005488|GO:0005575|GO:0005622|GO:0005623|GO:0005737|GO:0006810|GO:0008150|GO:0008152|GO:0009987|GO:0016020|GO:0016491|GO:0050896
NEWGENE117	0.000174589	0.00599748	NEWGENE117
ENSBTAG00000028358	0.000174629	0.00599748	Vault			ENSBTAG00000028358
ENSBTAG00000000305	0.000177589	0.00609016	LMO4_BOVIN		614424	ENSBTAG00000000305	GO:0003674|GO:0005488|GO:0005515|GO:0005575|GO:0005622|GO:0005623|GO:0005634|GO:0006139|GO:0007275|GO:0008150|GO:0008152|GO:0009058|GO:0009987|GO:0032501|GO:0043170|GO:0050789
ENSBTAG00000044443	0.000178021	0.00609597	SCARNA16			ENSBTAG00000044443
ENSBTAG00000026953	0.000178663	0.00610896	A7E399_BOVIN		786759	ENSBTAG00000026953	GO:0005515|GO:0005634|GO:0005794|GO:0043231|GO:0003674|GO:0005488|GO:0005515|GO:0005575|GO:0005622|GO:0005623|GO:0005634|GO:0005737
ENSBTAG00000000250	0.000179952	0.00614401	HDHD3_BOVIN		510680	ENSBTAG00000000250	GO:0003674|GO:0003824|GO:0005488|GO:0005515|GO:0005575|GO:0005622|GO:0005623|GO:0005737|GO:0008150|GO:0008152|GO:0016787
ENSBTAG00000009579	0.000181183	0.00617697	CCDC21		517520	ENSBTAG00000009579
ENSBTAG00000031439	0.000182741	0.00621349	CDC14A			ENSBTAG00000031439	GO:0003674|GO:0003824|GO:0008150|GO:0008152|GO:0009987|GO:0016787|GO:0043170
ENSBTAG00000001512	0.000182789	0.00621349	A5PKJ0_BOVIN		539018	ENSBTAG00000001512	GO:0003676|GO:0005622|GO:0008270|GO:0003674|GO:0003676|GO:0005488|GO:0005575|GO:0005622|GO:0005623|GO:0008150
ENSBTAG00000038283	0.000183966	0.00622618	CG023_BOVIN		614280	ENSBTAG00000038283	GO:0005575|GO:0005623|GO:0016020
ENSBTAG00000010812	0.000183966	0.00622618	P2RX4_BOVIN		338036	ENSBTAG00000010812	GO:0001614|GO:0004872|GO:0004931|GO:0005216|GO:0005524|GO:0006809|GO:0006810|GO:0006811|GO:0006816|GO:0007165|GO:0008217|GO:0010524|GO:0010614|GO:0016020|GO:0016021|GO:0030054|GO:0033198|GO:0034405|GO:0035590|GO:0042311|GO:0042981|GO:0045177|GO:0045296|GO:0048471|GO:0050850|GO:0051899|GO:0055117|GO:0055119|GO:0060079|GO:0003674|GO:0004871|GO:0004872|GO:0005215|GO:0005488|GO:0005515|GO:0005575|GO:…
ENSBTAG00000023333	0.000183966	0.00622618	LENG1_BOVIN		617891	ENSBTAG00000023333
ENSBTAG00000002049	0.000188525	0.00637121	Q2KJC5_BOVIN		532785	ENSBTAG00000002049	GO:0003824|GO:0003857|GO:0005488|GO:0005737|GO:0005739|GO:0005743|GO:0005759|GO:0006631|GO:0008152|GO:0016491|GO:0050662|GO:0003674|GO:0003824|GO:0005488|GO:0005575|GO:0005622|GO:0005623|GO:0005737|GO:0008150|GO:0008152|GO:0009987|GO:0016020|GO:0016491
ENSBTAG00000035258	0.000190354	0.00642368				ENSBTAG00000035258
ENSBTAG00000005975	0.000192011	0.00647023	CF130_BOVIN		768056	ENSBTAG00000005975
ENSBTAG00000020405	0.000194081	0.00653051	NDUB9_BOVIN		327660	ENSBTAG00000020405	GO:0005575|GO:0005622|GO:0005623|GO:0005737|GO:0006810|GO:0008150|GO:0008152|GO:0009987|GO:0016020
ENSBTAG00000010002	0.000195993	0.00658532	Q8MII2_BOVIN		337916	ENSBTAG00000010002	GO:0003677|GO:0003700|GO:0005515|GO:0005634|GO:0005654|GO:0005925|GO:0006351|GO:0006355|GO:0003674|GO:0003676|GO:0005488|GO:0005515|GO:0008150|GO:0030528|GO:0050789
ENSBTAG00000021245	0.000200822	0.00673781	SPY1_BOVIN		507095	ENSBTAG00000021245	GO:0001656|GO:0001657|GO:0001759|GO:0005515|GO:0005737|GO:0005829|GO:0005886|GO:0007275|GO:0008285|GO:0009966|GO:0016020|GO:0034261|GO:0040037|GO:0043407|GO:0046580|GO:0051387|GO:0070373|GO:0003674|GO:0005488|GO:0005515|GO:0005575|GO:0005622|GO:0005623|GO:0005737|GO:0007154|GO:0007275|GO:0008150|GO:0009987|GO:0016020|GO:0030154|GO:0032501|GO:0050789
NEWGENE11	0.000202054	0.00675966	NEWGENE11
ENSBTAG00000013264	0.000201772	0.00675966	RS24_BOVIN		530464	ENSBTAG00000013264	GO:0003674|GO:0005198|GO:0005488|GO:0005575|GO:0005622|GO:0005623|GO:0005737|GO:0008150|GO:0008152|GO:0009058|GO:0009987|GO:0043170
ENSBTAG00000014805	0.000203766	0.00677791	ENOPH_BOVIN		525563	ENSBTAG00000014805	GO:0003674|GO:0003824|GO:0005488|GO:0005575|GO:0005622|GO:0005623|GO:0005634|GO:0005737|GO:0006519|GO:0008150|GO:0008152|GO:0009058|GO:0009987|GO:0016787
ENSBTAG00000006247	0.000203011	0.00677791	DHYS_BOVIN		444988	ENSBTAG00000006247	GO:0003674|GO:0003824|GO:0005488|GO:0005515|GO:0006519|GO:0008150|GO:0008152|GO:0009056|GO:0009987|GO:0016740|GO:0043170
NEWGENE143	0.0002037	0.00677791	NEWGENE143
ENSBTAG00000019804	0.000203201	0.00677791	SNR25_BOVIN		513526	ENSBTAG00000019804	GO:0005575|GO:0005622|GO:0005623|GO:0005634|GO:0006139|GO:0008150|GO:0008152|GO:0009987|GO:0043170
ENSBTAG00000005654	0.000208873	0.00693785	TYB10_BOVIN		282385	ENSBTAG00000005654	GO:0003674|GO:0005488|GO:0005515|GO:0005575|GO:0005622|GO:0005623|GO:0005737|GO:0008150|GO:0009987|GO:0050789
ENSBTAG00000006523	0.000211361	0.0070105	SOD2			ENSBTAG00000006523	GO:0003674|GO:0003824|GO:0005488|GO:0008150|GO:0008152|GO:0009987|GO:0016209|GO:0016491
ENSBTAG00000021975	0.000212791	0.00704713	INADL			ENSBTAG00000021975	GO:0003674|GO:0005488|GO:0005515
ENSBTAG00000000628	0.000213146	0.00704713	LOC617692		617692	ENSBTAG00000000628	GO:0003674|GO:0003824|GO:0005488|GO:0008150|GO:0008152|GO:0009987|GO:0016301|GO:0016740|GO:0043170
ENSBTAG00000010264	0.000213375	0.00704713	FBXL18		539066	ENSBTAG00000010264
ENSBTAG00000009047	0.000216772	0.00714916	YPEL3_BOVIN		787498	ENSBTAG00000009047	GO:0005575|GO:0005622|GO:0005623|GO:0005634
ENSBTAG00000006040	0.000217575	0.00716551	UHRF1BP1L		520720	ENSBTAG00000006040
ENSBTAG00000009676	0.000218422	0.00717614	STK25_BOVIN		373543	ENSBTAG00000009676	GO:0000166|GO:0004672|GO:0004674|GO:0005515|GO:0005524|GO:0005737|GO:0005794|GO:0006468|GO:0007163|GO:0016301|GO:0016740|GO:0042802|GO:0046872|GO:0050772|GO:0051645|GO:0003674|GO:0003824|GO:0005488|GO:0005515|GO:0005575|GO:0005622|GO:0005623|GO:0005737|GO:0008150|GO:0008152|GO:0009987|GO:0016301|GO:0016740|GO:0043170
ENSBTAG00000014262	0.000218824	0.00717614	A6H7D7_BOVIN		326579	ENSBTAG00000014262	GO:0005488|GO:0005515|GO:0003674|GO:0005488|GO:0005515
ENSBTAG00000031385	0.000218639	0.00717614	A2VE77_BOVIN		519896	ENSBTAG00000031385	GO:0003674|GO:0005488|GO:0005515
ENSBTAG00000002463	0.000219311	0.00718199	NDUFB5		338061	ENSBTAG00000002463
NEWGENE110	0.000221606	0.00723674	NEWGENE110
ENSBTAG00000020775	0.00022139	0.00723674	Q2YDE0_BOVIN		510968	ENSBTAG00000020775	GO:0005515|GO:0005634|GO:0005792|GO:0016020|GO:0017134|GO:0003674|GO:0005488|GO:0005515|GO:0005575|GO:0005622|GO:0005623|GO:0005634|GO:0016020
ENSBTAG00000014691	0.000224792	0.00733048	ARFGEF1			ENSBTAG00000014691	GO:0003674|GO:0005488|GO:0005575|GO:0005622|GO:0005623|GO:0008150|GO:0030234|GO:0050789
ENSBTAG00000004349	0.000226805	0.00738576	DAZP2_BOVIN		540286	ENSBTAG00000004349	GO:0003674|GO:0005488|GO:0005515
ENSBTAG00000003303	0.000227261	0.00739027	ICT1_BOVIN		515465	ENSBTAG00000003303	GO:0003674|GO:0003676|GO:0003824|GO:0005488|GO:0005575|GO:0005622|GO:0005623|GO:0005737|GO:0008150|GO:0008152|GO:0009058|GO:0009987|GO:0016787|GO:0043170
ENSBTAG00000010193	0.000228025	0.00740478	RAB7A_BOVIN		509970	ENSBTAG00000010193	GO:0003674|GO:0003824|GO:0005488|GO:0005515|GO:0005575|GO:0005622|GO:0005623|GO:0005737|GO:0006810|GO:0008150|GO:0009987|GO:0016787|GO:0050789
NEWGENE124	0.000230109	0.007462	NEWGENE124
ENSBTAG00000017755	0.000231976	0.00751207	A8E651_BOVIN		534073	ENSBTAG00000017755	GO:0000166|GO:0003676|GO:0005515|GO:0005622|GO:0008270|GO:0003674|GO:0003676|GO:0005488|GO:0005575|GO:0005622|GO:0005623
ENSBTAG00000015582	0.000234333	0.00757785	HMOX1_BOVIN		513221	ENSBTAG00000015582	GO:0003674|GO:0003824|GO:0004871|GO:0005488|GO:0005515|GO:0005575|GO:0005622|GO:0005623|GO:0005634|GO:0005737|GO:0008150|GO:0008152|GO:0009056|GO:0009987|GO:0016491|GO:0050789|GO:0050896
ENSBTAG00000021773	0.000236989	0.00765308	ERCC4			ENSBTAG00000021773	GO:0003674|GO:0003676|GO:0003824|GO:0005488|GO:0005515|GO:0006139|GO:0008150|GO:0008152|GO:0009987|GO:0016787|GO:0043170|GO:0050896
ENSBTAG00000018178	0.000237664	0.00766424	A6QNT2_BOVIN		618340	ENSBTAG00000018178	GO:0005521|GO:0005638|GO:0031981
ENSBTAG00000005040	0.000239731	0.00772021	Q71SA2_BOVIN		407220	ENSBTAG00000005040	GO:0005488|GO:0005515|GO:0005634|GO:0003674|GO:0005488|GO:0005515|GO:0005575|GO:0005622|GO:0005623|GO:0005634
ENSBTAG00000021744	0.000247238	0.00795095	Q1JP95_BOVIN		508448	ENSBTAG00000021744	GO:0000166|GO:0000502|GO:0001824|GO:0005515|GO:0005524|GO:0005634|GO:0005737|GO:0016787|GO:0017111|GO:0030163|GO:0031145|GO:0051436|GO:0051437|GO:0003674|GO:0003824|GO:0005488|GO:0005515|GO:0005575|GO:0005622|GO:0005623|GO:0005634|GO:0005737|GO:0007275|GO:0008150|GO:0008152|GO:0009056|GO:0016787|GO:0032501|GO:0043170
ENSBTAG00000002036	0.000250856	0.00805616	CACB1_BOVIN		327703	ENSBTAG00000002036	GO:0005216|GO:0005244|GO:0005245|GO:0005262|GO:0005515|GO:0005886|GO:0005891|GO:0006612|GO:0006810|GO:0006811|GO:0006816|GO:0008331|GO:0016020|GO:0016529|GO:0030315|GO:0042383|GO:0051925|GO:0003674|GO:0005215|GO:0005488|GO:0005515|GO:0005575|GO:0005622|GO:0005623|GO:0005737|GO:0006810|GO:0008150|GO:0009987|GO:0015075|GO:0015267|GO:0016020
ENSBTAG00000018557	0.000252136	0.00808607	YTHDF3		519708	ENSBTAG00000018557
ENSBTAG00000035995	0.000253223	0.00810969	TNFAIP2		534871	ENSBTAG00000035995
ENSBTAG00000002624	0.00025357	0.00810969	A6QR13_BOVIN		523223	ENSBTAG00000002624
ENSBTAG00000020894	0.000255024	0.00814501	LAP4A_BOVIN		404135	ENSBTAG00000020894	GO:0005794|GO:0006810|GO:0012505|GO:0016020|GO:0016021|GO:0005575|GO:0005622|GO:0005623|GO:0005737|GO:0006810|GO:0008150|GO:0016020
ENSBTAG00000016368	0.000256585	0.00818363	LRPPRC			ENSBTAG00000016368
ENSBTAG00000019069	0.000257013	0.00818604	SNG2_BOVIN		513812	ENSBTAG00000019069	GO:0005575|GO:0005622|GO:0005623|GO:0005737|GO:0016020
ENSBTAG00000016328	0.000263741	0.00838885	SFPQ		618226	ENSBTAG00000016328	GO:0003674|GO:0003676|GO:0005488
ENSBTAG00000006852	0.000268059	0.00851454	ACYP2_BOVIN			ENSBTAG00000006852	GO:0003998|GO:0005739|GO:0016787|GO:0003674|GO:0003824|GO:0005575|GO:0005622|GO:0005623|GO:0005737|GO:0016787
ENSBTAG00000015388	0.000280627	0.00890159	RL18_BOVIN		509163	ENSBTAG00000015388	GO:0003735|GO:0005622|GO:0005737|GO:0005829|GO:0005840|GO:0006412|GO:0006414|GO:0030529|GO:0003674|GO:0005198|GO:0005575|GO:0005622|GO:0005623|GO:0005737|GO:0008150|GO:0008152|GO:0009058|GO:0009987|GO:0043170
ENSBTAG00000001926	0.00028267	0.00895418	RD23B_BOVIN		530189	ENSBTAG00000001926	GO:0003674|GO:0003676|GO:0005488|GO:0005575|GO:0005622|GO:0005623|GO:0005634|GO:0005737|GO:0006139|GO:0008150|GO:0008152|GO:0009056|GO:0009987|GO:0043170|GO:0050896
ENSBTAG00000019603	0.000283095	0.00895543	LDHB_BOVIN		281275	ENSBTAG00000019603	GO:0003824|GO:0004459|GO:0005488|GO:0005737|GO:0005739|GO:0005975|GO:0006096|GO:0008152|GO:0016491|GO:0016616|GO:0044262|GO:0055114|GO:0003674|GO:0003824|GO:0005488|GO:0005575|GO:0005622|GO:0005623|GO:0005737|GO:0008150|GO:0008152|GO:0009056|GO:0009987|GO:0016491
NEWGENE206	0.000284556	0.00898942	NEWGENE206
ENSBTAG00000002648	0.000288597	0.0091047	RS18_BOVIN		326602	ENSBTAG00000002648	GO:0003676|GO:0003723|GO:0003735|GO:0005622|GO:0005737|GO:0005829|GO:0005840|GO:0006412|GO:0006414|GO:0015935|GO:0019843|GO:0022627|GO:0030529|GO:0003674|GO:0003676|GO:0005198|GO:0005488|GO:0005575|GO:0005622|GO:0005623|GO:0005737|GO:0008150|GO:0008152|GO:0009058|GO:0009987|GO:0043170
ENSBTAG00000017719	0.000289262	0.00911333	AKAP6		537810	ENSBTAG00000017719
ENSBTAG00000025642	0.000291376	0.00916749	RYR3		539899	ENSBTAG00000025642	GO:0003674|GO:0005215|GO:0005488|GO:0005575|GO:0005623|GO:0006810|GO:0008150|GO:0009987|GO:0015075|GO:0015267|GO:0016020
ENSBTAG00000020540	0.000292335	0.00918524	TM198_BOVIN		768235	ENSBTAG00000020540	GO:0005575|GO:0005623|GO:0016020
ENSBTAG00000014884	0.000294683	0.00924652	HIPK3		538866	ENSBTAG00000014884	GO:0003674|GO:0003824|GO:0005488|GO:0008150|GO:0008152|GO:0009987|GO:0016301|GO:0016740|GO:0043170
ENSBTAG00000017713	0.000298835	0.00935156	A7MB48_BOVIN		537619	ENSBTAG00000017713	GO:0000166|GO:0005783|GO:0003674|GO:0005488|GO:0005575|GO:0005622|GO:0005623|GO:0005737
ENSBTAG00000016469	0.000298746	0.00935156	TNKS1BP1		783548	ENSBTAG00000016469
ENSBTAG00000015311	0.000302377	0.00938659	A5PKF8_BOVIN		536337	ENSBTAG00000015311	GO:0001701|GO:0004721|GO:0004725|GO:0004872|GO:0005515|GO:0005634|GO:0005737|GO:0005794|GO:0006470|GO:0009986|GO:0016311|GO:0016787|GO:0016791|GO:0019901|GO:0035335|GO:0003674|GO:0003824|GO:0004871|GO:0004872|GO:0005488|GO:0005515|GO:0005575|GO:0005622|GO:0005623|GO:0005634|GO:0005737|GO:0007275|GO:0008150|GO:0008152|GO:0009986|GO:0009987|GO:0016787|GO:0032501|GO:0043170
ENSBTAG00000025788	0.000302377	0.00938659	M17L2_BOVIN		507471	ENSBTAG00000025788	GO:0005575|GO:0005622|GO:0005623|GO:0005737|GO:0016020
ENSBTAG00000037828	0.000302377	0.00938659				ENSBTAG00000037828	GO:0003674|GO:0003774|GO:0003824|GO:0005488|GO:0005515|GO:0005575|GO:0005622|GO:0005623|GO:0016787
ENSBTAG00000003815	0.000302377	0.00938659	A7MBJ3_BOVIN		513253	ENSBTAG00000003815	GO:0004571|GO:0005509|GO:0005789|GO:0006457|GO:0016020|GO:0051787|GO:0003674|GO:0003824|GO:0005488|GO:0005575|GO:0005623|GO:0016020|GO:0016787
ENSBTAG00000010909	0.000302377	0.00938659	SLC30A1		522265	ENSBTAG00000010909	GO:0003674|GO:0005215|GO:0005575|GO:0005623|GO:0006810|GO:0008150|GO:0009987|GO:0015075|GO:0016020
ENSBTAG00000007804	0.000302377	0.00938659	RIPL2_BOVIN		533228	ENSBTAG00000007804	GO:0003674|GO:0005488|GO:0005515|GO:0005575|GO:0005622|GO:0005623|GO:0005737
ENSBTAG00000009574	0.000305852	0.00948182	A6QR32_BOVIN			ENSBTAG00000009574	GO:0005730|GO:0005737|GO:0005794|GO:0005886|GO:0008060|GO:0008270|GO:0032312|GO:0003674|GO:0005488|GO:0005575|GO:0005622|GO:0005623|GO:0005737|GO:0008150|GO:0016020|GO:0030234|GO:0050789
ENSBTAG00000018322	0.000310732	0.00962027	SC24A_BOVIN		505089	ENSBTAG00000018322	GO:0003674|GO:0005488|GO:0005515|GO:0005575|GO:0005622|GO:0005623|GO:0005737|GO:0006810|GO:0008150|GO:0009987|GO:0016020
ENSBTAG00000009067	0.00031455	0.00972553	DDX6		513906	ENSBTAG00000009067	GO:0003674|GO:0003676|GO:0003824|GO:0004386|GO:0005488|GO:0016787
ENSBTAG00000012330	0.000315605	0.0097452	B2MG_BOVIN		280729	ENSBTAG00000012330	GO:0000139|GO:0001916|GO:0002237|GO:0002474|GO:0002481|GO:0005515|GO:0005576|GO:0005794|GO:0005886|GO:0006955|GO:0031901|GO:0042612|GO:0003674|GO:0005488|GO:0005515|GO:0005575|GO:0005576|GO:0005622|GO:0005623|GO:0005737|GO:0008150|GO:0016020|GO:0050789|GO:0050896|GO:0051704
ENSBTAG00000034936	0.000318134	0.00981026	LOC785787		505204	ENSBTAG00000034936	GO:0003674|GO:0005488|GO:0005515
ENSBTAG00000017255	0.000321887	0.00991285	LOC518785		518785	ENSBTAG00000017255
ENSBTAG00000001335	0.000324861	0.00999119	GHR_BOVIN		280805	ENSBTAG00000001335	GO:0000255|GO:0004872|GO:0004896|GO:0004903|GO:0005515|GO:0005615|GO:0005634|GO:0005886|GO:0005887|GO:0006101|GO:0006103|GO:0006105|GO:0006107|GO:0006549|GO:0006573|GO:0006600|GO:0006631|GO:0006897|GO:0009986|GO:0016020|GO:0016021|GO:0017046|GO:0019530|GO:0019838|GO:0019898|GO:0031623|GO:0032355|GO:0032870|GO:0040014|GO:0040018|GO:0042803|GO:0043235|GO:0044236|GO:0046449|GO:0046898|GO:0048009|GO:…
ENSBTAG00000005807	0.000326105	0.0100162	CBAA1_BOVIN		507899	ENSBTAG00000005807	GO:0003674|GO:0005488|GO:0005575|GO:0005622|GO:0005623|GO:0005737|GO:0016020
ENSBTAG00000028065	0.000326864	0.0100263	5S_rRNA			ENSBTAG00000028065
ENSBTAG00000007722	0.000331214	0.0101463	MOCS3		539728	ENSBTAG00000007722	GO:0003674|GO:0003824
ENSBTAG00000006592	0.000332065	0.010159	SGSM1			ENSBTAG00000006592	GO:0003674|GO:0005575|GO:0005622|GO:0005623|GO:0008150|GO:0030234|GO:0050789
NEWGENE255	0.000334324	0.0102147	NEWGENE255
ENSBTAG00000016762	0.000336708	0.010274	A6QNM9_BOVIN		539494	ENSBTAG00000016762	GO:0005215|GO:0005313|GO:0005488|GO:0005509|GO:0005515|GO:0005739|GO:0005743|GO:0006810|GO:0015183|GO:0015810|GO:0015813|GO:0016020|GO:0016021|GO:0043490|GO:0051592|GO:0055085|GO:0003674|GO:0005215|GO:0005488|GO:0005515|GO:0005575|GO:0005622|GO:0005623|GO:0005737|GO:0006810|GO:0008150|GO:0008152|GO:0009987|GO:0016020|GO:0050896
ENSBTAG00000021394	0.000338983	0.0103299	FITM1_BOVIN		510040	ENSBTAG00000021394	GO:0005575|GO:0005622|GO:0005623|GO:0005737|GO:0016020
ENSBTAG00000009299	0.000340237	0.0103496	AFTPH		540837	ENSBTAG00000009299
ENSBTAG00000021951	0.000340521	0.0103496	A7MB77_BOVIN		505339	ENSBTAG00000021951	GO:0000166|GO:0003676|GO:0005515|GO:0005622|GO:0003674|GO:0003676|GO:0005488|GO:0005515|GO:0005575|GO:0005622|GO:0005623
ENSBTAG00000019672	0.000341083	0.0103532	Q56JW3_BOVIN		574091	ENSBTAG00000019672	GO:0016301|GO:0003674|GO:0003824|GO:0016301|GO:0016740
ENSBTAG00000018206	0.000341824	0.0103621	NIPAL2		781492	ENSBTAG00000018206
ENSBTAG00000006305	0.00034611	0.0104784	KAD1_BOVIN		280715	ENSBTAG00000006305	GO:0003674|GO:0003824|GO:0005488|GO:0005575|GO:0005622|GO:0005623|GO:0005737|GO:0006139|GO:0008150|GO:0008152|GO:0009987|GO:0016301|GO:0016740|GO:0016787
ENSBTAG00000013926	0.000348068	0.0105113	Q3T119_BOVIN		338062	ENSBTAG00000013926	GO:0004872|GO:0006955|GO:0016020|GO:0016021|GO:0019882|GO:0042612|GO:0003674|GO:0004871|GO:0004872|GO:0005575|GO:0005623|GO:0008150|GO:0016020|GO:0050896
ENSBTAG00000022733	0.000348101	0.0105113	EPM2AIP1		540067	ENSBTAG00000022733
ENSBTAG00000003212	0.000352675	0.0106356	NNAT_BOVIN		353114	ENSBTAG00000003212	GO:0007275|GO:0008150|GO:0032501
ENSBTAG00000002094	0.000361771	0.0108958	ATPK_BOVIN		506492	ENSBTAG00000002094	GO:0005575|GO:0005622|GO:0005623|GO:0005737|GO:0006139|GO:0006810|GO:0008150|GO:0008152|GO:0009058|GO:0009987|GO:0016020
ENSBTAG00000008634	0.000362644	0.0109079	WBP2		507060	ENSBTAG00000008634
ENSBTAG00000030529	0.000363904	0.0109273	FA53C_BOVIN		534006	ENSBTAG00000030529
ENSBTAG00000009021	0.000364699	0.0109273	LOC783196		783196	ENSBTAG00000009021
ENSBTAG00000021248	0.000364555	0.0109273	Q148F9_BOVIN		517505	ENSBTAG00000021248
ENSBTAG00000013123	0.000370465	0.0110858	PHB2_BOVIN		515363	ENSBTAG00000013123	GO:0003674|GO:0004871|GO:0004872|GO:0005488|GO:0005515|GO:0005575|GO:0005622|GO:0005623|GO:0005634|GO:0005737|GO:0006139|GO:0007275|GO:0008150|GO:0008152|GO:0009058|GO:0009987|GO:0016020|GO:0030528|GO:0032501|GO:0043170|GO:0050789
ENSBTAG00000010012	0.000372229	0.0111243	Q56JY8_BOVIN		281031	ENSBTAG00000010012
ENSBTAG00000012987	0.000372919	0.0111306	ULK1		526310	ENSBTAG00000012987	GO:0003674|GO:0003824|GO:0005488|GO:0008150|GO:0008152|GO:0009987|GO:0016301|GO:0016740|GO:0043170
ENSBTAG00000004237	0.000373794	0.0111421	BTC_BOVIN		280737	ENSBTAG00000004237	GO:0005576|GO:0005615|GO:0005886|GO:0008083|GO:0008284|GO:0016020|GO:0016021|GO:0043066|GO:0051781|GO:0003674|GO:0005488|GO:0005515|GO:0005575|GO:0005576|GO:0005615|GO:0005623|GO:0008150|GO:0016020|GO:0050789
ENSBTAG00000006679	0.000374262	0.0111421	Q6TGR1_BOVIN		407219	ENSBTAG00000006679	GO:0003674|GO:0005575|GO:0005622|GO:0005623|GO:0005634|GO:0008150|GO:0030528|GO:0050789
ENSBTAG00000006740	0.000375205	0.0111559	NTKL_BOVIN		515247	ENSBTAG00000006740	GO:0003674|GO:0003824|GO:0005488|GO:0005515|GO:0005575|GO:0005622|GO:0005623|GO:0005737|GO:0006810|GO:0008150|GO:0008152|GO:0009987|GO:0016020|GO:0016301|GO:0016740|GO:0043170
ENSBTAG00000020935	0.000380178	0.0112893	HIF1A_BOVIN		281814	ENSBTAG00000020935	GO:0003674|GO:0003676|GO:0004871|GO:0005488|GO:0005515|GO:0005575|GO:0005622|GO:0005623|GO:0005634|GO:0005737|GO:0006139|GO:0006928|GO:0007275|GO:0008150|GO:0008152|GO:0009058|GO:0009987|GO:0030154|GO:0030528|GO:0032501|GO:0043170|GO:0050789|GO:0050896
ENSBTAG00000022731	0.000382417	0.0113413	SSRA_BOVIN		518775	ENSBTAG00000022731	GO:0005575|GO:0005622|GO:0005623|GO:0005737|GO:0016020
ENSBTAG00000031078	0.000384386	0.0113852	KY			ENSBTAG00000031078
ENSBTAG00000019366	0.000385337	0.0113988	A5PJW8_BOVIN		538184	ENSBTAG00000019366	GO:0003677|GO:0003899|GO:0004672|GO:0005515|GO:0005634|GO:0005654|GO:0005665|GO:0006366|GO:0006367|GO:0006368|GO:0008380|GO:0016740|GO:0016779|GO:0032549|GO:0003674|GO:0003676|GO:0003824|GO:0005488|GO:0005515|GO:0005575|GO:0005622|GO:0005623|GO:0005634|GO:0006139|GO:0008150|GO:0008152|GO:0009058|GO:0009987|GO:0016301|GO:0016740|GO:0043170
ENSBTAG00000014130	0.00038834	0.011473	COX6C_BOVIN		782486	ENSBTAG00000014130	GO:0003674|GO:0003824|GO:0005215|GO:0005575|GO:0005622|GO:0005623|GO:0005737|GO:0015075|GO:0016020|GO:0016491
ENSBTAG00000040126	0.000390526	0.011523	DSG4		537755	ENSBTAG00000040126	GO:0003674|GO:0005488|GO:0005575|GO:0005623|GO:0008150|GO:0009987|GO:0016020
NEWGENE79	0.000391791	0.0115457	NEWGENE79
ENSBTAG00000020630	0.000395416	0.0116377	KCMF1_BOVIN		613522	ENSBTAG00000020630	GO:0003674|GO:0003824|GO:0005488|GO:0005575|GO:0005622|GO:0005623|GO:0016874
ENSBTAG00000044532	0.000397743	0.0116914	U5			ENSBTAG00000044532
ENSBTAG00000011792	0.000403852	0.0118411	SYT1		281511	ENSBTAG00000011792
ENSBTAG00000042387	0.000403424	0.0118411	SNORD91			ENSBTAG00000042387
ENSBTAG00000011859	0.000408612	0.0119355	IPPK		521083	ENSBTAG00000011859	GO:0003674|GO:0003824|GO:0005488|GO:0016301|GO:0016740
ENSBTAG00000025898	0.000408378	0.0119355	TBC1D8		527162	ENSBTAG00000025898	GO:0003674|GO:0005575|GO:0005622|GO:0005623|GO:0008150|GO:0030234|GO:0050789
ENSBTAG00000003189	0.000407723	0.0119355	LOC522998		522998	ENSBTAG00000003189
ENSBTAG00000021558	0.00041357	0.0120651	LSM14B		529294	ENSBTAG00000021558
ENSBTAG00000043965	0.000415313	0.0121008	MGMT		616091	ENSBTAG00000043965	GO:0003674|GO:0003824|GO:0006139|GO:0008150|GO:0008152|GO:0009987|GO:0016740|GO:0043170|GO:0050896
ENSBTAG00000019682	0.000425805	0.012391	BAT2		538553	ENSBTAG00000019682
ENSBTAG00000002948	0.000427739	0.0124317	SETD2		539860	ENSBTAG00000002948	GO:0003674|GO:0003824|GO:0005488|GO:0005515|GO:0005575|GO:0005622|GO:0005623|GO:0005634|GO:0016740
ENSBTAG00000007152	0.000428924	0.0124506	OS9_BOVIN		504832	ENSBTAG00000007152	GO:0001948|GO:0005515|GO:0005529|GO:0005783|GO:0005788|GO:0006621|GO:0016567|GO:0030433|GO:0034976|GO:0042787|GO:0003674|GO:0005488|GO:0005515|GO:0005575|GO:0005622|GO:0005623|GO:0005737|GO:0008150|GO:0008152|GO:0009056|GO:0009987|GO:0043170|GO:0050896
ENSBTAG00000021061	0.000433179	0.0125584	PRS8_BOVIN		282015	ENSBTAG00000021061	GO:0000166|GO:0000502|GO:0005102|GO:0005515|GO:0005524|GO:0005634|GO:0005737|GO:0008134|GO:0016787|GO:0016887|GO:0017111|GO:0030163|GO:0031145|GO:0031531|GO:0043161|GO:0045892|GO:0051436|GO:0051437|GO:0003674|GO:0003824|GO:0005488|GO:0005515|GO:0005575|GO:0005622|GO:0005623|GO:0005634|GO:0005737|GO:0008150|GO:0008152|GO:0009056|GO:0009987|GO:0016787|GO:0043170|GO:0050789
ENSBTAG00000011234	0.000433767	0.0125598	Q1PA17_BOVIN		535530	ENSBTAG00000011234	GO:0001542|GO:0001544|GO:0001547|GO:0001556|GO:0003677|GO:0003700|GO:0005515|GO:0005624|GO:0005634|GO:0005737|GO:0006351|GO:0006355|GO:0006915|GO:0006917|GO:0006974|GO:0010553|GO:0016563|GO:0019901|GO:0030330|GO:0042593|GO:0043565|GO:0045648|GO:0045944|GO:0003674|GO:0003676|GO:0005488|GO:0005515|GO:0005575|GO:0005622|GO:0005623|GO:0005634|GO:0005737|GO:0006139|GO:0007275|GO:0008150|GO:0008152|GO:…
ENSBTAG00000012619	0.000436026	0.0126091	CB024_BOVIN		507473	ENSBTAG00000012619	GO:0016020|GO:0016021|GO:0005575|GO:0005623|GO:0016020
ENSBTAG00000032477	0.000436554	0.0126091	LOC536240		536240	ENSBTAG00000032477	GO:0003674|GO:0003824|GO:0005488|GO:0008150|GO:0008152|GO:0009987|GO:0016874|GO:0043170
ENSBTAG00000010677	0.000438987	0.0126636	LIMCH1		535165	ENSBTAG00000010677	GO:0003674|GO:0005488
ENSBTAG00000010882	0.00044146	0.0127192	A7MBH6_BOVIN		532402	ENSBTAG00000010882
ENSBTAG00000000223	0.000444594	0.0127788	PPM1B_BOVIN		281995	ENSBTAG00000000223	GO:0003674|GO:0003824|GO:0005488|GO:0005575|GO:0005623|GO:0008150|GO:0008152|GO:0009987|GO:0016787|GO:0043170
ENSBTAG00000015473	0.000444629	0.0127788	RS27A_BOVIN		286839	ENSBTAG00000015473	GO:0003674|GO:0005198|GO:0005488|GO:0005515|GO:0005575|GO:0005622|GO:0005623|GO:0005634|GO:0005737|GO:0008150|GO:0008152|GO:0009058|GO:0009987|GO:0030528|GO:0043170|GO:0050789
ENSBTAG00000009805	0.000446807	0.0128256	CFDP2_BOVIN		286876	ENSBTAG00000009805	GO:0005634|GO:0005737|GO:0005575|GO:0005622|GO:0005623|GO:0005634|GO:0005737
ENSBTAG00000011143	0.00045174	0.0129193	IMA1_BOVIN		539679	ENSBTAG00000011143	GO:0003674|GO:0005215|GO:0005488|GO:0005515|GO:0005575|GO:0005622|GO:0005623|GO:0005634|GO:0005737|GO:0006810|GO:0008150|GO:0008565|GO:0009987|GO:0016020
ENSBTAG00000007812	0.000451672	0.0129193	NDUAD_BOVIN		338084	ENSBTAG00000007812	GO:0003674|GO:0003824|GO:0005575|GO:0005622|GO:0005623|GO:0005634|GO:0005737|GO:0006810|GO:0008150|GO:0008152|GO:0008219|GO:0009987|GO:0016020|GO:0016491|GO:0050789
ENSBTAG00000016708	0.000450994	0.0129193	CLTC			ENSBTAG00000016708	GO:0003674|GO:0005198|GO:0005488|GO:0005515|GO:0005575|GO:0005622|GO:0005623|GO:0005737|GO:0006810|GO:0008150|GO:0009987|GO:0016020
ENSBTAG00000023891	0.000453643	0.0129578				ENSBTAG00000023891	GO:0003674|GO:0003676|GO:0005488
ENSBTAG00000009635	0.000456336	0.0130187	HEATR6		515657	ENSBTAG00000009635	GO:0003674|GO:0005488
ENSBTAG00000005249	0.000457321	0.0130309	A2VDU5_BOVIN		540274	ENSBTAG00000005249	GO:0005515|GO:0005634|GO:0005737|GO:0008270|GO:0009055|GO:0016563|GO:0016567|GO:0019787|GO:0032355|GO:0032583|GO:0046872|GO:0050681|GO:0060765|GO:0003674|GO:0003824|GO:0005488|GO:0005515|GO:0005575|GO:0005622|GO:0005623|GO:0005634|GO:0005737|GO:0008150|GO:0008152|GO:0009055|GO:0009987|GO:0016874|GO:0043170|GO:0050896
ENSBTAG00000003502	0.000458198	0.0130399	Q17QR9_BOVIN		511211	ENSBTAG00000003502	GO:0005509|GO:0003674|GO:0005488
ENSBTAG00000003354	0.000465379	0.013228	Q3SYQ6_BOVIN		537894	ENSBTAG00000003354	GO:0001740|GO:0005515|GO:0005524|GO:0005694|GO:0009048|GO:0051276|GO:0060821|GO:0003674|GO:0005488|GO:0005515|GO:0005575|GO:0005622|GO:0005623|GO:0005634|GO:0005694|GO:0008150|GO:0009987|GO:0050789
ENSBTAG00000020472	0.000467227	0.0132643	KDM5A		507962	ENSBTAG00000020472	GO:0003674|GO:0003676|GO:0005488|GO:0005515|GO:0005575|GO:0005622|GO:0005623|GO:0005634
ENSBTAG00000009996	0.000469052	0.0132999	LOC510442		510442	ENSBTAG00000009996	GO:0003674|GO:0003676|GO:0003824|GO:0005488|GO:0016740
ENSBTAG00000030164	0.000470185	0.0133158	RL38_BOVIN		615300	ENSBTAG00000030164	GO:0003674|GO:0005198|GO:0005488|GO:0005515|GO:0005575|GO:0005622|GO:0005623|GO:0005737|GO:0008150|GO:0008152|GO:0009058|GO:0009987|GO:0043170
ENSBTAG00000011639	0.000475992	0.0134639	STK11			ENSBTAG00000011639	GO:0003674|GO:0003824|GO:0005488|GO:0008150|GO:0008152|GO:0009987|GO:0016301|GO:0016740|GO:0043170
ENSBTAG00000000074	0.000481152	0.0135768	Q32LP5_BOVIN		615371	ENSBTAG00000000074	GO:0003677|GO:0003700|GO:0005622|GO:0005634|GO:0006260|GO:0006355|GO:0008134|GO:0010552|GO:0016563|GO:0030054|GO:0045944|GO:0003674|GO:0003676|GO:0005488|GO:0005575|GO:0005622|GO:0005623|GO:0005634|GO:0006139|GO:0008150|GO:0008152|GO:0009058|GO:0009987|GO:0030528|GO:0043170|GO:0050789
ENSBTAG00000016779	0.000480959	0.0135768	CLIP1		534624	ENSBTAG00000016779	GO:0003674|GO:0003676|GO:0005488
ENSBTAG00000025136	0.000486319	0.0137059	Q08DI7_BOVIN		613741	ENSBTAG00000025136	GO:0005515|GO:0030018|GO:0003674|GO:0005488|GO:0005515|GO:0005575|GO:0005622|GO:0005623|GO:0005737
ENSBTAG00000010863	0.000489447	0.0137774	A7MAZ9_BOVIN		783258	ENSBTAG00000010863	GO:0000932
ENSBTAG00000020928	0.000492834	0.0138392	ARHL1_BOVIN		519627	ENSBTAG00000020928	GO:0003674|GO:0003824|GO:0005488|GO:0008150|GO:0008152|GO:0009987|GO:0016787|GO:0043170
ENSBTAG00000002238	0.000492493	0.0138392	ARL2_BOVIN		511349	ENSBTAG00000002238	GO:0003674|GO:0005488|GO:0005515|GO:0005575|GO:0005622|GO:0005623|GO:0005737|GO:0006810|GO:0008150|GO:0009987|GO:0050789
ENSBTAG00000007933	0.000498018	0.0138897	LOC509304		509304	ENSBTAG00000007933
ENSBTAG00000012647	0.000499412	0.0138897	ERBB4		522419	ENSBTAG00000012647	GO:0003674|GO:0003824|GO:0004871|GO:0004872|GO:0005488|GO:0005575|GO:0005623|GO:0008150|GO:0008152|GO:0009987|GO:0016020|GO:0016301|GO:0016740|GO:0043170
ENSBTAG00000009272	0.00049591	0.0138897	LOC505848		505848	ENSBTAG00000009272	GO:0003674|GO:0003676|GO:0005488
ENSBTAG00000034251	0.000498018	0.0138897				ENSBTAG00000034251	GO:0003674|GO:0003824
ENSBTAG00000015124	0.000495888	0.0138897	ARGL1_BOVIN		540543	ENSBTAG00000015124
ENSBTAG00000010313	0.000499412	0.0138897	DDX52_BOVIN		510826	ENSBTAG00000010313	GO:0003674|GO:0003676|GO:0003824|GO:0004386|GO:0005488|GO:0005575|GO:0005622|GO:0005623|GO:0005634|GO:0016787
NEWGENE169	0.00049743	0.0138897	NEWGENE169
ENSBTAG00000004008	0.000498525	0.0138897	LOC616201		616201	ENSBTAG00000004008
ENSBTAG00000010493	0.000504621	0.0140179	Q3ZBC8_BOVIN		539321	ENSBTAG00000010493	GO:0005515|GO:0016563|GO:0045893|GO:0003674|GO:0005488|GO:0005515|GO:0008150|GO:0030528|GO:0050789
ENSBTAG00000011902	0.000505955	0.0140381	WASH1_BOVIN		533602	ENSBTAG00000011902	GO:0003674|GO:0005488|GO:0005515|GO:0005575|GO:0005622|GO:0005623|GO:0005737|GO:0006810|GO:0008150|GO:0009987|GO:0016020
ENSBTAG00000017401	0.000508012	0.0140784	TBK1		533141	ENSBTAG00000017401	GO:0003674|GO:0003824|GO:0005488|GO:0008150|GO:0008152|GO:0009987|GO:0016301|GO:0016740|GO:0043170
ENSBTAG00000037652	0.000508897	0.0140861				ENSBTAG00000037652
ENSBTAG00000019020	0.000510026	0.0141006	TAXB1_BOVIN		535589	ENSBTAG00000019020	GO:0003674|GO:0005488|GO:0005575|GO:0005622|GO:0005623|GO:0008150|GO:0008219|GO:0009987
ENSBTAG00000001950	0.000513479	0.0141792	RDH11		505995	ENSBTAG00000001950	GO:0003674|GO:0003824|GO:0008150|GO:0008152|GO:0016491
ENSBTAG00000000188	0.000514439	0.0141889	Q0VD21_BOVIN		540355	ENSBTAG00000000188	GO:0005515|GO:0006477|GO:0008146|GO:0008467|GO:0015015|GO:0016740|GO:0046596|GO:0050819|GO:0003674|GO:0003824|GO:0005488|GO:0005515|GO:0008150|GO:0008152|GO:0009058|GO:0009987|GO:0016740|GO:0043170|GO:0050789
ENSBTAG00000002185	0.000518358	0.01428	Q0P5F4_BOVIN		515595	ENSBTAG00000002185	GO:0005515|GO:0005634|GO:0005737|GO:0006916|GO:0006919|GO:0008270|GO:0008631|GO:0008637|GO:0019788|GO:0045116|GO:0046872|GO:0003674|GO:0003824|GO:0005488|GO:0005515|GO:0005575|GO:0005622|GO:0005623|GO:0005634|GO:0005737|GO:0008150|GO:0008152|GO:0008219|GO:0009987|GO:0016874|GO:0043170|GO:0050789
ENSBTAG00000021461	0.000534097	0.0146866	PSMD3_BOVIN		504937	ENSBTAG00000021461	GO:0000502|GO:0005515|GO:0030234|GO:0031145|GO:0042176|GO:0051436|GO:0051437|GO:0003674|GO:0005488|GO:0005515|GO:0005575|GO:0005622|GO:0005623|GO:0008150|GO:0030234|GO:0050789
ENSBTAG00000004834	0.000534381	0.0146866	CNOTA_BOVIN		540938	ENSBTAG00000004834	GO:0003674|GO:0005488|GO:0005515
ENSBTAG00000004632	0.000536499	0.0147274	A5PK76_BOVIN		515670	ENSBTAG00000004632	GO:0000300|GO:0005515|GO:0005792|GO:0005829|GO:0006886|GO:0009898|GO:0012506|GO:0019898|GO:0042593|GO:0046324|GO:0048471|GO:0003674|GO:0005488|GO:0005515|GO:0005575|GO:0005622|GO:0005623|GO:0005737|GO:0006810|GO:0008150|GO:0009987|GO:0016020|GO:0050789
ENSBTAG00000007696	0.000538634	0.0147686				ENSBTAG00000007696
ENSBTAG00000013127	0.000544975	0.0149249	MBOA5_BOVIN		515361	ENSBTAG00000013127	GO:0003674|GO:0003824|GO:0005575|GO:0005622|GO:0005623|GO:0005737|GO:0008150|GO:0008152|GO:0009058|GO:0009987|GO:0016020|GO:0016740
ENSBTAG00000020905	0.000550767	0.0150594	RL11_BOVIN		512745	ENSBTAG00000020905	GO:0003674|GO:0003676|GO:0005198|GO:0005488|GO:0005515|GO:0005575|GO:0005622|GO:0005623|GO:0005634|GO:0005737|GO:0006139|GO:0006810|GO:0008150|GO:0008152|GO:0009058|GO:0009987|GO:0043170
ENSBTAG00000020525	0.000551184	0.0150594	SEC31A			ENSBTAG00000020525
ENSBTAG00000021970	0.000553694	0.0151102	EYA4			ENSBTAG00000021970	GO:0003674|GO:0003824|GO:0007275|GO:0008150|GO:0008152|GO:0032501
ENSBTAG00000010668	0.000556731	0.0151753	GEMI7_BOVIN		618024	ENSBTAG00000010668	GO:0005575|GO:0005622|GO:0005623|GO:0005634|GO:0005737|GO:0006139|GO:0008150|GO:0008152|GO:0009987|GO:0043170
NEWGENE130	0.000558176	0.0151969	NEWGENE130
ENSBTAG00000021499	0.000562168	0.0152877	SAP_BOVIN		281433	ENSBTAG00000021499	GO:0005576|GO:0005615|GO:0005739|GO:0005764|GO:0005794|GO:0006629|GO:0006665|GO:0043202|GO:0043231|GO:0043408|GO:0048589|GO:0060736|GO:0060742|GO:0005575|GO:0005622|GO:0005623|GO:0005737|GO:0007275|GO:0008150|GO:0008152|GO:0009987|GO:0030154|GO:0032501|GO:0050789
ENSBTAG00000001671	0.000563865	0.0153159	Q32P87_BOVIN		518260	ENSBTAG00000001671	GO:0003677|GO:0003697|GO:0005515|GO:0005634|GO:0005730|GO:0005737|GO:0006352|GO:0016570|GO:0003674|GO:0003676|GO:0005488|GO:0005515|GO:0005575|GO:0005622|GO:0005623|GO:0005634|GO:0005737|GO:0006139|GO:0008150|GO:0008152|GO:0009058|GO:0009987|GO:0043170
ENSBTAG00000002944	0.000565645	0.0153463	AT5G3_BOVIN		540176	ENSBTAG00000002944	GO:0003674|GO:0005215|GO:0005488|GO:0005515|GO:0005575|GO:0005622|GO:0005623|GO:0005737|GO:0006139|GO:0006810|GO:0008150|GO:0008152|GO:0009058|GO:0009987|GO:0015075|GO:0016020
ENSBTAG00000004077	0.000571874	0.0154972	1433G_BOVIN		286862	ENSBTAG00000004077	GO:0005080|GO:0005159|GO:0005515|GO:0005737|GO:0005829|GO:0006605|GO:0019904|GO:0045664|GO:0048167|GO:0003674|GO:0005488|GO:0005515|GO:0005575|GO:0005622|GO:0005623|GO:0005737|GO:0006810|GO:0007275|GO:0008150|GO:0009987|GO:0030154|GO:0032501|GO:0050789
ENSBTAG00000031763	0.000589944	0.0159683	H4_BOVIN		280691	ENSBTAG00000031763	GO:0003674|GO:0003676|GO:0005488|GO:0005515|GO:0005575|GO:0005622|GO:0005623|GO:0005634|GO:0005694|GO:0006139|GO:0008150|GO:0008152|GO:0009058|GO:0009987|GO:0030528|GO:0043170|GO:0050789
ENSBTAG00000033223	0.000593993	0.0160592	Q58DQ0_BOVIN		505482	ENSBTAG00000033223	GO:0008152|GO:0008168|GO:0016740|GO:0003674|GO:0003824|GO:0008150|GO:0008152|GO:0016740
ENSBTAG00000008293	0.000596537	0.0161093	GPCPD1			ENSBTAG00000008293	GO:0003674|GO:0003824|GO:0005488|GO:0008150|GO:0008152|GO:0009987|GO:0016787
ENSBTAG00000006638	0.000602495	0.0162513	A6QPJ9_BOVIN		533338	ENSBTAG00000006638
ENSBTAG00000012720	0.000604241	0.0162795	ANKRD2			ENSBTAG00000012720
ENSBTAG00000008275	0.000610169	0.0164202				ENSBTAG00000008275
ENSBTAG00000025942	0.000611048	0.0164248	PGDH_BOVIN		512259	ENSBTAG00000025942	GO:0003674|GO:0003824|GO:0004871|GO:0004872|GO:0005488|GO:0005575|GO:0005622|GO:0005623|GO:0005634|GO:0005737|GO:0008150|GO:0008152|GO:0009987|GO:0016491|GO:0050789|GO:0051704
ENSBTAG00000024815	0.00061576	0.0165324	ANKRD28		529062	ENSBTAG00000024815
ENSBTAG00000002479	0.00062086	0.0166492	A4FV09_BOVIN		514589	ENSBTAG00000002479	GO:0004594|GO:0005524|GO:0005737|GO:0015937|GO:0003674|GO:0003824|GO:0005488|GO:0006139|GO:0008150|GO:0008152|GO:0009058|GO:0009987|GO:0016301|GO:0016740
ENSBTAG00000011970	0.000621543	0.0166492	FNIP2			ENSBTAG00000011970
ENSBTAG00000022009	0.00062326	0.016676	RM38_BOVIN		617005	ENSBTAG00000022009	GO:0005575|GO:0005622|GO:0005623|GO:0005737
ENSBTAG00000003872	0.000632743	0.0168908	STX16		519624	ENSBTAG00000003872	GO:0003674|GO:0005488|GO:0005515|GO:0005575|GO:0005623|GO:0006810|GO:0008150|GO:0009987|GO:0016020
ENSBTAG00000004014	0.000632384	0.0168908	FBLN2			ENSBTAG00000004014	GO:0003674|GO:0003824|GO:0005488|GO:0005575|GO:0005576|GO:0008150|GO:0008152|GO:0016491
NEWGENE266	0.000633956	0.0169038	NEWGENE266
ENSBTAG00000007366	0.000639683	0.017037	Q0II23_BOVIN		511056	ENSBTAG00000007366	GO:0051225|GO:0051297|GO:0070652|GO:0005575|GO:0005622|GO:0005623|GO:0008150|GO:0009987
ENSBTAG00000031688	0.000642759	0.0170993	RBM4_BOVIN		767937	ENSBTAG00000031688	GO:0003674|GO:0003676|GO:0005488|GO:0005575|GO:0005622|GO:0005623|GO:0005634|GO:0005737|GO:0006139|GO:0008150|GO:0008152|GO:0009987|GO:0043170
ENSBTAG00000010375	0.000645021	0.0171399	MSL1		787839	ENSBTAG00000010375
ENSBTAG00000020796	0.000657423	0.0174495	UB2D1_BOVIN		535287	ENSBTAG00000020796	GO:0003674|GO:0003824|GO:0005488|GO:0005515|GO:0008150|GO:0008152|GO:0009056|GO:0009987|GO:0016874|GO:0043170|GO:0050789
ENSBTAG00000022160	0.000659826	0.0174933	NP1L4_BOVIN		513028	ENSBTAG00000022160	GO:0005575|GO:0005622|GO:0005623|GO:0005634|GO:0008150|GO:0009987
ENSBTAG00000014751	0.000669563	0.0177312	ZIC1		516827	ENSBTAG00000014751	GO:0003674|GO:0005488|GO:0005575|GO:0005622|GO:0005623
ENSBTAG00000045316	0.000671902	0.0177729	SNORD11			ENSBTAG00000045316
ENSBTAG00000004553	0.000674647	0.0178253	A6QR15_BOVIN		535277	ENSBTAG00000004553	GO:0002102|GO:0004871|GO:0005737|GO:0007165|GO:0016020|GO:0030863|GO:0031941|GO:0003674|GO:0004871|GO:0005575|GO:0005622|GO:0005623|GO:0005737|GO:0008150|GO:0016020|GO:0050789
ENSBTAG00000000589	0.000677536	0.0178813	CACNG4		519331	ENSBTAG00000000589	GO:0003674|GO:0005198|GO:0005575|GO:0005623|GO:0016020
ENSBTAG00000009732	0.000680527	0.0179398	A6QNR9_BOVIN		100124428	ENSBTAG00000009732	GO:0003674|GO:0005488|GO:0005515|GO:0006139|GO:0008150|GO:0008152|GO:0009987|GO:0043170
ENSBTAG00000010149	0.000684902	0.0180347	A7YWC2_BOVIN		535947	ENSBTAG00000010149	GO:0003674|GO:0003824|GO:0005488|GO:0005515|GO:0005575|GO:0005622|GO:0005623|GO:0005634|GO:0005737|GO:0006139|GO:0008150|GO:0008152|GO:0009987|GO:0016829|GO:0043170|GO:0050896
ENSBTAG00000030567	0.000692636	0.0182177	ODFP2_BOVIN		539043	ENSBTAG00000030567	GO:0003674|GO:0005488|GO:0005515|GO:0005575|GO:0005622|GO:0005623|GO:0005737|GO:0007275|GO:0008150|GO:0009987|GO:0030154|GO:0032501
ENSBTAG00000019082	0.000693494	0.0182197	RA51D_BOVIN		529507	ENSBTAG00000019082	GO:0003674|GO:0003676|GO:0003824|GO:0005488|GO:0005575|GO:0005622|GO:0005623|GO:0005634|GO:0006139|GO:0008150|GO:0008152|GO:0009987|GO:0016787|GO:0043170|GO:0050896
ENSBTAG00000016775	0.000694359	0.0182218	S27A1_BOVIN		513787	ENSBTAG00000016775	GO:0000166|GO:0003824|GO:0005737|GO:0005783|GO:0005886|GO:0006629|GO:0006631|GO:0006646|GO:0006654|GO:0006655|GO:0006656|GO:0006659|GO:0006661|GO:0006810|GO:0006869|GO:0008152|GO:0009409|GO:0012505|GO:0015245|GO:0015908|GO:0015909|GO:0016020|GO:0016021|GO:0016874|GO:0031652|GO:0031957|GO:0032049|GO:0032868|GO:0033211|GO:0042803|GO:0071072|GO:0071902|GO:0003674|GO:0003824|GO:0005488|GO:0005575|GO:…
ENSBTAG00000001657	0.000698499	0.0183098	A7MB23_BOVIN		513579	ENSBTAG00000001657	GO:0003674|GO:0005488|GO:0005515|GO:0005575|GO:0005622|GO:0005623|GO:0005737|GO:0006810|GO:0007275|GO:0008150|GO:0009987|GO:0016020|GO:0030154|GO:0032501
ENSBTAG00000003449	0.000699828	0.018324	KCP		515624	ENSBTAG00000003449
ENSBTAG00000022699	0.000706265	0.0184717	CAV3_BOVIN		615310	ENSBTAG00000022699	GO:0003674|GO:0005488|GO:0005515|GO:0005575|GO:0005622|GO:0005623|GO:0005737|GO:0008150|GO:0008152|GO:0009987|GO:0016020|GO:0050789
ENSBTAG00000034689	0.000709056	0.0185239	ZNRF1		509076	ENSBTAG00000034689	GO:0003674|GO:0003676|GO:0005488|GO:0005515|GO:0006139|GO:0008150|GO:0008152|GO:0009987|GO:0043170|GO:0050896
ENSBTAG00000013863	0.000712312	0.0185881	Q2KJE3_BOVIN		539175	ENSBTAG00000013863	GO:0004725|GO:0005515|GO:0006470|GO:0008138|GO:0016301|GO:0016311|GO:0016787|GO:0016791|GO:0017017|GO:0003674|GO:0003824|GO:0005488|GO:0005515|GO:0008150|GO:0008152|GO:0009987|GO:0016301|GO:0016740|GO:0016787|GO:0043170
ENSBTAG00000013461	0.000729693	0.0190203	RL24_BOVIN		282048	ENSBTAG00000013461	GO:0000027|GO:0003735|GO:0005515|GO:0005622|GO:0005829|GO:0005840|GO:0006412|GO:0006414|GO:0010458|GO:0021554|GO:0030529|GO:0031290|GO:0031575|GO:0060041|GO:0003674|GO:0005198|GO:0005488|GO:0005515|GO:0005575|GO:0005622|GO:0005623|GO:0005737|GO:0006928|GO:0007275|GO:0008150|GO:0008152|GO:0009058|GO:0009987|GO:0030154|GO:0032501|GO:0043170|GO:0050789
ENSBTAG00000004126	0.000736257	0.0191057	MLF1_BOVIN		533379	ENSBTAG00000004126	GO:0003674|GO:0003676|GO:0005488|GO:0005515|GO:0005575|GO:0005622|GO:0005623|GO:0005634|GO:0005737|GO:0006139|GO:0007275|GO:0008150|GO:0008152|GO:0009058|GO:0009987|GO:0030154|GO:0032501|GO:0043170
ENSBTAG00000016174	0.000735555	0.0191057	NCL		497013	ENSBTAG00000016174	GO:0003674|GO:0003676|GO:0005488
ENSBTAG00000039121	0.000734493	0.0191057	A6QL75_BOVIN		614435	ENSBTAG00000039121	GO:0004721|GO:0004725|GO:0005515|GO:0005737|GO:0006470|GO:0008138|GO:0016311|GO:0016791|GO:0003674|GO:0003824|GO:0005488|GO:0005515|GO:0008150|GO:0008152|GO:0009987|GO:0016787|GO:0043170
ENSBTAG00000019160	0.00073595	0.0191057	A7MBI6_BOVIN		512334	ENSBTAG00000019160	GO:0005575|GO:0005622|GO:0005623|GO:0005737
ENSBTAG00000019944	0.000742491	0.019246	AMPM2_BOVIN		404150	ENSBTAG00000019944	GO:0004177|GO:0005515|GO:0005737|GO:0006508|GO:0008233|GO:0008235|GO:0009987|GO:0016485|GO:0016787|GO:0018206|GO:0031365|GO:0046872|GO:0003674|GO:0003824|GO:0005488|GO:0005515|GO:0005575|GO:0005622|GO:0005623|GO:0005737|GO:0008150|GO:0008152|GO:0009987|GO:0016787|GO:0043170
ENSBTAG00000003565	0.000752576	0.0194857	A7MB36_BOVIN		534510	ENSBTAG00000003565	GO:0005515|GO:0005622|GO:0005737|GO:0008270|GO:0046872|GO:0003674|GO:0005488|GO:0005515|GO:0005575|GO:0005622|GO:0005623|GO:0005737
ENSBTAG00000015911	0.000757164	0.0195827	RWDD2A		539733	ENSBTAG00000015911
ENSBTAG00000004862	0.000759131	0.0196117	TUB		539051	ENSBTAG00000004862
ENSBTAG00000006695	0.000768289	0.0198263	VCPIP1		539643	ENSBTAG00000006695
ENSBTAG00000007067	0.000772264	0.0198847	Q0VCM8_BOVIN		540735	ENSBTAG00000007067	GO:0003676|GO:0008270|GO:0046872|GO:0003674|GO:0003676|GO:0005488
ENSBTAG00000021606	0.000772077	0.0198847	ERCC8_BOVIN		518857	ENSBTAG00000021606	GO:0003674|GO:0003824|GO:0005488|GO:0005515|GO:0005575|GO:0005622|GO:0005623|GO:0005634|GO:0006139|GO:0008150|GO:0008152|GO:0009058|GO:0009987|GO:0016874|GO:0043170|GO:0050789|GO:0050896
ENSBTAG00000045311	0.000778764	0.0200299				ENSBTAG00000045311
ENSBTAG00000000149	0.000779798	0.0200343	USP40		531139	ENSBTAG00000000149	GO:0003674|GO:0003824|GO:0008150|GO:0008152|GO:0009056|GO:0009987|GO:0016787|GO:0043170
ENSBTAG00000018063	0.000788731	0.0202415	SPATA2		529745	ENSBTAG00000018063
ENSBTAG00000012844	0.000798297	0.0204644	Q08E63_BOVIN		507008	ENSBTAG00000012844	GO:0000209|GO:0004842|GO:0005515|GO:0005737|GO:0008270|GO:0030163|GO:0044425|GO:0045806|GO:0046755|GO:0046872|GO:0051865|GO:0070086|GO:0003674|GO:0003824|GO:0005488|GO:0005515|GO:0005575|GO:0005622|GO:0005623|GO:0005737|GO:0006810|GO:0008150|GO:0008152|GO:0009056|GO:0009987|GO:0016020|GO:0016874|GO:0043170|GO:0050789
ENSBTAG00000004885	0.000806564	0.0206357	A4IF66_BOVIN		533523	ENSBTAG00000004885	GO:0004672|GO:0004674|GO:0004713|GO:0004714|GO:0004872|GO:0005515|GO:0005524|GO:0006468|GO:0007155|GO:0007169|GO:0008284|GO:0016020|GO:0016021|GO:0003674|GO:0003824|GO:0004871|GO:0004872|GO:0005488|GO:0005515|GO:0005575|GO:0005623|GO:0008150|GO:0008152|GO:0009987|GO:0016020|GO:0016301|GO:0016740|GO:0043170|GO:0050789
ENSBTAG00000019725	0.000806756	0.0206357	UBE4A_BOVIN		517544	ENSBTAG00000019725	GO:0003674|GO:0003824|GO:0005488|GO:0005515|GO:0005575|GO:0005622|GO:0005623|GO:0005737|GO:0008150|GO:0008152|GO:0009056|GO:0009987|GO:0016874|GO:0043170
ENSBTAG00000032902	0.00082216	0.0206437	Q2HJ28_BOVIN		512464	ENSBTAG00000032902	GO:0005215|GO:0006810|GO:0016020|GO:0003674|GO:0005215|GO:0005575|GO:0005623|GO:0006810|GO:0008150|GO:0016020
ENSBTAG00000009508	0.000820465	0.0206437	CV032_BOVIN		506149	ENSBTAG00000009508	GO:0005575|GO:0005622|GO:0005623|GO:0005737|GO:0016020
ENSBTAG00000003017	0.000822159	0.0206437	A8E4R1_BOVIN		616471	ENSBTAG00000003017
ENSBTAG00000021582	0.000822161	0.0206437	A3KN39_BOVIN		531234	ENSBTAG00000021582	GO:0000796|GO:0005488|GO:0005515|GO:0007076|GO:0003674|GO:0005488|GO:0005515|GO:0005575|GO:0005622|GO:0005623|GO:0005694
ENSBTAG00000005400	0.00082216	0.0206437	ATG5_BOVIN		532686	ENSBTAG00000005400	GO:0003674|GO:0005488|GO:0005515|GO:0005575|GO:0005622|GO:0005623|GO:0005737|GO:0007154|GO:0007275|GO:0008150|GO:0008152|GO:0009056|GO:0009987|GO:0016020|GO:0030154|GO:0032501|GO:0043170|GO:0050789|GO:0050896
ENSBTAG00000006645	0.00082216	0.0206437	A6QL49_BOVIN		782518	ENSBTAG00000006645	GO:0004871|GO:0004872|GO:0004930|GO:0005886|GO:0007165|GO:0007186|GO:0016021|GO:0045028|GO:0003674|GO:0004871|GO:0004872|GO:0005575|GO:0005623|GO:0008150|GO:0016020|GO:0050789
ENSBTAG00000016406	0.00082216	0.0206437	A7E376_BOVIN		527595	ENSBTAG00000016406	GO:0005515|GO:0005634|GO:0005654|GO:0006260|GO:0003674|GO:0005488|GO:0005515|GO:0005575|GO:0005622|GO:0005623|GO:0005634
ENSBTAG00000007749	0.00082216	0.0206437	IKBL2_BOVIN		505102	ENSBTAG00000007749	GO:0000724|GO:0005488|GO:0005515|GO:0005662|GO:0005737|GO:0031297|GO:0035101|GO:0042393|GO:0042555|GO:0043596|GO:0003674|GO:0005488|GO:0005515|GO:0005575|GO:0005622|GO:0005623|GO:0005737
ENSBTAG00000010709	0.000818083	0.0206437	Q9TRP7_BOVIN		512723	ENSBTAG00000010709	GO:0000166|GO:0004742|GO:0004812|GO:0005515|GO:0005524|GO:0005737|GO:0006090|GO:0006412|GO:0006418|GO:0008152|GO:0008415|GO:0045254|GO:0003674|GO:0003824|GO:0005488|GO:0005515|GO:0005575|GO:0005622|GO:0005623|GO:0005737|GO:0006139|GO:0006519|GO:0008150|GO:0008152|GO:0009058|GO:0009987|GO:0016740|GO:0016874|GO:0043170
ENSBTAG00000021809	0.00082216	0.0206437	DEPDC7		532586	ENSBTAG00000021809	GO:0008150
ENSBTAG00000008762	0.000809503	0.0206437	LOC534434		534434	ENSBTAG00000008762	GO:0003674|GO:0003824|GO:0005575|GO:0005622|GO:0005623|GO:0008150|GO:0008152|GO:0009987|GO:0016874|GO:0043170
ENSBTAG00000031993	0.00082216	0.0206437	LOC617781		617781	ENSBTAG00000031993
ENSBTAG00000011454	0.00082216	0.0206437	FKB10_BOVIN		535310	ENSBTAG00000011454	GO:0003674|GO:0003824|GO:0005488|GO:0005515|GO:0005575|GO:0005622|GO:0005623|GO:0005737|GO:0008150|GO:0008152|GO:0009987|GO:0016853|GO:0043170
ENSBTAG00000031758	0.00082216	0.0206437	H2A1_BOVIN		524176	ENSBTAG00000031758	GO:0003674|GO:0003676|GO:0005488|GO:0005575|GO:0005622|GO:0005623|GO:0005634|GO:0005694|GO:0008150|GO:0009987
ENSBTAG00000002346	0.00082216	0.0206437	Q3MHF2_BOVIN		540229	ENSBTAG00000002346	GO:0003824|GO:0003854|GO:0005488|GO:0006694|GO:0008152|GO:0016491|GO:0016853|GO:0044237|GO:0050662|GO:0055114|GO:0003674|GO:0003824|GO:0005488|GO:0008150|GO:0008152|GO:0009058|GO:0009987|GO:0016491|GO:0016853
ENSBTAG00000009693	0.00082216	0.0206437	TBC1D12		509093	ENSBTAG00000009693	GO:0003674|GO:0005575|GO:0005622|GO:0005623|GO:0008150|GO:0030234|GO:0050789
ENSBTAG00000021349	0.00082216	0.0206437	ACRC		526702	ENSBTAG00000021349
ENSBTAG00000022032	0.000823571	0.0206568	A4IF72_BOVIN		615846	ENSBTAG00000022032	GO:0005739|GO:0005575|GO:0005622|GO:0005623|GO:0005737
ENSBTAG00000011187	0.000827963	0.0207446	FA13A_BOVIN		282605	ENSBTAG00000011187
ENSBTAG00000032436	0.000831526	0.0208114	LOC783718		783718	ENSBTAG00000032436
ENSBTAG00000018320	0.000842131	0.0210316	RLA1_BOVIN		533285	ENSBTAG00000018320	GO:0003674|GO:0005198|GO:0005488|GO:0005515|GO:0005575|GO:0005622|GO:0005623|GO:0005737|GO:0008150|GO:0008152|GO:0009058|GO:0009987|GO:0043170
ENSBTAG00000010001	0.000841288	0.0210316	MIRO1_BOVIN		511257	ENSBTAG00000010001	GO:0003674|GO:0003824|GO:0005488|GO:0005575|GO:0005622|GO:0005623|GO:0005737|GO:0006810|GO:0008150|GO:0008219|GO:0009987|GO:0016020|GO:0016787|GO:0050789
ENSBTAG00000002295	0.000843436	0.0210416	A2VDL1_BOVIN		509827	ENSBTAG00000002295	GO:0001077|GO:0002755|GO:0002756|GO:0003151|GO:0003677|GO:0003682|GO:0003700|GO:0005515|GO:0005622|GO:0005624|GO:0005634|GO:0005654|GO:0006351|GO:0006355|GO:0008270|GO:0032915|GO:0043565|GO:0045444|GO:0045944|GO:0046983|GO:0060612|GO:0003674|GO:0003676|GO:0005488|GO:0005515|GO:0005575|GO:0005622|GO:0005623|GO:0005634|GO:0008150|GO:0030528|GO:0050789
ENSBTAG00000005166	0.000846646	0.021099	CA077_BOVIN		616638	ENSBTAG00000005166	GO:0003674|GO:0005488|GO:0005515
ENSBTAG00000001352	0.000848829	0.0211308	SDCCAG3		513180	ENSBTAG00000001352
ENSBTAG00000013329	0.00086133	0.0213804	AP1M1_BOVIN		504310	ENSBTAG00000013329	GO:0003674|GO:0005488|GO:0005515|GO:0005575|GO:0005622|GO:0005623|GO:0005737|GO:0006810|GO:0008150|GO:0009987|GO:0016020
ENSBTAG00000009988	0.000861615	0.0213804	SNF5_BOVIN		537412	ENSBTAG00000009988	GO:0005575|GO:0005622|GO:0005623|GO:0005634|GO:0005694|GO:0006139|GO:0007275|GO:0008150|GO:0008152|GO:0009058|GO:0009987|GO:0032501|GO:0043170|GO:0050789
ENSBTAG00000034766	0.000860857	0.0213804	U1			ENSBTAG00000034766
ENSBTAG00000039163	0.000866188	0.0214709	A7MAZ5_BOVIN		509275	ENSBTAG00000039163	GO:0000786|GO:0003677|GO:0005515|GO:0005634|GO:0005694|GO:0006334|GO:0016584|GO:0003674|GO:0003676|GO:0005488|GO:0005515|GO:0005575|GO:0005622|GO:0005623|GO:0005634|GO:0005694|GO:0008150|GO:0009987
ENSBTAG00000002697	0.000871057	0.0215633	A6QLV6_BOVIN		540881	ENSBTAG00000002697	GO:0005249|GO:0005515|GO:0005634|GO:0005737|GO:0006813|GO:0008076|GO:0016020|GO:0003674|GO:0005215|GO:0005488|GO:0005515|GO:0005575|GO:0005622|GO:0005623|GO:0005634|GO:0005737|GO:0006810|GO:0008150|GO:0015075|GO:0015267|GO:0016020
ENSBTAG00000017715	0.000872695	0.0215633	Q0VCH1_BOVIN		510811	ENSBTAG00000017715	GO:0003674|GO:0005198|GO:0005488|GO:0005515|GO:0005575|GO:0005622|GO:0005623|GO:0005737
NEWGENE133	0.000872364	0.0215633	NEWGENE133
ENSBTAG00000010167	0.000877501	0.0216462	Q32PB6_BOVIN		522810	ENSBTAG00000010167	GO:0004672|GO:0004674|GO:0005524|GO:0006468|GO:0003674|GO:0003824|GO:0005488|GO:0008150|GO:0008152|GO:0009987|GO:0016301|GO:0016740|GO:0043170
ENSBTAG00000009960	0.000877913	0.0216462	FLOT1_BOVIN		532573	ENSBTAG00000009960	GO:0005515|GO:0005624|GO:0005768|GO:0005794|GO:0005815|GO:0005886|GO:0005901|GO:0016020|GO:0016600|GO:0034451|GO:0042470|GO:0043231|GO:0045121|GO:0003674|GO:0005488|GO:0005515|GO:0005575|GO:0005622|GO:0005623|GO:0005737|GO:0016020
ENSBTAG00000020232	0.000881966	0.0217231	REXO1		512048	ENSBTAG00000020232	GO:0003674|GO:0003676|GO:0003824|GO:0005488|GO:0005575|GO:0005622|GO:0005623|GO:0016787
ENSBTAG00000017847	0.000885468	0.0217863	PPP1R12C		512431	ENSBTAG00000017847
ENSBTAG00000016191	0.000893744	0.0219666	Q2KI47_BOVIN		512392	ENSBTAG00000016191	GO:0003676|GO:0005515|GO:0005622|GO:0008270|GO:0003674|GO:0003676|GO:0005488|GO:0005515|GO:0005575|GO:0005622|GO:0005623
ENSBTAG00000014879	0.000910634	0.0223346	LOC531996		531996	ENSBTAG00000014879
ENSBTAG00000008518	0.00091061	0.0223346	MED25_BOVIN		514858	ENSBTAG00000008518	GO:0005097|GO:0005622|GO:0005634|GO:0032313|GO:0003674|GO:0005575|GO:0005622|GO:0005623|GO:0005634|GO:0006139|GO:0008150|GO:0008152|GO:0009058|GO:0009987|GO:0030234|GO:0043170|GO:0050789
ENSBTAG00000017804	0.000912262	0.0223509	BNIP3_BOVIN		615342	ENSBTAG00000017804	GO:0005575|GO:0005622|GO:0005623|GO:0005737|GO:0008150|GO:0008219|GO:0009987|GO:0016020|GO:0030154|GO:0050789
ENSBTAG00000021805	0.00091422	0.0223584	Q3T187_BOVIN		512377	ENSBTAG00000021805	GO:0005739|GO:0005575|GO:0005622|GO:0005623|GO:0005737
ENSBTAG00000016560	0.000914492	0.0223584	VEGFB_BOVIN		282121	ENSBTAG00000016560	GO:0003674|GO:0005488|GO:0005515|GO:0005575|GO:0005576|GO:0005622|GO:0005623|GO:0007275|GO:0008150|GO:0008152|GO:0009058|GO:0009987|GO:0016020|GO:0032501|GO:0043170|GO:0050789
ENSBTAG00000016363	0.000930503	0.0226394	Q3SX36_BOVIN		505171	ENSBTAG00000016363	GO:0004871|GO:0005515|GO:0007165|GO:0042802|GO:0043123|GO:0003674|GO:0004871|GO:0005488|GO:0005515|GO:0008150|GO:0050789
ENSBTAG00000003407	0.000931826	0.0226394	Q2KIQ7_BOVIN		508876	ENSBTAG00000003407	GO:0000166|GO:0003676|GO:0005515|GO:0005689|GO:0008380|GO:0003674|GO:0003676|GO:0005488|GO:0005515
ENSBTAG00000004966	0.000927812	0.0226394	KIF1B			ENSBTAG00000004966	GO:0003674|GO:0003774|GO:0003824|GO:0005488|GO:0008150|GO:0009987|GO:0016787
ENSBTAG00000015273	0.000928174	0.0226394	CAND2			ENSBTAG00000015273	GO:0003674|GO:0003676|GO:0003824|GO:0005488|GO:0008150|GO:0008152|GO:0009987|GO:0016740
ENSBTAG00000016564	0.000931825	0.0226394	Q0V8F3_BOVIN		534485	ENSBTAG00000016564	GO:0005515
ENSBTAG00000026191	0.000930264	0.0226394	CG020_BOVIN		618954	ENSBTAG00000026191
ENSBTAG00000015946	0.000937654	0.0227572	A4FUE3_BOVIN		510455	ENSBTAG00000015946	GO:0005515|GO:0005634|GO:0010843|GO:0035097|GO:0042800|GO:0043627|GO:0048188|GO:0051568|GO:0071339|GO:0003674|GO:0003676|GO:0003824|GO:0005488|GO:0005515|GO:0005575|GO:0005622|GO:0005623|GO:0005634|GO:0008150|GO:0008152|GO:0009987|GO:0016740|GO:0043170|GO:0050896
ENSBTAG00000007332	0.000941258	0.0228208	ATP5L_BOVIN		515696	ENSBTAG00000007332	GO:0003674|GO:0005215|GO:0005575|GO:0005622|GO:0005623|GO:0005737|GO:0006139|GO:0006810|GO:0008150|GO:0008152|GO:0009058|GO:0009987|GO:0015075|GO:0016020
ENSBTAG00000000510	0.000948096	0.0229503	ATGA1_BOVIN		513049	ENSBTAG00000000510	GO:0003674|GO:0005488|GO:0005515|GO:0005575|GO:0005622|GO:0005623|GO:0005737|GO:0007154|GO:0008150|GO:0008152|GO:0009056|GO:0009987|GO:0050896
ENSBTAG00000000039	0.000948573	0.0229503	SIRT7_BOVIN		505662	ENSBTAG00000000039	GO:0003674|GO:0003824|GO:0005488|GO:0005515|GO:0005575|GO:0005622|GO:0005623|GO:0005634|GO:0005694|GO:0005737|GO:0006139|GO:0008150|GO:0008152|GO:0009058|GO:0009987|GO:0016787|GO:0043170|GO:0050789
ENSBTAG00000042702	0.000950946	0.0229838	SNORA4			ENSBTAG00000042702
ENSBTAG00000020087	0.000953459	0.0230206	Q08E45_BOVIN		530719	ENSBTAG00000020087	GO:0000082|GO:0000166|GO:0004672|GO:0004674|GO:0004683|GO:0005515|GO:0005516|GO:0005524|GO:0006468|GO:0006816|GO:0016301|GO:0035254|GO:0046777|GO:0046928|GO:0048168|GO:0003674|GO:0003824|GO:0005488|GO:0005515|GO:0008150|GO:0008152|GO:0009987|GO:0016301|GO:0016740|GO:0043170
ENSBTAG00000008692	0.000958117	0.0231091	QCR10_BOVIN		281570	ENSBTAG00000008692	GO:0003674|GO:0003824|GO:0005215|GO:0005575|GO:0005622|GO:0005623|GO:0005737|GO:0006810|GO:0008150|GO:0008152|GO:0009055|GO:0009987|GO:0015075|GO:0016020|GO:0016491
ENSBTAG00000020777	0.00096841	0.0233332	ERCC3_BOVIN		507984	ENSBTAG00000020777	GO:0003674|GO:0003676|GO:0003824|GO:0004386|GO:0005488|GO:0005515|GO:0005575|GO:0005622|GO:0005623|GO:0005634|GO:0006139|GO:0007275|GO:0008150|GO:0008152|GO:0009058|GO:0009987|GO:0016301|GO:0016740|GO:0016787|GO:0030154|GO:0032501|GO:0043170|GO:0050789|GO:0050896
ENSBTAG00000018631	0.000982894	0.0236576	SAP18_BOVIN		615692	ENSBTAG00000018631	GO:0003674|GO:0005488|GO:0005515|GO:0005575|GO:0005622|GO:0005623|GO:0005634|GO:0005737|GO:0006139|GO:0008150|GO:0008152|GO:0009058|GO:0009987|GO:0043170|GO:0050789
ENSBTAG00000001603	0.000991829	0.0238234	YIPF7_BOVIN		522186	ENSBTAG00000001603	GO:0005575|GO:0005622|GO:0005623|GO:0005737|GO:0016020
ENSBTAG00000020262	0.000991482	0.0238234	A3KMZ1_BOVIN		528142	ENSBTAG00000020262	GO:0005488|GO:0031145|GO:0051437|GO:0003674|GO:0005488
ENSBTAG00000011646	0.000999206	0.0239758	LOC614014		614014	ENSBTAG00000011646	GO:0003674|GO:0003824|GO:0005488|GO:0005575|GO:0005622|GO:0005623|GO:0016740
ENSBTAG00000013723	0.00100102	0.0239944	RT25_BOVIN		533011	ENSBTAG00000013723	GO:0003674|GO:0005198|GO:0005488|GO:0005515|GO:0005575|GO:0005622|GO:0005623|GO:0005737
ENSBTAG00000001346	0.00101882	0.024371	STRA8			ENSBTAG00000001346	GO:0003674|GO:0005575|GO:0005622|GO:0005623|GO:0005634|GO:0008150|GO:0030528|GO:0050789
ENSBTAG00000019086	0.00101806	0.024371	TELO2		526097	ENSBTAG00000019086	GO:0003674|GO:0005488
ENSBTAG00000042440	0.00102692	0.0245394	SNORA9			ENSBTAG00000042440
ENSBTAG00000002628	0.00102866	0.0245558	CTL2_BOVIN		617624	ENSBTAG00000002628	GO:0003674|GO:0004871|GO:0005575|GO:0005623|GO:0006810|GO:0008150|GO:0016020|GO:0050789
ENSBTAG00000001790	0.00103092	0.0245845	SAFB2		509045	ENSBTAG00000001790	GO:0003674|GO:0003676|GO:0005488
ENSBTAG00000014724	0.00103424	0.0246384	IF4A2_BOVIN		286819	ENSBTAG00000014724	GO:0003674|GO:0003676|GO:0003824|GO:0004386|GO:0005488|GO:0008150|GO:0008152|GO:0009058|GO:0009987|GO:0016787|GO:0043170|GO:0050896
ENSBTAG00000015034	0.00103691	0.0246515	A4FUY8_BOVIN		100125318	ENSBTAG00000015034	GO:0005634|GO:0005575|GO:0005622|GO:0005623|GO:0005634
ENSBTAG00000009757	0.00103587	0.0246515	RSSA_BOVIN		281898	ENSBTAG00000009757	GO:0003735|GO:0004872|GO:0005622|GO:0005624|GO:0005634|GO:0005737|GO:0005840|GO:0005886|GO:0006412|GO:0015935|GO:0016020|GO:0030529|GO:0043236|GO:0003674|GO:0004871|GO:0004872|GO:0005198|GO:0005488|GO:0005515|GO:0005575|GO:0005622|GO:0005623|GO:0005634|GO:0005737|GO:0008150|GO:0008152|GO:0009058|GO:0009987|GO:0016020|GO:0043170
ENSBTAG00000037400	0.00104705	0.0248671	TNRC18		526616	ENSBTAG00000037400
NEWGENE97	0.00104981	0.0249072	NEWGENE97
ENSBTAG00000030648	0.00106293	0.0251928	Q3MHG3_BOVIN		507313	ENSBTAG00000030648	GO:0004792|GO:0008272|GO:0016740|GO:0003674|GO:0003824|GO:0006810|GO:0008150|GO:0016740
ENSBTAG00000019935	0.00106453	0.025205	KLHL30		789335	ENSBTAG00000019935	GO:0003674|GO:0005488|GO:0005515
ENSBTAG00000013011	0.00106601	0.0252143	A7Z055_BOVIN		506073	ENSBTAG00000013011	GO:0005488|GO:0005515|GO:0006954|GO:0016005|GO:0003674|GO:0005488|GO:0005515|GO:0008150|GO:0030234|GO:0050896
ENSBTAG00000014822	0.00106905	0.025241	RM52_BOVIN		509469	ENSBTAG00000014822	GO:0003674|GO:0005198|GO:0005575|GO:0005622|GO:0005623|GO:0005634|GO:0005737|GO:0008150|GO:0008152|GO:0009058|GO:0009987|GO:0043170
ENSBTAG00000006729	0.00106931	0.025241	ARID5B		783538	ENSBTAG00000006729	GO:0003674|GO:0003676|GO:0005488|GO:0005575|GO:0005622|GO:0005623
ENSBTAG00000007652	0.00107417	0.0253301	A5D9E6_BOVIN		505671	ENSBTAG00000007652
ENSBTAG00000017839	0.00108619	0.025331	A0JN79_BOVIN		536517	ENSBTAG00000017839	GO:0005057|GO:0005085|GO:0005089|GO:0005515|GO:0005543|GO:0005622|GO:0005829|GO:0005886|GO:0005911|GO:0006915|GO:0007165|GO:0007264|GO:0008624|GO:0035023|GO:0046875|GO:0048013|GO:0050772|GO:0003674|GO:0004871|GO:0005488|GO:0005515|GO:0005575|GO:0005622|GO:0005623|GO:0007275|GO:0008150|GO:0009987|GO:0016020|GO:0030154|GO:0030234|GO:0032501|GO:0050789
ENSBTAG00000001101	0.00108619	0.025331	IL28RA		616826	ENSBTAG00000001101
ENSBTAG00000010206	0.0010821	0.025331	A5D9G1_BOVIN		535325	ENSBTAG00000010206	GO:0005634|GO:0005737|GO:0008152|GO:0016779|GO:0003674|GO:0003824|GO:0005575|GO:0005622|GO:0005623|GO:0005634|GO:0005737|GO:0008150|GO:0008152|GO:0016740
ENSBTAG00000017676	0.00108619	0.025331	TPK1_BOVIN		788066	ENSBTAG00000017676	GO:0003674|GO:0003824|GO:0005488|GO:0008150|GO:0008152|GO:0009058|GO:0009987|GO:0016301|GO:0016740
ENSBTAG00000016005	0.00107724	0.025331	PP2BA_BOVIN		286852	ENSBTAG00000016005	GO:0000082|GO:0004721|GO:0005515|GO:0005516|GO:0005634|GO:0005737|GO:0005739|GO:0005792|GO:0005829|GO:0005955|GO:0006606|GO:0006816|GO:0006950|GO:0016311|GO:0016787|GO:0030018|GO:0045944|GO:0046872|GO:0048741|GO:0050804|GO:0060079|GO:0003674|GO:0003824|GO:0005488|GO:0005515|GO:0005575|GO:0005622|GO:0005623|GO:0005634|GO:0005737|GO:0006810|GO:0007154|GO:0007275|GO:0008150|GO:0008152|GO:0009987|GO:…
ENSBTAG00000025756	0.00108619	0.025331	Q3ZBZ4_BOVIN		528919	ENSBTAG00000025756
ENSBTAG00000003878	0.00108469	0.025331	ZUFSP_BOVIN		533724	ENSBTAG00000003878	GO:0003674|GO:0005488|GO:0005575|GO:0005622|GO:0005623
ENSBTAG00000009694	0.00108619	0.025331	PUS10		614986	ENSBTAG00000009694	GO:0003674|GO:0003676|GO:0003824|GO:0005488|GO:0006139|GO:0008150|GO:0008152|GO:0009987|GO:0016853|GO:0043170
ENSBTAG00000005736	0.00108619	0.025331	GPR113			ENSBTAG00000005736	GO:0003674|GO:0004871|GO:0004872|GO:0005575|GO:0005623|GO:0008150|GO:0016020
ENSBTAG00000002181	0.00108619	0.025331	A4FV24_BOVIN		615095	ENSBTAG00000002181	GO:0003723|GO:0005515|GO:0005634|GO:0005737|GO:0003674|GO:0003676|GO:0005488|GO:0005515|GO:0005575|GO:0005622|GO:0005623|GO:0005634|GO:0005737
ENSBTAG00000009879	0.00108619	0.025331	PCGF6		507739	ENSBTAG00000009879	GO:0003674|GO:0005488|GO:0005515
ENSBTAG00000015817	0.00111593	0.0259985	ELK1		786886	ENSBTAG00000015817	GO:0003674|GO:0003676|GO:0005488|GO:0008150|GO:0030528|GO:0050789
ENSBTAG00000015138	0.00113506	0.0263913	MGA			ENSBTAG00000015138	GO:0003674|GO:0003676|GO:0005488|GO:0005575|GO:0005622|GO:0005623|GO:0005634|GO:0008150|GO:0030528|GO:0050789
ENSBTAG00000010992	0.00113461	0.0263913	CATH_BOVIN		510524	ENSBTAG00000010992	GO:0003674|GO:0003824|GO:0005488|GO:0005515|GO:0005575|GO:0005622|GO:0005623|GO:0005737|GO:0007275|GO:0008150|GO:0008152|GO:0016787|GO:0032501|GO:0043170|GO:0050789|GO:0050896
ENSBTAG00000014202	0.00113652	0.0263988	Q0VCV3_BOVIN		509255	ENSBTAG00000014202	GO:0005515|GO:0003674|GO:0005488|GO:0005515
ENSBTAG00000039958	0.00114147	0.0264874	GYS1_BOVIN		511047	ENSBTAG00000039958	GO:0004373|GO:0005978|GO:0016740|GO:0016757|GO:0003674|GO:0003824|GO:0008150|GO:0008152|GO:0009058|GO:0009987|GO:0016740|GO:0043170
ENSBTAG00000007922	0.0011501	0.0266611	Q32LD0_BOVIN		767991	ENSBTAG00000007922	GO:0005515|GO:0008270|GO:0046872|GO:0003674|GO:0005488|GO:0005515
ENSBTAG00000012341	0.00115276	0.0266961	CSK21_BOVIN		282419	ENSBTAG00000012341	GO:0003674|GO:0003824|GO:0005488|GO:0005515|GO:0008150|GO:0008152|GO:0009987|GO:0016301|GO:0016740|GO:0030234|GO:0043170
ENSBTAG00000010378	0.00115658	0.0267578	A5D7S6_BOVIN		506928	ENSBTAG00000010378	GO:0005509|GO:0005515|GO:0005737|GO:0046982|GO:0046983|GO:0051592|GO:0003674|GO:0005488|GO:0005515|GO:0005575|GO:0005622|GO:0005623|GO:0005737|GO:0008150|GO:0050896
ENSBTAG00000021260	0.00116395	0.0269015	GALNT11		534904	ENSBTAG00000021260
ENSBTAG00000016563	0.00116597	0.0269215	GOLGA4		538893	ENSBTAG00000016563
ENSBTAG00000001059	0.00117374	0.0270741	IDH3G_BOVIN		614145	ENSBTAG00000001059	GO:0000166|GO:0000287|GO:0004449|GO:0005524|GO:0005634|GO:0005730|GO:0005739|GO:0006099|GO:0006102|GO:0016491|GO:0016616|GO:0046872|GO:0051287|GO:0055114|GO:0003674|GO:0003824|GO:0005488|GO:0005575|GO:0005622|GO:0005623|GO:0005634|GO:0005737|GO:0008150|GO:0008152|GO:0009056|GO:0009987|GO:0016491
ENSBTAG00000002112	0.00117558	0.0270896	INSIG2		534440	ENSBTAG00000002112
ENSBTAG00000035370	0.0011771	0.0270977	TBPL1_BOVIN		613818	ENSBTAG00000035370	GO:0001675|GO:0003677|GO:0003702|GO:0005488|GO:0005515|GO:0005634|GO:0005672|GO:0005737|GO:0006235|GO:0006355|GO:0006367|GO:0007283|GO:0007289|GO:0003674|GO:0003676|GO:0005488|GO:0005515|GO:0005575|GO:0005622|GO:0005623|GO:0005634|GO:0005737|GO:0006139|GO:0008150|GO:0008152|GO:0009058|GO:0009987|GO:0030154|GO:0030528|GO:0032501|GO:0043170|GO:0050789
ENSBTAG00000002571	0.00118052	0.0271496	PDCD2L		507032	ENSBTAG00000002571	GO:0005575|GO:0005622|GO:0005623|GO:0005737
ENSBTAG00000008699	0.00118313	0.027156	FEM1C_BOVIN		541180	ENSBTAG00000008699	GO:0005575|GO:0005622|GO:0005623|GO:0005737
ENSBTAG00000010786	0.00118197	0.027156	A6QNY2_BOVIN		533768	ENSBTAG00000010786	GO:0035257
ENSBTAG00000007884	0.0011986	0.0274839	A9CR99_BOVIN		539361	ENSBTAG00000007884	GO:0000122|GO:0003062|GO:0003677|GO:0003682|GO:0005515|GO:0005634|GO:0005737|GO:0006355|GO:0008286|GO:0009267|GO:0009749|GO:0010867|GO:0016020|GO:0019217|GO:0030528|GO:0031065|GO:0035104|GO:0043193|GO:0045542|GO:0045944|GO:0046676|GO:0050796|GO:0003674|GO:0003676|GO:0005488|GO:0005515|GO:0005575|GO:0005622|GO:0005623|GO:0005634|GO:0005737|GO:0007154|GO:0008150|GO:0009987|GO:0016020|GO:0030528|GO:…
ENSBTAG00000014540	0.00120442	0.0275901	CA170_BOVIN		520080	ENSBTAG00000014540
ENSBTAG00000015254	0.00120721	0.0276268	BGAL_BOVIN		507188	ENSBTAG00000015254	GO:0003824|GO:0004553|GO:0004565|GO:0005515|GO:0005764|GO:0005975|GO:0008152|GO:0009341|GO:0016787|GO:0016798|GO:0043169|GO:0003674|GO:0003824|GO:0005488|GO:0005515|GO:0005575|GO:0005622|GO:0005623|GO:0005737|GO:0008150|GO:0008152|GO:0016787
ENSBTAG00000008025	0.00121006	0.0276647	UBE3C		508513	ENSBTAG00000008025	GO:0003674|GO:0003824|GO:0005575|GO:0005622|GO:0005623|GO:0008150|GO:0008152|GO:0009987|GO:0016874|GO:0043170
ENSBTAG00000024095	0.00121601	0.0277736	THRAP3		505228	ENSBTAG00000024095
ENSBTAG00000030670	0.00124008	0.0282677	PCNT			ENSBTAG00000030670
ENSBTAG00000024929	0.00123943	0.0282677	LOC616223		616223	ENSBTAG00000024929
ENSBTAG00000000404	0.00124329	0.0283131	AIBP_BOVIN		404132	ENSBTAG00000000404	GO:0003674|GO:0005488|GO:0005515|GO:0005575|GO:0005576|GO:0005622|GO:0005623|GO:0005737
ENSBTAG00000044052	0.00126282	0.0287298	MAGI2			ENSBTAG00000044052	GO:0003674|GO:0005488|GO:0005515
ENSBTAG00000013460	0.00126565	0.0287661	ZBTB11		538545	ENSBTAG00000013460	GO:0003674|GO:0003676|GO:0005488|GO:0005515|GO:0005575|GO:0005622|GO:0005623
ENSBTAG00000032657	0.00126973	0.0288305	TEAD1			ENSBTAG00000032657	GO:0003674|GO:0003676|GO:0005488|GO:0005575|GO:0005622|GO:0005623|GO:0005634|GO:0008150|GO:0030528|GO:0050789
ENSBTAG00000019220	0.00128122	0.0290348	SMCA4_BOVIN		414274	ENSBTAG00000019220	GO:0003674|GO:0003676|GO:0003824|GO:0004386|GO:0005488|GO:0005575|GO:0005622|GO:0005623|GO:0005634|GO:0006139|GO:0007275|GO:0008150|GO:0008152|GO:0009058|GO:0009987|GO:0016787|GO:0032501|GO:0043170|GO:0050789
ENSBTAG00000001948	0.00128103	0.0290348	VTI1B_BOVIN		780809	ENSBTAG00000001948	GO:0003674|GO:0005488|GO:0005515|GO:0005575|GO:0005622|GO:0005623|GO:0005737|GO:0006810|GO:0008150|GO:0009987|GO:0016020
ENSBTAG00000043581	0.00128293	0.0290452				ENSBTAG00000043581
ENSBTAG00000006270	0.00128898	0.0291538	HS90A_BOVIN		281832	ENSBTAG00000006270	GO:0003674|GO:0005488|GO:0005515|GO:0005575|GO:0005622|GO:0005623|GO:0005737|GO:0008150|GO:0008152|GO:0009987|GO:0030234|GO:0043170|GO:0050789|GO:0050896
ENSBTAG00000021226	0.00129805	0.0293303	SAR1B_BOVIN		515999	ENSBTAG00000021226	GO:0003674|GO:0005488|GO:0005575|GO:0005622|GO:0005623|GO:0005737|GO:0006810|GO:0008150|GO:0009987|GO:0016020|GO:0050789
ENSBTAG00000002769	0.00130615	0.0294847	AP1G1		507677	ENSBTAG00000002769	GO:0003674|GO:0005215|GO:0005488|GO:0005515|GO:0005575|GO:0005622|GO:0005623|GO:0005737|GO:0006810|GO:0008150|GO:0008565|GO:0009987|GO:0016020
ENSBTAG00000010125	0.0013101	0.0295452	STA5B_BOVIN		282376	ENSBTAG00000010125	GO:0000255|GO:0001553|GO:0001779|GO:0003677|GO:0003700|GO:0004871|GO:0005509|GO:0005515|GO:0005634|GO:0005654|GO:0005737|GO:0005829|GO:0006101|GO:0006103|GO:0006105|GO:0006107|GO:0006355|GO:0006357|GO:0006549|GO:0006573|GO:0006600|GO:0006631|GO:0007165|GO:0007259|GO:0007548|GO:0007565|GO:0007595|GO:0008284|GO:0018108|GO:0019218|GO:0019221|GO:0019530|GO:0019915|GO:0030155|GO:0030856|GO:0030879|GO:…
ENSBTAG00000020436	0.00131303	0.0295825	KIF27		536335	ENSBTAG00000020436	GO:0003674|GO:0003774|GO:0003824|GO:0005488|GO:0008150|GO:0009987|GO:0016787
ENSBTAG00000011922	0.00131821	0.0296707	LOC786966		786966	ENSBTAG00000011922	GO:0003674|GO:0005488|GO:0005515|GO:0005575|GO:0005622|GO:0005623|GO:0005737|GO:0007275|GO:0008150|GO:0009987|GO:0030154|GO:0032501
ENSBTAG00000018680	0.00132364	0.0296779	Q1RMM3_BOVIN		533732	ENSBTAG00000018680	GO:0003725|GO:0005515|GO:0005622|GO:0003674|GO:0003676|GO:0005488|GO:0005515|GO:0005575|GO:0005622|GO:0005623
ENSBTAG00000000977	0.00132364	0.0296779	Q2TBL2_BOVIN		529873	ENSBTAG00000000977	GO:0005102|GO:0005515|GO:0005886|GO:0005911|GO:0007155|GO:0007156|GO:0007157|GO:0007416|GO:0008021|GO:0008022|GO:0008037|GO:0009826|GO:0016020|GO:0016021|GO:0016323|GO:0016338|GO:0030165|GO:0030424|GO:0030425|GO:0042271|GO:0042803|GO:0045202|GO:0045954|GO:0050715|GO:0051606|GO:0005575|GO:0005623|GO:0016020
ENSBTAG00000010630	0.00132364	0.0296779	A6QQZ5_BOVIN		530484	ENSBTAG00000010630
ENSBTAG00000033658	0.00132364	0.0296779			100139694	ENSBTAG00000033658
ENSBTAG00000006491	0.00133565	0.0299183	AGL		517397	ENSBTAG00000006491	GO:0003674|GO:0003824|GO:0008150|GO:0008152|GO:0009058|GO:0009987|GO:0016740|GO:0016787|GO:0043170
ENSBTAG00000014828	0.00134704	0.0301444	Q1ADE7_BOVIN		282648	ENSBTAG00000014828	GO:0000096|GO:0003677|GO:0005216|GO:0005244|GO:0005245|GO:0005262|GO:0005515|GO:0005634|GO:0005737|GO:0005886|GO:0005891|GO:0006006|GO:0006810|GO:0006811|GO:0006816|GO:0007204|GO:0007214|GO:0007268|GO:0007270|GO:0007274|GO:0007416|GO:0007628|GO:0008219|GO:0008331|GO:0014051|GO:0014056|GO:0016020|GO:0016021|GO:0016049|GO:0017156|GO:0017158|GO:0019226|GO:0019905|GO:0021522|GO:0021590|GO:0021679|GO:…
ENSBTAG00000013069	0.00136094	0.0302517	Q29RS3_BOVIN		534598	ENSBTAG00000013069	GO:0001750|GO:0005516|GO:0032391|GO:0045494|GO:0048496|GO:0003674|GO:0005488|GO:0005515|GO:0005575|GO:0005623|GO:0007275|GO:0008150|GO:0032501|GO:0050789
ENSBTAG00000005326	0.00135363	0.0302517	KC1A_BOVIN		282684	ENSBTAG00000005326	GO:0003674|GO:0003824|GO:0005488|GO:0005575|GO:0005622|GO:0005623|GO:0005694|GO:0005737|GO:0008150|GO:0008152|GO:0009987|GO:0016301|GO:0016740|GO:0043170
ENSBTAG00000001847	0.00136094	0.0302517	CNTLN		532280	ENSBTAG00000001847	GO:0003674|GO:0005488
ENSBTAG00000025843	0.00136094	0.0302517				ENSBTAG00000025843
ENSBTAG00000010247	0.00136094	0.0302517	FKTN			ENSBTAG00000010247
ENSBTAG00000014790	0.00136094	0.0302517	ZBTB2		513775	ENSBTAG00000014790	GO:0003674|GO:0005488|GO:0005515|GO:0005575|GO:0005622|GO:0005623
ENSBTAG00000008684	0.00136094	0.0302517	LOC518027		518027	ENSBTAG00000008684	GO:0003674|GO:0003676|GO:0005488|GO:0005515
ENSBTAG00000001137	0.00137701	0.0305796	CLCA_BOVIN		281078	ENSBTAG00000001137	GO:0003674|GO:0005198|GO:0005488|GO:0005515|GO:0005575|GO:0005622|GO:0005623|GO:0005737|GO:0006810|GO:0008150|GO:0009987|GO:0016020
ENSBTAG00000008126	0.00138767	0.0307869	NPHP4			ENSBTAG00000008126
ENSBTAG00000007572	0.00139196	0.0307939	VATF_BOVIN		282405	ENSBTAG00000007572	GO:0003674|GO:0003824|GO:0005215|GO:0005575|GO:0005623|GO:0006139|GO:0006810|GO:0008150|GO:0008152|GO:0009058|GO:0009987|GO:0015075|GO:0016020|GO:0016787
ENSBTAG00000013930	0.0013913	0.0307939	ATPG_BOVIN		327668	ENSBTAG00000013930	GO:0003674|GO:0003824|GO:0005215|GO:0005488|GO:0005515|GO:0005575|GO:0005622|GO:0005623|GO:0005737|GO:0006139|GO:0006810|GO:0008150|GO:0008152|GO:0009058|GO:0009987|GO:0015075|GO:0016020|GO:0016787
ENSBTAG00000019494	0.00139059	0.0307939	RL10A_BOVIN		533310	ENSBTAG00000019494	GO:0003723|GO:0003735|GO:0005622|GO:0005840|GO:0006396|GO:0006412|GO:0030529|GO:0003674|GO:0003676|GO:0005198|GO:0005488|GO:0005575|GO:0005622|GO:0005623|GO:0005737|GO:0006139|GO:0008150|GO:0008152|GO:0009058|GO:0009987|GO:0043170
ENSBTAG00000006189	0.00139593	0.0308523	ACTG_BOVIN		280979	ENSBTAG00000006189	GO:0000166|GO:0005200|GO:0005515|GO:0005524|GO:0005625|GO:0005737|GO:0005829|GO:0005856|GO:0015629|GO:0030016|GO:0030863|GO:0031941|GO:0035267|GO:0042802|GO:0045214|GO:0003674|GO:0005488|GO:0005515|GO:0005575|GO:0005622|GO:0005623|GO:0005634|GO:0005737
ENSBTAG00000017682	0.00140449	0.0309827	TET2		538481	ENSBTAG00000017682
ENSBTAG00000043140	0.00140355	0.0309827	SNORD69			ENSBTAG00000043140
ENSBTAG00000008070	0.00140646	0.0309968	TET1			ENSBTAG00000008070
ENSBTAG00000012291	0.00141003	0.0310113	Q1RMX5_BOVIN		618784	ENSBTAG00000012291	GO:0005097|GO:0005622|GO:0032313|GO:0042803|GO:0003674|GO:0005488|GO:0005515|GO:0005575|GO:0005622|GO:0005623|GO:0008150|GO:0030234|GO:0050789
ENSBTAG00000012830	0.00141005	0.0310113	Q17QL3_BOVIN		514934	ENSBTAG00000012830
ENSBTAG00000039573	0.00141112	0.0310113	PARF_BOVIN		508218	ENSBTAG00000039573	GO:0003674|GO:0003824|GO:0005488|GO:0005515|GO:0005575|GO:0005622|GO:0005623|GO:0005634|GO:0005737|GO:0006810|GO:0008150|GO:0009987|GO:0016787|GO:0050789
ENSBTAG00000023343	0.00141846	0.0311432	RL28_BOVIN		618702	ENSBTAG00000023343	GO:0003674|GO:0005198|GO:0005575|GO:0005622|GO:0005623|GO:0005737|GO:0008150|GO:0008152|GO:0009058|GO:0009987|GO:0043170
ENSBTAG00000025277	0.0014293	0.0312926	F108A_BOVIN		614425	ENSBTAG00000025277	GO:0003674|GO:0003824|GO:0005575|GO:0005576|GO:0016787
ENSBTAG00000002280	0.00142735	0.0312926	Q3MHM9_BOVIN		514261	ENSBTAG00000002280	GO:0000166|GO:0003774|GO:0003777|GO:0005515|GO:0005524|GO:0005737|GO:0005874|GO:0007018|GO:0007028|GO:0035253|GO:0043005|GO:0043227|GO:0003674|GO:0003774|GO:0003824|GO:0005488|GO:0005515|GO:0005575|GO:0005622|GO:0005623|GO:0005737|GO:0008150|GO:0009987|GO:0016787
ENSBTAG00000004723	0.00142808	0.0312926	A6QLW4_BOVIN		513262	ENSBTAG00000004723	GO:0005351|GO:0009401|GO:0016020|GO:0003674|GO:0005215|GO:0005575|GO:0005623|GO:0006810|GO:0008150|GO:0015075|GO:0016020
NEWGENE159	0.00143115	0.0313036	NEWGENE159
ENSBTAG00000039662	0.0014419	0.0314794				ENSBTAG00000039662
NEWGENE216	0.00144159	0.0314794	NEWGENE216
ENSBTAG00000035083	0.00144359	0.0314867	A0JNM0_BOVIN		777786	ENSBTAG00000035083
NEWGENE72	0.00144847	0.0315636	NEWGENE72
ENSBTAG00000002610	0.00145645	0.0317079	FKBP3_BOVIN		515069	ENSBTAG00000002610	GO:0003674|GO:0003824|GO:0005575|GO:0005622|GO:0005623|GO:0005634|GO:0008150|GO:0008152|GO:0009987|GO:0016853|GO:0043170
ENSBTAG00000017967	0.00146186	0.0317661	TEBP_BOVIN		493638	ENSBTAG00000017967	GO:0003674|GO:0003824|GO:0005488|GO:0005515|GO:0005575|GO:0005622|GO:0005623|GO:0005634|GO:0005737|GO:0007275|GO:0008150|GO:0008152|GO:0009058|GO:0009987|GO:0016740|GO:0016853|GO:0032501|GO:0043170
ENSBTAG00000018072	0.0014611	0.0317661	Q08D87_BOVIN		505390	ENSBTAG00000018072	GO:0000049|GO:0000166|GO:0000287|GO:0004812|GO:0004826|GO:0005524|GO:0005625|GO:0005737|GO:0005739|GO:0005759|GO:0006412|GO:0006418|GO:0006432|GO:0008033|GO:0003674|GO:0003676|GO:0003824|GO:0005488|GO:0005575|GO:0005622|GO:0005623|GO:0005737|GO:0006139|GO:0006519|GO:0008150|GO:0008152|GO:0009058|GO:0009987|GO:0016874|GO:0043170
ENSBTAG00000003644	0.00146895	0.0318605	Q2KJ77_BOVIN		512757	ENSBTAG00000003644	GO:0005488|GO:0005515|GO:0006950|GO:0031398|GO:0032436|GO:0003674|GO:0005488|GO:0005515|GO:0008150|GO:0050789|GO:0050896
ENSBTAG00000009541	0.00146778	0.0318605	SUCB2_BOVIN		537713	ENSBTAG00000009541	GO:0000166|GO:0003824|GO:0004776|GO:0005524|GO:0005525|GO:0005739|GO:0006099|GO:0008152|GO:0016874|GO:0003674|GO:0003824|GO:0005488|GO:0005575|GO:0005622|GO:0005623|GO:0005737|GO:0008150|GO:0008152|GO:0009056|GO:0009987|GO:0016874
ENSBTAG00000038107	0.00147363	0.0319324	MAPKAPK2		788091	ENSBTAG00000038107	GO:0003674|GO:0003824|GO:0005488|GO:0008150|GO:0008152|GO:0009987|GO:0016301|GO:0016740|GO:0043170
ENSBTAG00000038849	0.00148309	0.0321075	A6QNN1_BOVIN		534061	ENSBTAG00000038849	GO:0005102|GO:0016020|GO:0016021|GO:0016529|GO:0003674|GO:0005488|GO:0005515|GO:0005575|GO:0005622|GO:0005623|GO:0005737|GO:0016020
ENSBTAG00000020873	0.00149478	0.0323304	A7E3T7_BOVIN		527403	ENSBTAG00000020873	GO:0000166|GO:0000287|GO:0004478|GO:0005524|GO:0005737|GO:0006556|GO:0006730|GO:0016740|GO:0046872|GO:0003674|GO:0003824|GO:0005488|GO:0005575|GO:0005622|GO:0005623|GO:0005737|GO:0006139|GO:0006519|GO:0008150|GO:0008152|GO:0009058|GO:0009987|GO:0016740
NEWGENE235	0.00150415	0.0325028	NEWGENE235
ENSBTAG00000018879	0.00151115	0.0326237	ZNF451		529894	ENSBTAG00000018879	GO:0003674|GO:0005488|GO:0005575|GO:0005622|GO:0005623|GO:0009055
ENSBTAG00000021466	0.00151951	0.0327738	CO3A1_BOVIN		510833	ENSBTAG00000021466	GO:0003674|GO:0005198|GO:0005488|GO:0005515|GO:0005575|GO:0005576|GO:0005578|GO:0007275|GO:0008150|GO:0008152|GO:0009058|GO:0009987|GO:0032501|GO:0043062|GO:0043170|GO:0050789|GO:0050896
ENSBTAG00000009099	0.00152647	0.0328934	PRR14_BOVIN		533235	ENSBTAG00000009099
ENSBTAG00000006359	0.00152915	0.0329206	EPHA1		525946	ENSBTAG00000006359	GO:0003674|GO:0003824|GO:0004871|GO:0004872|GO:0005488|GO:0005515|GO:0005575|GO:0005623|GO:0008150|GO:0008152|GO:0009987|GO:0016020|GO:0016301|GO:0016740|GO:0043170
ENSBTAG00000008736	0.00153275	0.0329677	Q6QRN4_BOVIN		407228	ENSBTAG00000008736	GO:0005515|GO:0005654|GO:0005829|GO:0006511|GO:0006915|GO:0008283|GO:0009887|GO:0016567|GO:0019005|GO:0031146|GO:0031461|GO:0031625|GO:0051437|GO:0003674|GO:0005488|GO:0005515|GO:0005575|GO:0005622|GO:0005623|GO:0007275|GO:0008150|GO:0008152|GO:0008219|GO:0009056|GO:0009987|GO:0032501|GO:0043170
ENSBTAG00000005127	0.00155919	0.0335053	PSA7_BOVIN		505050	ENSBTAG00000005127	GO:0000502|GO:0004175|GO:0004298|GO:0005515|GO:0005634|GO:0005737|GO:0005839|GO:0006511|GO:0008233|GO:0016787|GO:0019773|GO:0031145|GO:0042802|GO:0051436|GO:0051437|GO:0051603|GO:0003674|GO:0003824|GO:0005488|GO:0005515|GO:0005575|GO:0005622|GO:0005623|GO:0005634|GO:0005737|GO:0008150|GO:0008152|GO:0009056|GO:0009987|GO:0016787|GO:0043170
ENSBTAG00000004850	0.00157112	0.0337305	KPNA3		540719	ENSBTAG00000004850	GO:0003674|GO:0005215|GO:0005488|GO:0005575|GO:0005622|GO:0005623|GO:0005634|GO:0005737|GO:0006810|GO:0008150|GO:0008565|GO:0009987|GO:0016020
ENSBTAG00000006471	0.00159113	0.0341137	OSBPL11		538576	ENSBTAG00000006471	GO:0008150|GO:0008152
ENSBTAG00000006234	0.0015919	0.0341137	NPR1		533048	ENSBTAG00000006234	GO:0003674|GO:0003824|GO:0004871|GO:0004872|GO:0005488|GO:0005575|GO:0005623|GO:0006139|GO:0008150|GO:0008152|GO:0009058|GO:0009987|GO:0016020|GO:0016301|GO:0016740|GO:0016829|GO:0043170
ENSBTAG00000003519	0.00159504	0.0341495	A4IFQ8_BOVIN		515777	ENSBTAG00000003519	GO:0005515|GO:0005622|GO:0005739|GO:0016528|GO:0042981|GO:0003674|GO:0005488|GO:0005515|GO:0005575|GO:0005622|GO:0005623|GO:0005737|GO:0008150|GO:0050789
ENSBTAG00000004979	0.00159821	0.0341858	A6QR45_BOVIN		508554	ENSBTAG00000004979	GO:0005739|GO:0016020|GO:0030001|GO:0046873|GO:0055085|GO:0003674|GO:0005215|GO:0005575|GO:0005623|GO:0006810|GO:0008150|GO:0009987|GO:0015075|GO:0016020
ENSBTAG00000011190	0.0016131	0.0344726	Q95LH5_BOVIN		281165	ENSBTAG00000011190	GO:0003674|GO:0004871|GO:0005488|GO:0005515|GO:0005575|GO:0005622|GO:0005623|GO:0005634|GO:0005737|GO:0006810|GO:0008150|GO:0008152|GO:0009987|GO:0016020|GO:0043170|GO:0050789
ENSBTAG00000004307	0.00161818	0.0345495	VPS36_BOVIN		511223	ENSBTAG00000004307	GO:0003674|GO:0005488|GO:0005515|GO:0005575|GO:0005622|GO:0005623|GO:0005634|GO:0005737|GO:0006139|GO:0006810|GO:0008150|GO:0008152|GO:0009058|GO:0009987|GO:0016020|GO:0043170|GO:0050789
ENSBTAG00000015738	0.00162881	0.0347329	GIGYF1		532406	ENSBTAG00000015738
ENSBTAG00000043258	0.00162976	0.0347329	SNORA18			ENSBTAG00000043258
ENSBTAG00000002898	0.00163382	0.0347875	UNC45B		535385	ENSBTAG00000002898	GO:0003674|GO:0005488
ENSBTAG00000007206	0.00163843	0.0348537	LOC529423		529423	ENSBTAG00000007206
ENSBTAG00000031001	0.00164892	0.0350448	MEGF8		790086	ENSBTAG00000031001	GO:0003674|GO:0004871|GO:0004872|GO:0005488|GO:0005575|GO:0005623|GO:0007275|GO:0008150|GO:0016020|GO:0032501
ENSBTAG00000016429	0.001651	0.0350569	TM205_BOVIN		513699	ENSBTAG00000016429	GO:0005575|GO:0005623|GO:0016020
ENSBTAG00000009928	0.00165397	0.0350879	LST8_BOVIN		535236	ENSBTAG00000009928	GO:0005575|GO:0005622|GO:0005623|GO:0005737
ENSBTAG00000015187	0.00165895	0.0351615	A3KN07_BOVIN		505276	ENSBTAG00000015187	GO:0003676|GO:0004386|GO:0005515|GO:0005524|GO:0005634|GO:0008026|GO:0008270|GO:0016787|GO:0071013|GO:0003674|GO:0003676|GO:0003824|GO:0004386|GO:0005488|GO:0005515|GO:0016787
ENSBTAG00000007387	0.0016741	0.0354504	ENY2_BOVIN		614069	ENSBTAG00000007387	GO:0003674|GO:0005488|GO:0005515|GO:0005575|GO:0005622|GO:0005623|GO:0005634|GO:0006139|GO:0006810|GO:0008150|GO:0008152|GO:0009058|GO:0009987|GO:0030528|GO:0043170|GO:0050789
ENSBTAG00000003259	0.00168471	0.03561	A7E392_BOVIN		540964	ENSBTAG00000003259	GO:0003674|GO:0005488|GO:0005515
ENSBTAG00000020368	0.00168624	0.03561	RS25_BOVIN		282052	ENSBTAG00000020368	GO:0005575|GO:0005622|GO:0005623|GO:0005737
ENSBTAG00000020547	0.00168518	0.03561	Q5E9F1_BOVIN		533949	ENSBTAG00000020547	GO:0000139|GO:0004872|GO:0005515|GO:0005783|GO:0005789|GO:0005829|GO:0005886|GO:0005887|GO:0006886|GO:0006955|GO:0007283|GO:0016021|GO:0003674|GO:0004871|GO:0004872|GO:0005488|GO:0005515|GO:0005575|GO:0005622|GO:0005623|GO:0005737|GO:0006810|GO:0008150|GO:0009987|GO:0016020|GO:0032501|GO:0050896
ENSBTAG00000008964	0.00169552	0.0357737	DTD1_BOVIN		514493	ENSBTAG00000008964	GO:0003674|GO:0003824|GO:0005575|GO:0005622|GO:0005623|GO:0005737|GO:0006519|GO:0008150|GO:0008152|GO:0009056|GO:0009987|GO:0016787
ENSBTAG00000010799	0.00170045	0.0358451	MYL6_BOVIN		281341	ENSBTAG00000010799	GO:0003774|GO:0005509|GO:0006936|GO:0008307|GO:0016459|GO:0016461|GO:0030898|GO:0003674|GO:0003774|GO:0003824|GO:0005198|GO:0005488|GO:0005575|GO:0005622|GO:0005623|GO:0016787
ENSBTAG00000020661	0.0017202	0.0362286	Q4TTZ1_BOVIN		535379	ENSBTAG00000020661	GO:0000166|GO:0002790|GO:0005515|GO:0005524|GO:0005548|GO:0005624|GO:0005794|GO:0005886|GO:0005887|GO:0006497|GO:0006508|GO:0006911|GO:0007040|GO:0007186|GO:0008203|GO:0008237|GO:0008509|GO:0010875|GO:0016197|GO:0016887|GO:0017111|GO:0017127|GO:0030139|GO:0030301|GO:0030349|GO:0030819|GO:0031267|GO:0032367|GO:0032488|GO:0033344|GO:0033700|GO:0034185|GO:0034186|GO:0034188|GO:0034380|GO:0042157|GO:…
ENSBTAG00000033429	0.00172436	0.0362834	CF225_BOVIN			ENSBTAG00000033429
NEWGENE58	0.00172721	0.0363105	NEWGENE58
ENSBTAG00000027795	0.00173189	0.036376	GFM1		513309	ENSBTAG00000027795	GO:0003674|GO:0003676|GO:0003824|GO:0005488|GO:0005575|GO:0005622|GO:0005623|GO:0008150|GO:0008152|GO:0009058|GO:0009987|GO:0016787|GO:0043170
ENSBTAG00000001282	0.00174008	0.0365149	A4FV60_BOVIN		618573	ENSBTAG00000001282	GO:0003674|GO:0005488|GO:0005575|GO:0005622|GO:0005623|GO:0008150|GO:0030234|GO:0050789
ENSBTAG00000020164	0.00174222	0.0365269	BAZ1A		540621	ENSBTAG00000020164	GO:0003674|GO:0005488|GO:0005515
ENSBTAG00000017436	0.00174542	0.036561	Q3MHN6_BOVIN		616081	ENSBTAG00000017436
ENSBTAG00000022622	0.00174924	0.0366081	CISH_BOVIN		616753	ENSBTAG00000022622	GO:0003674|GO:0005488|GO:0005515|GO:0005575|GO:0005623|GO:0008150|GO:0016020|GO:0050789
ENSBTAG00000019155	0.00175397	0.036613	FRS2		538624	ENSBTAG00000019155	GO:0003674|GO:0005488|GO:0005515
ENSBTAG00000013834	0.00175534	0.036613	A2VDU0_BOVIN		533171	ENSBTAG00000013834	GO:0004872|GO:0005515|GO:0042802|GO:0003674|GO:0004871|GO:0004872|GO:0005488|GO:0005515
ENSBTAG00000008443	0.00175735	0.036613	LARP1		505690	ENSBTAG00000008443	GO:0003674|GO:0005488
ENSBTAG00000021523	0.00175514	0.036613	STAT3_BOVIN		508541	ENSBTAG00000021523	GO:0001659|GO:0001754|GO:0003677|GO:0003700|GO:0003706|GO:0004871|GO:0005509|GO:0005515|GO:0005634|GO:0005737|GO:0005829|GO:0005886|GO:0006355|GO:0006357|GO:0006366|GO:0006606|GO:0007165|GO:0008134|GO:0010552|GO:0010843|GO:0016563|GO:0019901|GO:0019953|GO:0032355|GO:0032870|GO:0040014|GO:0042593|GO:0042755|GO:0043565|GO:0045944|GO:0046983|GO:0060396|GO:0060397|GO:0070102|GO:0003674|GO:0003676|GO:…
ENSBTAG00000014904	0.00175607	0.036613	SIRT5_BOVIN		507347	ENSBTAG00000014904	GO:0005515|GO:0005739|GO:0005758|GO:0005759|GO:0006342|GO:0006476|GO:0008270|GO:0016787|GO:0016811|GO:0046872|GO:0070403|GO:0003674|GO:0003824|GO:0005488|GO:0005515|GO:0005575|GO:0005622|GO:0005623|GO:0005737|GO:0008150|GO:0008152|GO:0009987|GO:0016787|GO:0043170|GO:0050789
ENSBTAG00000011224	0.00176744	0.0367601	CITE2_BOVIN		521378	ENSBTAG00000011224	GO:0003674|GO:0003676|GO:0005488|GO:0005515|GO:0005575|GO:0005622|GO:0005623|GO:0005634|GO:0005694|GO:0006139|GO:0007275|GO:0008150|GO:0008152|GO:0009058|GO:0009987|GO:0030154|GO:0030528|GO:0032501|GO:0043170|GO:0050789|GO:0050896|GO:0051704
ENSBTAG00000015598	0.00176757	0.0367601	RS10_BOVIN		540965	ENSBTAG00000015598	GO:0005515|GO:0005730|GO:0005737|GO:0005829|GO:0005840|GO:0006414|GO:0022627|GO:0030529|GO:0005575|GO:0005622|GO:0005623|GO:0005737
ENSBTAG00000015779	0.00177433	0.0368676	A6QQE3_BOVIN			ENSBTAG00000015779	GO:0001666|GO:0001932|GO:0002230|GO:0003713|GO:0005515|GO:0005622|GO:0005626|GO:0005634|GO:0005654|GO:0005730|GO:0005737|GO:0005829|GO:0006461|GO:0006605|GO:0006917|GO:0006919|GO:0006977|GO:0007050|GO:0007179|GO:0007182|GO:0007184|GO:0007569|GO:0008270|GO:0008285|GO:0008630|GO:0009411|GO:0010332|GO:0010522|GO:0016363|GO:0016525|GO:0016564|GO:0016605|GO:0030099|GO:0030308|GO:0030528|GO:0030578|GO:…
ENSBTAG00000006690	0.00177914	0.0369346	COPD_BOVIN		533078	ENSBTAG00000006690	GO:0003674|GO:0005488|GO:0005515|GO:0005575|GO:0005622|GO:0005623|GO:0005737|GO:0006810|GO:0008150|GO:0009987|GO:0016020
ENSBTAG00000006819	0.0017837	0.0369962	Q0VCY9_BOVIN		513132	ENSBTAG00000006819
NEWGENE245	0.00181111	0.0375314	NEWGENE245
ENSBTAG00000038152	0.00181375	0.0375526				ENSBTAG00000038152	GO:0003674|GO:0005488|GO:0005515
ENSBTAG00000013382	0.00181986	0.0376455				ENSBTAG00000013382
ENSBTAG00000006045	0.00182334	0.0376841	PDIA1_BOVIN		281373	ENSBTAG00000006045	GO:0003756|GO:0004656|GO:0005515|GO:0005783|GO:0005788|GO:0005792|GO:0005793|GO:0005886|GO:0009986|GO:0016020|GO:0016853|GO:0018401|GO:0042470|GO:0045454|GO:0003674|GO:0003824|GO:0005488|GO:0005515|GO:0005575|GO:0005622|GO:0005623|GO:0005737|GO:0006519|GO:0008150|GO:0008152|GO:0009986|GO:0009987|GO:0016020|GO:0016491|GO:0016853|GO:0043170|GO:0050789
NEWGENE186	0.00182846	0.0377228	NEWGENE186
ENSBTAG00000025424	0.0018277	0.0377228				ENSBTAG00000025424	GO:0003674|GO:0005488|GO:0005575|GO:0005623|GO:0008150|GO:0009987|GO:0016020|GO:0030154
ENSBTAG00000005119	0.00183673	0.0378479	A7MBA2_BOVIN		511803	ENSBTAG00000005119	GO:0000502|GO:0005488|GO:0005515|GO:0030234|GO:0031145|GO:0042176|GO:0051436|GO:0051437|GO:0003674|GO:0005488|GO:0005515|GO:0005575|GO:0005622|GO:0005623|GO:0008150|GO:0030234|GO:0050789
ENSBTAG00000009772	0.00183778	0.0378479	A0JNB5_BOVIN		535033	ENSBTAG00000009772
ENSBTAG00000020619	0.00184566	0.0379765	LOC504986		504986	ENSBTAG00000020619	GO:0003674|GO:0005488|GO:0005515|GO:0005575|GO:0005623|GO:0008150|GO:0016020
ENSBTAG00000010389	0.00185414	0.0381173	STBD1		513376	ENSBTAG00000010389	GO:0003674|GO:0003824|GO:0005488|GO:0008150|GO:0008152
ENSBTAG00000012163	0.00186871	0.0383829	ITGB1BP2		539945	ENSBTAG00000012163
ENSBTAG00000016737	0.00187451	0.0384679	CDK8		507149	ENSBTAG00000016737	GO:0003674|GO:0003824|GO:0005488|GO:0008150|GO:0008152|GO:0009987|GO:0016301|GO:0016740|GO:0043170
ENSBTAG00000020751	0.00188745	0.0386994	HSF1_BOVIN		506235	ENSBTAG00000020751	GO:0001701|GO:0001892|GO:0003677|GO:0003700|GO:0005515|GO:0005634|GO:0005737|GO:0006355|GO:0006468|GO:0006950|GO:0007283|GO:0008285|GO:0009408|GO:0032496|GO:0032720|GO:0040018|GO:0043234|GO:0043565|GO:0045120|GO:0060136|GO:0003674|GO:0003676|GO:0005488|GO:0005515|GO:0005575|GO:0005622|GO:0005623|GO:0005634|GO:0005737|GO:0006139|GO:0007275|GO:0008150|GO:0008152|GO:0009058|GO:0009987|GO:0030528|GO:…
ENSBTAG00000003747	0.00190309	0.0389826	PTGR2_BOVIN		506263	ENSBTAG00000003747	GO:0003824|GO:0005488|GO:0005737|GO:0008152|GO:0008270|GO:0016491|GO:0047522|GO:0055114|GO:0003674|GO:0003824|GO:0005488|GO:0005575|GO:0005622|GO:0005623|GO:0005737|GO:0008150|GO:0008152|GO:0016491
ENSBTAG00000007547	0.00190462	0.0389826	CCG1_BOVIN		781184	ENSBTAG00000007547	GO:0003674|GO:0005215|GO:0005575|GO:0005623|GO:0006810|GO:0008150|GO:0015075|GO:0015267|GO:0016020
ENSBTAG00000016839	0.00193459	0.0395266	Q1JQB6_BOVIN		535768	ENSBTAG00000016839	GO:0002098|GO:0005737|GO:0005739|GO:0008033|GO:0050660|GO:0003674|GO:0005488|GO:0005575|GO:0005622|GO:0005623|GO:0005737|GO:0006139|GO:0008150|GO:0008152|GO:0009987|GO:0043170
ENSBTAG00000015467	0.00193459	0.0395266	LOC541122		541122	ENSBTAG00000015467
ENSBTAG00000020704	0.00193826	0.039532	A4FUG3_BOVIN		613547	ENSBTAG00000020704	GO:0005886|GO:0006886|GO:0007186|GO:0008277|GO:0008565|GO:0015026|GO:0016021|GO:0003674|GO:0004871|GO:0004872|GO:0005215|GO:0005575|GO:0005623|GO:0006810|GO:0008150|GO:0008565|GO:0009987|GO:0016020|GO:0050789
ENSBTAG00000030504	0.00193826	0.039532	H4_BOVIN		280691	ENSBTAG00000030504	GO:0003674|GO:0003676|GO:0005488|GO:0005515|GO:0005575|GO:0005622|GO:0005623|GO:0005634|GO:0005694|GO:0006139|GO:0008150|GO:0008152|GO:0009058|GO:0009987|GO:0030528|GO:0043170|GO:0050789
ENSBTAG00000027081	0.00195016	0.0397398	LOC510723		510723	ENSBTAG00000027081	GO:0003674|GO:0003824|GO:0005215|GO:0005488|GO:0005575|GO:0005623|GO:0006139|GO:0006810|GO:0008150|GO:0008152|GO:0009058|GO:0009987|GO:0015075|GO:0016020|GO:0016787
ENSBTAG00000001651	0.00195532	0.0397871	SYF2		522372	ENSBTAG00000001651
ENSBTAG00000014024	0.00195656	0.0397871	POMP_BOVIN		510314	ENSBTAG00000014024	GO:0005575|GO:0005622|GO:0005623|GO:0005634|GO:0005737
ENSBTAG00000020376	0.00195761	0.0397871	A5PKG2_BOVIN		510246	ENSBTAG00000020376	GO:0005488|GO:0005515|GO:0008494|GO:0016070|GO:0045727|GO:0003674|GO:0003676|GO:0005488|GO:0005515|GO:0006139|GO:0008150|GO:0008152|GO:0009987|GO:0043170|GO:0045182
ENSBTAG00000004238	0.00196215	0.0398445	TACC1			ENSBTAG00000004238
ENSBTAG00000000469	0.00196675	0.0398683	PP2AA_BOVIN		282320	ENSBTAG00000000469	GO:0000159|GO:0000775|GO:0000922|GO:0004721|GO:0005515|GO:0005634|GO:0005737|GO:0005829|GO:0005856|GO:0005886|GO:0007126|GO:0007498|GO:0008022|GO:0010719|GO:0016787|GO:0046872|GO:0046982|GO:0071902|GO:0003674|GO:0003824|GO:0005488|GO:0005515|GO:0005575|GO:0005622|GO:0005623|GO:0005634|GO:0005694|GO:0005737|GO:0007275|GO:0008150|GO:0009987|GO:0016020|GO:0016787|GO:0032501
ENSBTAG00000002302	0.00196563	0.0398683	Q32PA1_BOVIN		505574	ENSBTAG00000002302	GO:0005515|GO:0031362|GO:0003674|GO:0005488|GO:0005515|GO:0005575|GO:0005623|GO:0009986|GO:0016020
ENSBTAG00000017989	0.00198072	0.0401165	A8E4P3_BOVIN		100125834	ENSBTAG00000017989	GO:0016020|GO:0005575|GO:0005623|GO:0016020
ENSBTAG00000023947	0.00199017	0.0402727	AVPI1_BOVIN		614488	ENSBTAG00000023947	GO:0008150|GO:0008152|GO:0009987|GO:0043170|GO:0050789
ENSBTAG00000016896	0.00200529	0.0405435	A6QQ64_BOVIN		613577	ENSBTAG00000016896	GO:0005515|GO:0005789|GO:0006950|GO:0006986|GO:0016021|GO:0003674|GO:0005488|GO:0005515|GO:0005575|GO:0005622|GO:0005623|GO:0005737|GO:0008150|GO:0016020|GO:0050896
ENSBTAG00000005048	0.00203559	0.0411203	DRS7C_BOVIN		511943	ENSBTAG00000005048	GO:0003674|GO:0003824|GO:0005488|GO:0005575|GO:0005576|GO:0008150|GO:0008152|GO:0016491
ENSBTAG00000016929	0.0020408	0.0411332	A1L532_BOVIN		540311	ENSBTAG00000016929	GO:0000166|GO:0003676|GO:0008380|GO:0030529|GO:0003674|GO:0003676|GO:0005488|GO:0005575|GO:0005622|GO:0005623
NEWGENE94	0.00204104	0.0411332	NEWGENE94
ENSBTAG00000017091	0.00204153	0.0411332	A2VE39_BOVIN		509620	ENSBTAG00000017091	GO:0003676|GO:0004483|GO:0005515|GO:0005622|GO:0005634|GO:0005737|GO:0006370|GO:0008168|GO:0032259|GO:0080009|GO:0003674|GO:0003676|GO:0003824|GO:0005488|GO:0005515|GO:0005575|GO:0005622|GO:0005623|GO:0008150|GO:0008152|GO:0009987|GO:0016740
ENSBTAG00000005197	0.00204864	0.0412407	BAZ1B		508442	ENSBTAG00000005197	GO:0003674|GO:0005488|GO:0005515
ENSBTAG00000033032	0.00205115	0.0412554	FAM50A		515539	ENSBTAG00000033032	GO:0005575|GO:0005622|GO:0005623|GO:0005634
ENSBTAG00000024723	0.00205333	0.0412635	CHCH3_BOVIN		616477	ENSBTAG00000024723	GO:0005575|GO:0005622|GO:0005623|GO:0005737|GO:0016020
ENSBTAG00000018214	0.00205723	0.0413063	SHSA2_BOVIN		617336	ENSBTAG00000018214	GO:0005575|GO:0005622|GO:0005623|GO:0005737|GO:0007275|GO:0008150|GO:0016020|GO:0032501
ENSBTAG00000008728	0.00205907	0.0413076	MKL2			ENSBTAG00000008728	GO:0003674|GO:0003676|GO:0005488
ENSBTAG00000006222	0.00206453	0.0413813	Q32KX6_BOVIN		506114	ENSBTAG00000006222	GO:0003677|GO:0003700|GO:0005634|GO:0005667|GO:0006351|GO:0006355|GO:0008134|GO:0019904|GO:0003674|GO:0003676|GO:0005488|GO:0005515|GO:0005575|GO:0005622|GO:0005623|GO:0005634|GO:0006139|GO:0008150|GO:0008152|GO:0009058|GO:0009987|GO:0030528|GO:0043170|GO:0050789
ENSBTAG00000034496	0.00207532	0.0414718	DSS1_BOVIN		767981	ENSBTAG00000034496	GO:0003674|GO:0003824|GO:0005575|GO:0005622|GO:0005623|GO:0008150|GO:0008152|GO:0016787|GO:0043170
ENSBTAG00000011837	0.00207618	0.0414718	ASNA_BOVIN		504586	ENSBTAG00000011837	GO:0003674|GO:0003824|GO:0005488|GO:0005575|GO:0005622|GO:0005623|GO:0005634|GO:0005737|GO:0006810|GO:0008150|GO:0009987|GO:0016787
ENSBTAG00000021343	0.00207327	0.0414718	Q5DWF9_BOVIN		503575	ENSBTAG00000021343	GO:0003674|GO:0005488|GO:0005515|GO:0005575|GO:0005622|GO:0005623|GO:0008150|GO:0030234|GO:0050789
ENSBTAG00000042461	0.00207314	0.0414718	snoR38			ENSBTAG00000042461
ENSBTAG00000013212	0.00208258	0.0415641	COPG_BOVIN		338055	ENSBTAG00000013212	GO:0003674|GO:0005198|GO:0005488|GO:0005515|GO:0005575|GO:0005622|GO:0005623|GO:0005737|GO:0006810|GO:0008150|GO:0009987|GO:0016020
ENSBTAG00000014902	0.00209252	0.0417266	Q862K4_BOVIN		514457	ENSBTAG00000014902	GO:0005509|GO:0003674|GO:0005488
ENSBTAG00000002256	0.00209624	0.04174	Q32LE1_BOVIN		615330	ENSBTAG00000002256	GO:0005515|GO:0005634|GO:0005654|GO:0006355|GO:0008022|GO:0035267|GO:0043967|GO:0043968|GO:0003674|GO:0005488|GO:0005515|GO:0005575|GO:0005622|GO:0005623|GO:0005634|GO:0008150|GO:0008152|GO:0009987|GO:0043170|GO:0050789
ENSBTAG00000018381	0.00209678	0.04174	CRLF3		528033	ENSBTAG00000018381
ENSBTAG00000018522	0.00210929	0.041953	OAZ1_BOVIN		506973	ENSBTAG00000018522	GO:0003674|GO:0005488|GO:0005515|GO:0030234
ENSBTAG00000002473	0.00211629	0.0420153	ANGL4_BOVIN		509963	ENSBTAG00000002473	GO:0003674|GO:0005488|GO:0005515|GO:0005575|GO:0005576|GO:0005578|GO:0005615|GO:0005622|GO:0005623|GO:0007275|GO:0008150|GO:0009987|GO:0030154|GO:0030234|GO:0032501|GO:0050789
ENSBTAG00000000053	0.00211784	0.0420153	FILIP1		514193	ENSBTAG00000000053
ENSBTAG00000012371	0.0021146	0.0420153	LOC532189		532189	ENSBTAG00000012371	GO:0003674|GO:0003824|GO:0005488|GO:0008150|GO:0008152|GO:0016787|GO:0043170
ENSBTAG00000020939	0.00216441	0.0429025	PLAC9_BOVIN		510496	ENSBTAG00000020939	GO:0005575|GO:0005576
ENSBTAG00000008765	0.00216768	0.0429107	A6QQW5_BOVIN		511492	ENSBTAG00000008765	GO:0005576|GO:0005575|GO:0005576
ENSBTAG00000013524	0.00216985	0.0429107	CMIP		782414	ENSBTAG00000013524
ENSBTAG00000004248	0.00217036	0.0429107	A5PJC5_BOVIN		512341	ENSBTAG00000004248	GO:0005739|GO:0006633|GO:0050080|GO:0003674|GO:0003824|GO:0005575|GO:0005622|GO:0005623|GO:0005737|GO:0008150|GO:0008152|GO:0009058|GO:0009987|GO:0016829
ENSBTAG00000032083	0.00218495	0.0431625	Q3SZN1_BOVIN		528151	ENSBTAG00000032083	GO:0000166|GO:0003676|GO:0005524|GO:0008026|GO:0017111|GO:0003674|GO:0003676|GO:0003824|GO:0004386|GO:0005488|GO:0016787
ENSBTAG00000011333	0.00218988	0.0432232	CLASP2		531418	ENSBTAG00000011333	GO:0003674|GO:0005488
ENSBTAG00000005469	0.00221343	0.0436509	KIAA1967			ENSBTAG00000005469
ENSBTAG00000010362	0.00225994	0.0436791	NOSTN_BOVIN		521834	ENSBTAG00000010362	GO:0003674|GO:0003676|GO:0005488|GO:0005515|GO:0005575|GO:0005622|GO:0005623|GO:0005634|GO:0005737|GO:0006810|GO:0008150|GO:0009987|GO:0016020|GO:0030528|GO:0050789
ENSBTAG00000042871	0.00223146	0.0436791	SNORA44			ENSBTAG00000042871
ENSBTAG00000031863	0.00225994	0.0436791	A6H7E7_BOVIN		100125928	ENSBTAG00000031863
ENSBTAG00000003021	0.00224215	0.0436791	A0JNC9_BOVIN		540741	ENSBTAG00000003021	GO:0001503|GO:0001701|GO:0001829|GO:0001889|GO:0001892|GO:0003676|GO:0003677|GO:0003690|GO:0003700|GO:0005515|GO:0005622|GO:0005634|GO:0005737|GO:0006351|GO:0006355|GO:0008022|GO:0008134|GO:0008270|GO:0010843|GO:0016563|GO:0030219|GO:0030324|GO:0035326|GO:0042802|GO:0042803|GO:0042826|GO:0043353|GO:0043565|GO:0043923|GO:0045817|GO:0045893|GO:0045944|GO:0048596|GO:0048706|GO:0060136|GO:0060216|GO:…
ENSBTAG00000031146	0.00225994	0.0436791	WIBG_BOVIN		523388	ENSBTAG00000031146	GO:0003674|GO:0005488|GO:0005575|GO:0005622|GO:0005623|GO:0005634|GO:0005737|GO:0006139|GO:0008150|GO:0008152|GO:0009056|GO:0009987|GO:0043170|GO:0050789
ENSBTAG00000004426	0.00225994	0.0436791	DJB14_BOVIN		538849	ENSBTAG00000004426	GO:0003674|GO:0003676|GO:0003824|GO:0005488|GO:0005515|GO:0005575|GO:0005623|GO:0008150|GO:0008152|GO:0009987|GO:0016020|GO:0016740|GO:0043170
ENSBTAG00000010507	0.00225994	0.0436791	S22AG_BOVIN		614380	ENSBTAG00000010507	GO:0003674|GO:0005215|GO:0005575|GO:0005623|GO:0006810|GO:0007275|GO:0008150|GO:0009987|GO:0016020|GO:0030154|GO:0032501
ENSBTAG00000042275	0.00225994	0.0436791	SNORD101			ENSBTAG00000042275
ENSBTAG00000040296	0.00225994	0.0436791	A4IFF0_BOVIN		519193	ENSBTAG00000040296	GO:0004871|GO:0004872|GO:0004930|GO:0007165|GO:0007186|GO:0016021|GO:0003674|GO:0004871|GO:0004872|GO:0005575|GO:0005623|GO:0008150|GO:0016020|GO:0050789
ENSBTAG00000020313	0.00225994	0.0436791	FNBP1		538717	ENSBTAG00000020313	GO:0003674|GO:0003676|GO:0005198|GO:0005488|GO:0005575|GO:0005622|GO:0005623|GO:0005737|GO:0008150|GO:0008152|GO:0009058|GO:0009987|GO:0043170|GO:0050789
ENSBTAG00000019886	0.00225994	0.0436791	BORA		514162	ENSBTAG00000019886
ENSBTAG00000019895	0.00225994	0.0436791	PIBF1			ENSBTAG00000019895
ENSBTAG00000003863	0.00223641	0.0436791	FAM113A			ENSBTAG00000003863
ENSBTAG00000031453	0.00225994	0.0436791	C20orf160			ENSBTAG00000031453
ENSBTAG00000003895	0.00225994	0.0436791	CY24A_BOVIN		281111	ENSBTAG00000003895	GO:0003674|GO:0003824|GO:0005488|GO:0005515|GO:0005575|GO:0005622|GO:0005623|GO:0005737|GO:0006810|GO:0008150|GO:0008152|GO:0009055|GO:0009987|GO:0016020|GO:0016491|GO:0050896
ENSBTAG00000032018	0.00225994	0.0436791	ZNF19_BOVIN		532079	ENSBTAG00000032018	GO:0003674|GO:0003676|GO:0005488|GO:0005575|GO:0005622|GO:0005623|GO:0005634|GO:0006139|GO:0008150|GO:0008152|GO:0009058|GO:0009987|GO:0043170|GO:0050789
ENSBTAG00000034489	0.00225994	0.0436791				ENSBTAG00000034489
ENSBTAG00000000563	0.00225994	0.0436791	MYD88_BOVIN		444881	ENSBTAG00000000563	GO:0003674|GO:0004871|GO:0004872|GO:0005488|GO:0005515|GO:0005575|GO:0005622|GO:0005623|GO:0005737|GO:0008150|GO:0008152|GO:0009987|GO:0016020|GO:0032501|GO:0043170|GO:0050789|GO:0050896|GO:0051704
ENSBTAG00000020973	0.00225994	0.0436791	RFT1		504597	ENSBTAG00000020973	GO:0003674|GO:0005215|GO:0005575|GO:0005623|GO:0006810|GO:0008150|GO:0016020
ENSBTAG00000007890	0.00225994	0.0436791	SEC14L5		790103	ENSBTAG00000007890
ENSBTAG00000038074	0.00225994	0.0436791	CXG3_BOVIN		539991	ENSBTAG00000038074	GO:0005575|GO:0005623|GO:0007154|GO:0007275|GO:0008150|GO:0009987|GO:0016020|GO:0032501
ENSBTAG00000005106	0.00225994	0.0436791	LGI1_BOVIN		617080	ENSBTAG00000005106	GO:0003674|GO:0005488|GO:0005515|GO:0005575|GO:0005576|GO:0005615|GO:0005623|GO:0008150|GO:0016020|GO:0050789
ENSBTAG00000023028	0.00225994	0.0436791	WDFY4		527790	ENSBTAG00000023028
ENSBTAG00000017298	0.00225088	0.0436791	CK067_BOVIN		533224	ENSBTAG00000017298
ENSBTAG00000042202	0.00226735	0.0437858	SNORA63			ENSBTAG00000042202
ENSBTAG00000013281	0.00227563	0.0439092	SPATA21			ENSBTAG00000013281	GO:0003674|GO:0005488
ENSBTAG00000010572	0.00228946	0.0441395	GTL3B_BOVIN		783664	ENSBTAG00000010572
ENSBTAG00000004797	0.00229182	0.0441484	LOC513470		513470	ENSBTAG00000004797	GO:0003674|GO:0003824|GO:0016740
ENSBTAG00000012293	0.00229466	0.044165	Q08DI3_BOVIN		540689	ENSBTAG00000012293	GO:0000187|GO:0005515|GO:0005737|GO:0005829|GO:0007257|GO:0008432|GO:0019894|GO:0030335|GO:0042147|GO:0043548|GO:0045666|GO:0048273|GO:0048471|GO:0051149|GO:0051260|GO:0090074|GO:0003674|GO:0005488|GO:0005515|GO:0005575|GO:0005622|GO:0005623|GO:0005737|GO:0008150|GO:0008152|GO:0009987|GO:0043170|GO:0050789
ENSBTAG00000018400	0.00229648	0.044165	BRM1L_BOVIN		514432	ENSBTAG00000018400	GO:0005575|GO:0005622|GO:0005623|GO:0005634|GO:0006139|GO:0008150|GO:0008152|GO:0009058|GO:0009987|GO:0043170|GO:0050789
ENSBTAG00000001881	0.00231431	0.044471	Q2KJ85_BOVIN		532890	ENSBTAG00000001881	GO:0005624|GO:0005886|GO:0006814|GO:0008508|GO:0015711|GO:0016020|GO:0016021|GO:0003674|GO:0005215|GO:0005575|GO:0005623|GO:0006810|GO:0008150|GO:0015075|GO:0016020
ENSBTAG00000002367	0.00232193	0.0445807	HPIP_BOVIN		535210	ENSBTAG00000002367	GO:0005575|GO:0005622|GO:0005623|GO:0005634|GO:0005737
ENSBTAG00000007900	0.00233311	0.0447584	FIS1_BOVIN		615565	ENSBTAG00000007900	GO:0003674|GO:0005488|GO:0005575|GO:0005622|GO:0005623|GO:0005737|GO:0008150|GO:0008219|GO:0009987|GO:0016020
ENSBTAG00000000387	0.00233797	0.0447778	Q3MHK5_BOVIN		614730	ENSBTAG00000000387
ENSBTAG00000020544	0.00233797	0.0447778	BCL7B_BOVIN		615062	ENSBTAG00000020544
ENSBTAG00000014915	0.00235065	0.0449299	ETV5		541166	ENSBTAG00000014915	GO:0003674|GO:0003676|GO:0005488|GO:0005575|GO:0005622|GO:0005623|GO:0005634|GO:0008150|GO:0030528|GO:0050789
NEWGENE77	0.00234982	0.0449299	NEWGENE77
ENSBTAG00000017380	0.00235171	0.0449299	MYO18A		519634	ENSBTAG00000017380	GO:0003674|GO:0003676|GO:0003774|GO:0003824|GO:0005488|GO:0005515|GO:0005575|GO:0005622|GO:0005623|GO:0006139|GO:0008150|GO:0008152|GO:0009987|GO:0016787|GO:0043170
ENSBTAG00000014697	0.00236442	0.0451356	SMARCC2		509060	ENSBTAG00000014697	GO:0003674|GO:0003676|GO:0005488|GO:0005575|GO:0005622|GO:0005623|GO:0005634|GO:0005694|GO:0008150|GO:0009987
ENSBTAG00000012758	0.00237444	0.0452755	YIPF5_BOVIN		521829	ENSBTAG00000012758	GO:0005575|GO:0005622|GO:0005623|GO:0005737|GO:0006810|GO:0008150|GO:0009987|GO:0016020
ENSBTAG00000006969	0.00237564	0.0452755	TBB5_BOVIN		533307	ENSBTAG00000006969	GO:0000166|GO:0003924|GO:0005198|GO:0005200|GO:0005525|GO:0005829|GO:0005874|GO:0007017|GO:0007018|GO:0042288|GO:0043234|GO:0051225|GO:0051258|GO:0003674|GO:0003824|GO:0005198|GO:0005488|GO:0005515|GO:0005575|GO:0005622|GO:0005623|GO:0008150|GO:0009987|GO:0016787
ENSBTAG00000031773	0.00237837	0.0452904	H31_BOVIN		517139	ENSBTAG00000031773	GO:0003674|GO:0003676|GO:0005488|GO:0005515|GO:0005575|GO:0005622|GO:0005623|GO:0005634|GO:0005694|GO:0008150|GO:0009987
ENSBTAG00000006002	0.00238227	0.0453276	DIDO1			ENSBTAG00000006002	GO:0003674|GO:0005488|GO:0005515|GO:0005575|GO:0005622|GO:0005623|GO:0005634|GO:0006139|GO:0008150|GO:0008152|GO:0009058|GO:0009987|GO:0043170
ENSBTAG00000004436	0.00238641	0.0453691	PPT2_BOVIN		516797	ENSBTAG00000004436	GO:0003674|GO:0003824|GO:0005575|GO:0005622|GO:0005623|GO:0005737|GO:0008150|GO:0008152|GO:0009987|GO:0016787|GO:0043170
ENSBTAG00000013856	0.00238941	0.0453891	Q3MHW3_BOVIN		616564	ENSBTAG00000013856	GO:0003677|GO:0003697|GO:0005515|GO:0005634|GO:0005737|GO:0030528|GO:0003674|GO:0003676|GO:0005488|GO:0005515|GO:0005575|GO:0005622|GO:0005623|GO:0005634|GO:0030528
ENSBTAG00000006759	0.0024128	0.045796	SUCB1_BOVIN		511090	ENSBTAG00000006759	GO:0000166|GO:0003824|GO:0004775|GO:0005515|GO:0005524|GO:0005739|GO:0006099|GO:0008152|GO:0016874|GO:0003674|GO:0003824|GO:0005488|GO:0005515|GO:0005575|GO:0005622|GO:0005623|GO:0005737|GO:0008150|GO:0008152|GO:0009056|GO:0009987|GO:0016874
ENSBTAG00000010534	0.0024203	0.0458633	A7Z032_BOVIN		533979	ENSBTAG00000010534
ENSBTAG00000021720	0.00241944	0.0458633	RM27_BOVIN		510058	ENSBTAG00000021720	GO:0003674|GO:0005198|GO:0005575|GO:0005622|GO:0005623|GO:0005737|GO:0008150|GO:0008152|GO:0009058|GO:0009987|GO:0043170
ENSBTAG00000021745	0.00243307	0.0460658	RAPSN		541061	ENSBTAG00000021745	GO:0003674|GO:0005488|GO:0005515|GO:0005575
ENSBTAG00000013588	0.00243494	0.0460658	ZNF532		533847	ENSBTAG00000013588	GO:0003674|GO:0005488|GO:0005575|GO:0005622|GO:0005623
ENSBTAG00000021000	0.00243845	0.0460947	KIAA2018			ENSBTAG00000021000
ENSBTAG00000000313	0.00244066	0.046099	Q1RMI9_BOVIN		504993	ENSBTAG00000000313	GO:0005739|GO:0016787|GO:0046872|GO:0003674|GO:0003824|GO:0005488|GO:0005575|GO:0005622|GO:0005623|GO:0005737|GO:0016787
ENSBTAG00000014460	0.00245056	0.046136	PARL_BOVIN		514191	ENSBTAG00000014460	GO:0003674|GO:0003824|GO:0005575|GO:0005622|GO:0005623|GO:0005634|GO:0005737|GO:0016020|GO:0016787
ENSBTAG00000009351	0.00245017	0.046136	ATX10_BOVIN		767990	ENSBTAG00000009351	GO:0003674|GO:0005488|GO:0005575|GO:0005622|GO:0005623|GO:0005737
ENSBTAG00000018437	0.0024499	0.046136	SMC5			ENSBTAG00000018437	GO:0003674|GO:0003824|GO:0005488|GO:0005575|GO:0005622|GO:0005623|GO:0005694|GO:0016787
ENSBTAG00000008394	0.00244569	0.046136	MYL3_BOVIN		618352	ENSBTAG00000008394	GO:0003674|GO:0003774|GO:0003824|GO:0005488|GO:0005515|GO:0005575|GO:0005622|GO:0005623|GO:0005737|GO:0007275|GO:0008150|GO:0016787|GO:0032501|GO:0050789
ENSBTAG00000026309	0.00247655	0.0465876	ZHX2		515040	ENSBTAG00000026309	GO:0003674|GO:0003676|GO:0005488|GO:0005575|GO:0005622|GO:0005623|GO:0008150|GO:0030528|GO:0050789
ENSBTAG00000008990	0.00248467	0.0467025	DRG1_BOVIN		540161	ENSBTAG00000008990	GO:0003674|GO:0005488|GO:0005515|GO:0005575|GO:0005622|GO:0005623|GO:0005634|GO:0005737
ENSBTAG00000014267	0.0024988	0.0469302	ZCCHC14		528171	ENSBTAG00000014267	GO:0003674|GO:0003676|GO:0005488|GO:0005515|GO:0007154|GO:0008150|GO:0009987
ENSBTAG00000012882	0.00250767	0.0470588	A7E3C2_BOVIN		510331	ENSBTAG00000012882	GO:0003674|GO:0005488|GO:0005515|GO:0005575|GO:0005622|GO:0005623|GO:0008150|GO:0008152|GO:0009056|GO:0009987|GO:0043170
ENSBTAG00000013626	0.00253304	0.0474966	A6MHW2_BOVIN		523461	ENSBTAG00000013626	GO:0003676|GO:0003677|GO:0005622|GO:0006355|GO:0008270|GO:0046872|GO:0003674|GO:0003676|GO:0005488|GO:0005575|GO:0005622|GO:0005623|GO:0008150|GO:0050789
ENSBTAG00000002490	0.00253644	0.0475219	CHPT1_BOVIN		511291	ENSBTAG00000002490	GO:0003674|GO:0003824|GO:0005488|GO:0005575|GO:0005622|GO:0005623|GO:0005737|GO:0006519|GO:0008150|GO:0008152|GO:0009058|GO:0009987|GO:0016020|GO:0016740
ENSBTAG00000025496	0.00255569	0.0478055	DHSO_BOVIN		508954	ENSBTAG00000025496	GO:0003674|GO:0003824|GO:0005488|GO:0008150|GO:0008152|GO:0016491
ENSBTAG00000019300	0.00255569	0.0478055	TPMT_BOVIN		511644	ENSBTAG00000019300	GO:0003674|GO:0003824|GO:0005575|GO:0005622|GO:0005623|GO:0005737|GO:0008150|GO:0008152|GO:0016740
ENSBTAG00000016278	0.00256103	0.0478285	RL30_BOVIN		513031	ENSBTAG00000016278	GO:0003674|GO:0005198|GO:0005575|GO:0005622|GO:0005623|GO:0005737|GO:0008150|GO:0008152|GO:0009058|GO:0009987|GO:0043170
ENSBTAG00000019271	0.00256102	0.0478285	SYNC_BOVIN		511683	ENSBTAG00000019271	GO:0003674|GO:0003676|GO:0003824|GO:0005488|GO:0005515|GO:0005575|GO:0005622|GO:0005623|GO:0005737|GO:0006139|GO:0006519|GO:0008150|GO:0008152|GO:0009058|GO:0009987|GO:0016874|GO:0043170
ENSBTAG00000000289	0.00258018	0.0481474	ASB8_BOVIN		617269	ENSBTAG00000000289	GO:0005575|GO:0005622|GO:0005623|GO:0005634|GO:0005737|GO:0008150
ENSBTAG00000010292	0.00258943	0.0482814	A6QPT5_BOVIN		533098	ENSBTAG00000010292	GO:0003674|GO:0005488
ENSBTAG00000045156	0.0026012	0.048462	SNORA48			ENSBTAG00000045156
ENSBTAG00000017035	0.00262194	0.0488093	A6QPY5_BOVIN		407240	ENSBTAG00000017035	GO:0000432|GO:0003677|GO:0003702|GO:0003705|GO:0005515|GO:0005634|GO:0006357|GO:0007595|GO:0010552|GO:0016563|GO:0030528|GO:0042802|GO:0042803|GO:0043425|GO:0043565|GO:0045893|GO:0046982|GO:0055088|GO:0003674|GO:0003676|GO:0005488|GO:0005515|GO:0005575|GO:0005622|GO:0005623|GO:0005634|GO:0007154|GO:0007275|GO:0008150|GO:0009987|GO:0030528|GO:0032501|GO:0050789|GO:0050896
ENSBTAG00000003358	0.00262728	0.0488304	A6QQ22_BOVIN		507787	ENSBTAG00000003358	GO:0005509|GO:0003674|GO:0005488
ENSBTAG00000018103	0.00262647	0.0488304	HMGB1_BOVIN		282691	ENSBTAG00000018103	GO:0003674|GO:0003676|GO:0005488|GO:0005515|GO:0005575|GO:0005622|GO:0005623|GO:0005634|GO:0005694|GO:0006139|GO:0006928|GO:0007275|GO:0007610|GO:0008150|GO:0008152|GO:0009987|GO:0032501|GO:0043170|GO:0050789|GO:0050896
ENSBTAG00000016046	0.00263384	0.0488743	GOPC		541186	ENSBTAG00000016046	GO:0003674|GO:0005488|GO:0005515
ENSBTAG00000012490	0.00263262	0.0488743	ETFA_BOVIN		521892	ENSBTAG00000012490	GO:0003674|GO:0003824|GO:0005488|GO:0005575|GO:0005622|GO:0005623|GO:0005737|GO:0006810|GO:0008150|GO:0008152|GO:0009055|GO:0009987|GO:0016491
ENSBTAG00000006441	0.00266625	0.0494362	AT5F1_BOVIN		282701	ENSBTAG00000006441	GO:0003674|GO:0003824|GO:0005215|GO:0005488|GO:0005515|GO:0005575|GO:0005622|GO:0005623|GO:0005737|GO:0006139|GO:0006810|GO:0008150|GO:0008152|GO:0009058|GO:0009987|GO:0015075|GO:0016020|GO:0016787
ENSBTAG00000009434	0.00269034	0.0498089	Q2KHW1_BOVIN		516498	ENSBTAG00000009434	GO:0004872|GO:0016021|GO:0003674|GO:0004871|GO:0004872|GO:0005575|GO:0005623|GO:0016020
NEWGENE166	0.00269064	0.0498089	NEWGENE166
ENSBTAG00000042936	0.00270101	0.0499612	SNORD96			ENSBTAG00000042936
