# Supplementary material for: Gene Expression and Carcass Traits Are Different between Different Quality Grade Groups in Red-Faced Hereford Steers
Source: Animals (Basel). 2021 Jun 27;11(7):1910. doi: 10.3390/ani11071910 (PMC8300355; doi:10.3390/ani11071910)
Supplement: Supplementary file 1 [file animals-11-01910-s001.zip › Supplemental File 2. DE Genes Ch vs. Stan.xlsx]

## Sheet: fc
Gene ID	FC ([choice] vs [standard])	Log FC ([choice] vs [standard])	FC (abs) ([choice] vs [standard])	Regulation ([choice] vs [standard])	Gene Symbol	Aliases	Entrez ID	Ensembl ID	GO Accession
ENSBTAG00000043979	9.22486	3.20553	9.22486	up	LOC615867		615867	ENSBTAG00000043979	GO:0005575|GO:0005622|GO:0005623|GO:0005634|GO:0005694|GO:0022607|GO:0043226|GO:0051276|GO:0065003
ENSBTAG00000001592	7.38625	2.88484	7.38625	up	INSI1_BOVIN		511899	ENSBTAG00000001592	GO:0005575|GO:0005622|GO:0005623|GO:0005737|GO:0005783|GO:0006629|GO:0006950|GO:0007165|GO:0009058|GO:0009790|GO:0043226|GO:0044281|GO:0048856
ENSBTAG00000001447	7.28051	2.86404	7.28051	up	A5D795_BOVIN		281231	ENSBTAG00000001447	GO:0004871|GO:0004872|GO:0004930|GO:0004969|GO:0005634|GO:0005737|GO:0005886|GO:0007165|GO:0007186|GO:0016021|GO:0005575|GO:0005622|GO:0005623|GO:0005634|GO:0005737|GO:0007165|GO:0043226
ENSBTAG00000010392	6.97676	2.80256	6.97676	up	ESRRG		536732	ENSBTAG00000010392	GO:0005575|GO:0005622|GO:0005623|GO:0005634|GO:0007165|GO:0043226
ENSBTAG00000005738	6.95645	2.79835	6.95645	up	E1BPC3_BOVIN		541187	ENSBTAG00000005738	GO:0000166|GO:0000287|GO:0003824|GO:0004012|GO:0005524|GO:0005624|GO:0006754|GO:0008152|GO:0008206|GO:0015662|GO:0015914|GO:0016020|GO:0016021|GO:0016324|GO:0016787|GO:0016820|GO:0045892|GO:0005575|GO:0005623|GO:0006810|GO:0009058|GO:0034641|GO:0044281
ENSBTAG00000016768	6.88214	2.78286	6.88214	up	SCN3B_BOVIN		540925	ENSBTAG00000016768	GO:0005575|GO:0005623|GO:0005886|GO:0006810
ENSBTAG00000021246	6.63507	2.73011	6.63507	up	CJ032_BOVIN		613274	ENSBTAG00000021246
ENSBTAG00000000188	6.40216	2.67856	6.40216	up	Q0VD21_BOVIN		540355	ENSBTAG00000000188	GO:0005515|GO:0006477|GO:0008146|GO:0008467|GO:0015015|GO:0016740|GO:0046596|GO:0050819|GO:0006464|GO:0006790|GO:0009058
ENSBTAG00000004275	6.03501	2.59336	6.03501	up	A6QL81_BOVIN		506627	ENSBTAG00000004275	GO:0005576|GO:0007275|GO:0030178|GO:0030325|GO:0032348|GO:0045892|GO:0090090|GO:2000065|GO:0005575|GO:0005576|GO:0048856
ENSBTAG00000013210	5.86259	2.55154	5.86259	up	E1BG81_BOVIN		286806	ENSBTAG00000013210	GO:0002020|GO:0004222|GO:0005515|GO:0005578|GO:0005615|GO:0006508|GO:0008233|GO:0008237|GO:0008270|GO:0016787|GO:0031012|GO:0046872|GO:0005575|GO:0005576|GO:0005578
ENSBTAG00000025942	5.74248	2.52167	5.74248	up	Q309F3_BOVIN		512259	ENSBTAG00000025942	GO:0003824|GO:0004957|GO:0005488|GO:0005634|GO:0005737|GO:0006693|GO:0007179|GO:0007565|GO:0007567|GO:0008152|GO:0016404|GO:0016491|GO:0045786|GO:0051287|GO:0055114|GO:0070403|GO:0000003|GO:0005575|GO:0005622|GO:0005623|GO:0005634|GO:0005737|GO:0006629|GO:0007165|GO:0043226|GO:0044281
ENSBTAG00000020939	5.60789	2.48746	5.60789	up	PLAC9_BOVIN		510496	ENSBTAG00000020939	GO:0005575|GO:0005576
ENSBTAG00000008471	5.36095	2.42249	5.36095	up	F1MZT4_BOVIN		280873	ENSBTAG00000008471	GO:0003924|GO:0005525|GO:0005634|GO:0005737
ENSBTAG00000008008	5.33028	2.41421	5.33028	up	F1N720_BOVIN		281534	ENSBTAG00000008008	GO:0002221|GO:0002238|GO:0002687|GO:0002752|GO:0002755|GO:0004872|GO:0004888|GO:0005515|GO:0005737|GO:0005886|GO:0006955|GO:0007165|GO:0007252|GO:0008329|GO:0009617|GO:0009897|GO:0009986|GO:0016020|GO:0016021|GO:0030177|GO:0031224|GO:0032494|GO:0032695|GO:0032700|GO:0032722|GO:0032728|GO:0032735|GO:0032741|GO:0032755|GO:0032757|GO:0032760|GO:0034123|GO:0035354|GO:0035355|GO:0042346|GO:0042495|GO:…
ENSBTAG00000019947	5.2644	2.39627	5.2644	up	SYT7			ENSBTAG00000019947
ENSBTAG00000000057	5.23154	2.38723	5.23154	up	F1MHQ8_BOVIN		504323	ENSBTAG00000000057	GO:0003417|GO:0005198|GO:0005509|GO:0005515|GO:0005576|GO:0007155|GO:0008201|GO:0043931|GO:0048471|GO:0060346|GO:0005575|GO:0005576|GO:0005622|GO:0005623|GO:0005737|GO:0007155|GO:0021700|GO:0040007|GO:0048646|GO:0048856
ENSBTAG00000007103	5.20119	2.37884	5.20119	up	A6QNM4_BOVIN		281874	ENSBTAG00000007103	GO:0002376|GO:0005575|GO:0005623|GO:0005886|GO:0007155|GO:0007165|GO:0008283|GO:0043234
ENSBTAG00000040336	5.19734	2.37777	5.19734	up	A4IFT8_BOVIN		506621	ENSBTAG00000040336	GO:0003676|GO:0005622|GO:0006355|GO:0005575|GO:0005622|GO:0005623
ENSBTAG00000003444	5.15968	2.36728	5.15968	up	SYDE2		524536	ENSBTAG00000003444	GO:0005575|GO:0005622|GO:0005623|GO:0007165
ENSBTAG00000010948	5.14642	2.36357	5.14642	up	A2VE46_BOVIN		532777	ENSBTAG00000010948	GO:0005247|GO:0005622|GO:0006821|GO:0016020|GO:0005575|GO:0005622|GO:0005623|GO:0006810
ENSBTAG00000045751	5.13835	2.3613	5.13835	up	LOC100337053		100337053	ENSBTAG00000045751	GO:0005575|GO:0005623|GO:0006810|GO:0055085
ENSBTAG00000023206	5.10451	2.35177	5.10451	up				ENSBTAG00000023206
ENSBTAG00000005565	5.08674	2.34674	5.08674	up	E1BMT3_BOVIN		617615	ENSBTAG00000005565	GO:0001573|GO:0005783|GO:0005788|GO:0007040|GO:0007042|GO:0007601|GO:0008203|GO:0030203|GO:0031987|GO:0042803|GO:0044265|GO:0045862
ENSBTAG00000037729	5.08232	2.34549	5.08232	up	A4FUG2_BOVIN		615296	ENSBTAG00000037729	GO:0005792|GO:0016020|GO:0016021|GO:0046513|GO:0050291|GO:0005575|GO:0005623|GO:0006629|GO:0009058
ENSBTAG00000020000	5.04244	2.33412	5.04244	up	RAP1GAP2			ENSBTAG00000020000	GO:0005575|GO:0005622|GO:0005623
ENSBTAG00000009418	5.03039	2.33067	5.03039	up	F131B_BOVIN		617268	ENSBTAG00000009418
ENSBTAG00000047707	5.00798	2.32423	5.00798	up	Q5KTP6_BOVIN		282493	ENSBTAG00000047707	GO:0002504|GO:0005515|GO:0005622|GO:0005764|GO:0006955|GO:0016020|GO:0016021|GO:0019882|GO:0042613|GO:0002376|GO:0005575|GO:0005623|GO:0005886|GO:0043234
ENSBTAG00000001462	4.99943	2.32176	4.99943	up	FLT4			ENSBTAG00000001462	GO:0006464
ENSBTAG00000016203	4.99343	2.32003	4.99343	up	LOC100294758		100294758	ENSBTAG00000016203	GO:0005575|GO:0005622|GO:0005623
ENSBTAG00000018379	4.94356	2.30555	4.94356	up	TMEM175		513317	ENSBTAG00000018379
ENSBTAG00000003727	4.91239	2.29642	4.91239	up	SH3KBP1		510489	ENSBTAG00000003727
ENSBTAG00000008222	4.84448	2.27634	4.84448	up	FAM86A		531984	ENSBTAG00000008222
ENSBTAG00000005675	4.79843	2.26256	4.79843	up	CTL4_BOVIN		520625	ENSBTAG00000005675	GO:0016020|GO:0016021|GO:0005575|GO:0005623
ENSBTAG00000004066	4.79483	2.26148	4.79483	up	PARP8		511595	ENSBTAG00000004066
ENSBTAG00000002799	4.74291	2.24577	4.74291	up	Q3T0Z9_BOVIN		511782	ENSBTAG00000002799	GO:0005385|GO:0005886|GO:0016020|GO:0016323|GO:0030001|GO:0034224|GO:0046873|GO:0055085|GO:0071577|GO:0005575|GO:0005623|GO:0005886|GO:0006810|GO:0006950|GO:0055085
ENSBTAG00000014197	4.72578	2.24055	4.72578	up	F1MM24_BOVIN		527476	ENSBTAG00000014197	GO:0016020|GO:0016021|GO:0005575|GO:0005623
ENSBTAG00000004502	4.66453	2.22173	4.66453	up	A7YWT7_BOVIN		617589	ENSBTAG00000004502	GO:0005515
ENSBTAG00000042883	4.65116	2.21759	4.65116	up				ENSBTAG00000042883
ENSBTAG00000047880	4.63134	2.21143	4.63134	up				ENSBTAG00000047880
ENSBTAG00000045509	4.6294	2.21082	4.6294	up	C13H20orf177		538877	ENSBTAG00000045509
ENSBTAG00000027134	4.59468	2.19997	4.59468	up	DC1I1_BOVIN		613724	ENSBTAG00000027134	GO:0005575|GO:0005622|GO:0005623|GO:0005694|GO:0005737|GO:0005856|GO:0006810|GO:0043226|GO:0043234
ENSBTAG00000047996	4.5554	2.18758	4.5554	up	IFITM10		613464	ENSBTAG00000047996	GO:0005575|GO:0005623
ENSBTAG00000010531	4.55527	2.18754	4.55527	up	F1MNG1_BOVIN		511470	ENSBTAG00000010531	GO:0001525|GO:0004497|GO:0005506|GO:0005515|GO:0005792|GO:0006725|GO:0009055|GO:0009404|GO:0009636|GO:0016705|GO:0016712|GO:0020037|GO:0043542|GO:0055114|GO:0061298|GO:0071603|GO:0005575|GO:0005623|GO:0007155|GO:0019748|GO:0040011|GO:0048646|GO:0048856|GO:0048870
ENSBTAG00000011258	4.52364	2.17748	4.52364	up	ACOT9_BOVIN		527845	ENSBTAG00000011258	GO:0005575|GO:0005622|GO:0005623|GO:0005737|GO:0005739|GO:0043226
ENSBTAG00000019404	4.48619	2.16549	4.48619	up	Q08DU4_BOVIN		767864	ENSBTAG00000019404	GO:0004872|GO:0004920|GO:0005515
ENSBTAG00000002181	4.48393	2.16476	4.48393	up	A4FV24_BOVIN		615095	ENSBTAG00000002181	GO:0003723|GO:0005515|GO:0005634|GO:0005575|GO:0005622|GO:0005623|GO:0005634|GO:0043226
ENSBTAG00000010913	4.46127	2.15746	4.46127	up	E1BMY2_BOVIN		531606	ENSBTAG00000010913	GO:0003677|GO:0005829|GO:0006979|GO:0016667|GO:0032542|GO:0055114
ENSBTAG00000027081	4.4557	2.15565	4.4557	up	F1MZ89_BOVIN		510723	ENSBTAG00000027081	GO:0005575|GO:0005623|GO:0006810|GO:0009058|GO:0034641|GO:0044281
ENSBTAG00000010155	4.43148	2.14779	4.43148	up	REG1_BOVIN		504773	ENSBTAG00000010155	GO:0002376|GO:0005575|GO:0005576|GO:0005615|GO:0006950|GO:0040011
ENSBTAG00000006025	4.42162	2.14458	4.42162	up	AHSA2_BOVIN		531017	ENSBTAG00000006025	GO:0005575|GO:0005622|GO:0005623|GO:0005737|GO:0006950
ENSBTAG00000032503	4.41211	2.14147	4.41211	up	ITPRIPL2		783291	ENSBTAG00000032503
ENSBTAG00000004909	4.36688	2.1266	4.36688	up	GP1BA		504977	ENSBTAG00000004909
ENSBTAG00000014127	4.35484	2.12262	4.35484	up	F1MNI5_BOVIN		282023	ENSBTAG00000014127	GO:0004601|GO:0004666|GO:0005509|GO:0005515|GO:0005737|GO:0006979|GO:0008217|GO:0019371|GO:0019899|GO:0020037|GO:0031622|GO:0042127|GO:0042640|GO:0043005|GO:0050873|GO:0055114|GO:0090336|GO:0003013|GO:0005575|GO:0005622|GO:0005623|GO:0005737|GO:0006629|GO:0006950|GO:0009058|GO:0021700|GO:0030154|GO:0040007|GO:0044281|GO:0048856
ENSBTAG00000039132	4.34499	2.11935	4.34499	up	CC2D2B			ENSBTAG00000039132
ENSBTAG00000012247	4.34428	2.11912	4.34428	up	MXRA8_BOVIN		522392	ENSBTAG00000012247	GO:0005575|GO:0005623
ENSBTAG00000021302	4.33537	2.11616	4.33537	up	F1MYE4_BOVIN		281069	ENSBTAG00000021302	GO:0005515
ENSBTAG00000012180	4.30453	2.10586	4.30453	up	Q05KI3_BOVIN		541141	ENSBTAG00000012180	GO:0005515|GO:0005737|GO:0006915|GO:0015629|GO:0042981|GO:0005575|GO:0005622|GO:0005623|GO:0005737|GO:0005856|GO:0008219|GO:0043226
ENSBTAG00000005866	4.29368	2.10222	4.29368	up	ZNF81		100141016	ENSBTAG00000005866	GO:0005575|GO:0005622|GO:0005623
ENSBTAG00000017188	4.26649	2.09305	4.26649	up	F1MGJ9_BOVIN		506902	ENSBTAG00000017188
ENSBTAG00000000857	4.23795	2.08337	4.23795	up	Q148E5_BOVIN		527884	ENSBTAG00000000857	GO:0004872
ENSBTAG00000016486	4.22362	2.07848	4.22362	up	A0JN82_BOVIN		614391	ENSBTAG00000016486
ENSBTAG00000040334	4.22123	2.07766	4.22123	up				ENSBTAG00000040334
ENSBTAG00000002508	4.21224	2.07459	4.21224	up	GBG3_BOVIN		281204	ENSBTAG00000002508	GO:0005575|GO:0005623|GO:0005886|GO:0007165|GO:0043234
ENSBTAG00000025494	4.20548	2.07227	4.20548	up	A6QLU0_BOVIN		531018	ENSBTAG00000025494	GO:0005488|GO:0016021|GO:0005575|GO:0005623
ENSBTAG00000006449	4.19272	2.06788	4.19272	up	REXON_BOVIN		532864	ENSBTAG00000006449	GO:0005575|GO:0005622|GO:0005623|GO:0005634|GO:0005730|GO:0043226
ENSBTAG00000042406	4.18577	2.06549	4.18577	up				ENSBTAG00000042406
ENSBTAG00000009302	4.15937	2.05636	4.15937	up	RCAN2_BOVIN		525636	ENSBTAG00000009302	GO:0007165
ENSBTAG00000006989	4.15767	2.05578	4.15767	up	E1BF41_BOVIN		530018	ENSBTAG00000006989	GO:0004872|GO:0005515|GO:0005783|GO:0005886|GO:0007275|GO:0007411|GO:0016020|GO:0016021|GO:0000902|GO:0005575|GO:0005623|GO:0030154|GO:0040011|GO:0048856
ENSBTAG00000011245	4.12522	2.04447	4.12522	up	E1BDY7_BOVIN		518168	ENSBTAG00000011245	GO:0004872|GO:0005515|GO:0005622|GO:0007165|GO:0007275|GO:0016020|GO:0016021|GO:0005575|GO:0005622|GO:0005623|GO:0007165
ENSBTAG00000004688	4.10276	2.03659	4.10276	up	A6QR14_BOVIN		533726	ENSBTAG00000004688	GO:0003824|GO:0005634|GO:0005783|GO:0006695|GO:0006916|GO:0006979|GO:0008104|GO:0008203|GO:0009888|GO:0016044|GO:0016125|GO:0016491|GO:0016628|GO:0019899|GO:0030539|GO:0031639|GO:0042605|GO:0042987|GO:0043154|GO:0050660|GO:0055114|GO:0000003|GO:0005575|GO:0005622|GO:0005623|GO:0005634|GO:0005737|GO:0005783|GO:0006629|GO:0006950|GO:0009056|GO:0009058|GO:0043226|GO:0044281|GO:0048856|GO:0051604|GO:…
ENSBTAG00000011926	4.10276	2.03659	4.10276	up				ENSBTAG00000011926	GO:0005575|GO:0005622|GO:0005623
ENSBTAG00000025410	4.09803	2.03493	4.09803	up	A6H775_BOVIN		782820	ENSBTAG00000025410	GO:0005509|GO:0005515
ENSBTAG00000007093	4.09755	2.03476	4.09755	up	DDX11			ENSBTAG00000007093	GO:0034641
ENSBTAG00000031701	4.06267	2.02243	4.06267	up	Q08DB1_BOVIN		784926	ENSBTAG00000031701	GO:0005622|GO:0007165|GO:0005575|GO:0005622|GO:0005623|GO:0007165
ENSBTAG00000010987	4.05957	2.02133	4.05957	up	IKBZ_BOVIN		282713	ENSBTAG00000010987	GO:0005515|GO:0005634|GO:0006351|GO:0006355|GO:0006954|GO:0005575|GO:0005622|GO:0005623|GO:0005634|GO:0006350|GO:0006950|GO:0009058|GO:0034641|GO:0043226
ENSBTAG00000008036	4.04322	2.0155	4.04322	up	CELSR1		522422	ENSBTAG00000008036	GO:0005575|GO:0005623|GO:0007165
ENSBTAG00000018909	4.04169	2.01496	4.04169	up	LOC782914		782914	ENSBTAG00000018909
ENSBTAG00000012558	4.01171	2.00422	4.01171	up	ADAMTS12		525276	ENSBTAG00000012558	GO:0005575|GO:0005576
ENSBTAG00000006139	4.00619	2.00223	4.00619	up	E1BNX9_BOVIN		100295930	ENSBTAG00000006139	GO:0002407|GO:0002724|GO:0005216|GO:0005227|GO:0005262|GO:0005783|GO:0005794|GO:0005886|GO:0006810|GO:0006811|GO:0006816|GO:0008284|GO:0016020|GO:0016021|GO:0016925|GO:0055085|GO:0070588|GO:0090263|GO:0005575|GO:0005623|GO:0006810|GO:0055085
ENSBTAG00000046580	3.99459	1.99805	3.99459	up	Q5E9G8_BOVIN		508378	ENSBTAG00000046580
ENSBTAG00000014628	3.99366	1.99771	3.99366	up	F1N3B8_BOVIN		529660	ENSBTAG00000014628	GO:0003723|GO:0005524|GO:0006955|GO:0016740|GO:0002376
ENSBTAG00000005151	3.992	1.99711	3.992	up	E1B8R8_BOVIN		527992	ENSBTAG00000005151	GO:0005515
ENSBTAG00000045860	3.9864	1.99509	3.9864	up	LOC512831		512831	ENSBTAG00000045860
ENSBTAG00000014140	3.94875	1.9814	3.94875	up	AT1B3_BOVIN		532844	ENSBTAG00000014140	GO:0005575|GO:0005622|GO:0005623|GO:0005737|GO:0006810|GO:0009058|GO:0016023|GO:0034641|GO:0043226|GO:0044281
ENSBTAG00000025149	3.94471	1.97992	3.94471	up	Q2TBS0_BOVIN		618324	ENSBTAG00000025149	GO:0005634|GO:0005730|GO:0005737|GO:0006261|GO:0006281|GO:0006310|GO:0006606|GO:0009411|GO:0016605|GO:0032403|GO:0005575|GO:0005622|GO:0005623|GO:0005634|GO:0005654|GO:0005730|GO:0005737|GO:0006259|GO:0006605|GO:0006810|GO:0006913|GO:0006950|GO:0009058|GO:0034641|GO:0043226
ENSBTAG00000007270	3.93896	1.97782	3.93896	up	TF2H3_BOVIN		511896	ENSBTAG00000007270	GO:0005575|GO:0005622|GO:0005623|GO:0005634|GO:0005654|GO:0006259|GO:0006350|GO:0006950|GO:0009058|GO:0034641|GO:0043226|GO:0043234
ENSBTAG00000007881	3.92685	1.97337	3.92685	up	IFIT1		100139670	ENSBTAG00000007881
ENSBTAG00000045683	3.91509	1.96904	3.91509	up	PCDHGA5		539653	ENSBTAG00000045683	GO:0005575|GO:0005623|GO:0007155
ENSBTAG00000042346	3.89679	1.96229	3.89679	up				ENSBTAG00000042346
ENSBTAG00000009682	3.86857	1.9518	3.86857	up	A6QP80_BOVIN		532995	ENSBTAG00000009682
ENSBTAG00000000981	3.8685	1.95177	3.8685	up	Q0VCC2_BOVIN		527321	ENSBTAG00000000981
ENSBTAG00000003038	3.85631	1.94722	3.85631	up	F1MCG5_BOVIN		618733	ENSBTAG00000003038	GO:0000166|GO:0005215|GO:0005524|GO:0006810|GO:0016021|GO:0016887|GO:0017111|GO:0042626|GO:0055085|GO:0005575|GO:0005623|GO:0006810|GO:0055085
ENSBTAG00000002170	3.84583	1.94329	3.84583	up	NOVA1		790874	ENSBTAG00000002170
ENSBTAG00000009260	3.8431	1.94227	3.8431	up	A8E4P5_BOVIN		516689	ENSBTAG00000009260	GO:0016021|GO:0005575|GO:0005623
ENSBTAG00000003425	3.83414	1.9389	3.83414	up	C13H20orf72		506205	ENSBTAG00000003425
ENSBTAG00000008441	3.83409	1.93888	3.83409	up	SOCS3_BOVIN		282081	ENSBTAG00000008441	GO:0007165|GO:0009790|GO:0030154|GO:0048856
ENSBTAG00000020848	3.83052	1.93754	3.83052	up	A6QPT0_BOVIN		530001	ENSBTAG00000020848	GO:0004428|GO:0005488|GO:0005515|GO:0005942|GO:0006468|GO:0016301|GO:0016303|GO:0016310|GO:0016740|GO:0016772|GO:0016773|GO:0043066|GO:0046854|GO:0048015|GO:0005575|GO:0005622|GO:0005623|GO:0005737|GO:0005829|GO:0006464|GO:0006629|GO:0007165|GO:0043234
ENSBTAG00000024341	3.82307	1.93473	3.82307	up	HOXA6			ENSBTAG00000024341
ENSBTAG00000009172	3.81663	1.9323	3.81663	up	BCAT2_BOVIN		281643	ENSBTAG00000009172	GO:0003824|GO:0004084|GO:0005739|GO:0006549|GO:0006550|GO:0006551|GO:0006573|GO:0008152|GO:0008483|GO:0008652|GO:0009081|GO:0009082|GO:0009083|GO:0010817|GO:0016740|GO:0052654|GO:0052655|GO:0052656|GO:0005575|GO:0005622|GO:0005623|GO:0005737|GO:0005739|GO:0006520|GO:0009056|GO:0009058|GO:0034641|GO:0043226|GO:0044281
ENSBTAG00000004399	3.79379	1.92364	3.79379	up	LRRN3		539665	ENSBTAG00000004399
ENSBTAG00000011373	3.77887	1.91796	3.77887	up	MAML3		540588	ENSBTAG00000011373
ENSBTAG00000046855	3.77677	1.91715	3.77677	up				ENSBTAG00000046855
ENSBTAG00000022288	3.76387	1.91222	3.76387	up	LOC615842		615842	ENSBTAG00000022288
ENSBTAG00000010164	3.76149	1.91131	3.76149	up	ESPNL		524380	ENSBTAG00000010164
ENSBTAG00000012216	3.74415	1.90464	3.74415	up	MLKL		790225	ENSBTAG00000012216	GO:0006464
ENSBTAG00000019755	3.7342	1.9008	3.7342	up	A6QQT6_BOVIN		512704	ENSBTAG00000019755
ENSBTAG00000000920	3.7336	1.90057	3.7336	up	LOC788092		788092	ENSBTAG00000000920	GO:0005575|GO:0005622|GO:0005623|GO:0005856|GO:0007165|GO:0043226|GO:0043234
ENSBTAG00000014465	3.71417	1.89304	3.71417	up	PAI1_BOVIN		281375	ENSBTAG00000014465	GO:0005575|GO:0005576|GO:0005615|GO:0006950|GO:0007568
ENSBTAG00000037899	3.71169	1.89208	3.71169	up	O46370_BOVIN		281117	ENSBTAG00000037899	GO:0005509|GO:0005515|GO:0009790|GO:0009791|GO:0009897|GO:0048706
ENSBTAG00000007779	3.71069	1.89169	3.71069	up	GTF3C3		522473	ENSBTAG00000007779
ENSBTAG00000011455	3.70888	1.89098	3.70888	up	F1MLC0_BOVIN		514793	ENSBTAG00000011455	GO:0000060|GO:0003677|GO:0003887|GO:0005515|GO:0005634|GO:0005658|GO:0006260|GO:0046982|GO:0006259|GO:0009058|GO:0034641
ENSBTAG00000000394	3.69064	1.88387	3.69064	up	E1BKV4_BOVIN		534774	ENSBTAG00000000394	GO:0004190|GO:0005794|GO:0006508|GO:0006509|GO:0008233|GO:0016787|GO:0042985|GO:0005575|GO:0005622|GO:0005623|GO:0005737|GO:0005794|GO:0043226
ENSBTAG00000038893	3.67957	1.87954	3.67957	up	E1BA19_BOVIN		781420	ENSBTAG00000038893
ENSBTAG00000031332	3.6757	1.87802	3.6757	up	E1BJH7_BOVIN		513276	ENSBTAG00000031332	GO:0004747|GO:0006014|GO:0016301|GO:0016310|GO:0016740|GO:0016773|GO:0005975|GO:0044281
ENSBTAG00000002232	3.67011	1.87582	3.67011	up	Q3Y8M9_BOVIN		282100	ENSBTAG00000002232	GO:0005575|GO:0005622|GO:0005623|GO:0005737|GO:0005886|GO:0006810|GO:0043226|GO:0043234|GO:0055085
ENSBTAG00000047749	3.66941	1.87555	3.66941	up	E1BHJ2_BOVIN			ENSBTAG00000047749	GO:0007165|GO:0016021|GO:0005575|GO:0005623|GO:0007165
ENSBTAG00000007823	3.6626	1.87287	3.6626	up	Q6LBV7_BOVIN		280706	ENSBTAG00000007823	GO:0005615|GO:0015705|GO:0030878|GO:0031641|GO:0042403|GO:0005575|GO:0005576|GO:0005615|GO:0006520|GO:0006810|GO:0034641|GO:0044281
ENSBTAG00000024751	3.65732	1.87078	3.65732	up				ENSBTAG00000024751	GO:0002376|GO:0005575|GO:0005623|GO:0005886|GO:0043234
ENSBTAG00000005736	3.65732	1.87078	3.65732	up	E1BNJ8_BOVIN		522893	ENSBTAG00000005736	GO:0004871|GO:0004872|GO:0004888|GO:0004930|GO:0005886|GO:0007165|GO:0007166|GO:0007186|GO:0007218|GO:0016020|GO:0016021|GO:0005575|GO:0005623|GO:0005886|GO:0007165
ENSBTAG00000011608	3.65643	1.87044	3.65643	up	K1191_BOVIN		508617	ENSBTAG00000011608	GO:0005575
ENSBTAG00000026501	3.63119	1.86044	3.63119	up	CYP2D14		785824	ENSBTAG00000026501
ENSBTAG00000016711	3.57616	1.83841	3.57616	up	F1MPT9_BOVIN		414346	ENSBTAG00000016711	GO:0003755|GO:0005739|GO:0006457|GO:0006457
ENSBTAG00000015210	3.57605	1.83837	3.57605	up	LOXHD1		525035	ENSBTAG00000015210
ENSBTAG00000020934	3.56623	1.8344	3.56623	up	SHF			ENSBTAG00000020934
ENSBTAG00000013475	3.56468	1.83377	3.56468	up	E1BBH2_BOVIN		506182	ENSBTAG00000013475	GO:0001817|GO:0002224|GO:0004842|GO:0005515|GO:0007165|GO:0008270|GO:0009898|GO:0016567|GO:0019901|GO:0030162|GO:0032088|GO:0032648|GO:0033209|GO:0035631|GO:0042981|GO:0046872|GO:0050688|GO:0006464|GO:0007165
ENSBTAG00000017333	3.56227	1.8328	3.56227	up	LOC520296		520296	ENSBTAG00000017333
ENSBTAG00000011715	3.55482	1.82978	3.55482	up	E1BKM5_BOVIN		512590	ENSBTAG00000011715	GO:0003676|GO:0004386|GO:0005524|GO:0005634|GO:0005730|GO:0005737|GO:0006310|GO:0008026|GO:0016787|GO:0031965|GO:0006259|GO:0034641
ENSBTAG00000015742	3.55016	1.82788	3.55016	up	F1MQF0_BOVIN		281840	ENSBTAG00000015742	GO:0005178|GO:0005515
ENSBTAG00000012672	3.54781	1.82693	3.54781	up	ZNHI3_BOVIN		504662	ENSBTAG00000012672	GO:0046872
ENSBTAG00000005870	3.53514	1.82177	3.53514	up	Q2TBN8_BOVIN		614512	ENSBTAG00000005870	GO:0005515|GO:0005635|GO:0007276|GO:0008270|GO:0042127|GO:0046872|GO:0000003|GO:0005575|GO:0005622|GO:0005623|GO:0005634|GO:0005635|GO:0043226
ENSBTAG00000042401	3.53494	1.82169	3.53494	up				ENSBTAG00000042401
ENSBTAG00000015978	3.52344	1.81698	3.52344	up	F1N650_BOVIN		511937	ENSBTAG00000015978	GO:0001533|GO:0005198|GO:0005509|GO:0005515|GO:0005544|GO:0007049|GO:0007165|GO:0018149|GO:0030216|GO:0030674|GO:0031340|GO:0042127|GO:0042383|GO:0046632|GO:0050482
ENSBTAG00000007233	3.51151	1.81209	3.51151	up	WDR25		527651	ENSBTAG00000007233
ENSBTAG00000048123	3.50689	1.81019	3.50689	up	TSSK2			ENSBTAG00000048123	GO:0006464
ENSBTAG00000019437	3.50558	1.80965	3.50558	up	E1B9R8_BOVIN		521795	ENSBTAG00000019437	GO:0005524
ENSBTAG00000016869	3.50339	1.80875	3.50339	up	POLD3		537616	ENSBTAG00000016869
ENSBTAG00000017676	3.49855	1.80676	3.49855	up	TPK1_BOVIN		788066	ENSBTAG00000017676	GO:0006790|GO:0009058|GO:0034641|GO:0044281|GO:0051186
ENSBTAG00000039440	3.49819	1.80661	3.49819	up	COX7C_BOVIN		100336216	ENSBTAG00000039440	GO:0005575|GO:0005622|GO:0005623|GO:0005737|GO:0005739|GO:0043226
ENSBTAG00000017839	3.49605	1.80573	3.49605	up	TIAM1		536517	ENSBTAG00000017839	GO:0005575|GO:0005622|GO:0005623|GO:0007165
ENSBTAG00000026523	3.49052	1.80344	3.49052	up	Q52NW6_BOVIN		539761	ENSBTAG00000026523	GO:0003677|GO:0005515|GO:0005622|GO:0008270|GO:0010468|GO:0045944|GO:0005575|GO:0005622|GO:0005623
ENSBTAG00000020704	3.48015	1.79915	3.48015	up	A4FUG3_BOVIN		613547	ENSBTAG00000020704	GO:0006886|GO:0007186|GO:0008277|GO:0008565|GO:0015026|GO:0016021|GO:0005575|GO:0005623|GO:0006810|GO:0007165
ENSBTAG00000024928	3.47982	1.79901	3.47982	up	Q3MHI9_BOVIN		338033	ENSBTAG00000024928	GO:0004872|GO:0005031|GO:0005488|GO:0005515|GO:0006954|GO:0007166|GO:0008219|GO:0016020|GO:0033209|GO:0045121|GO:0050728|GO:0050779|GO:0005575|GO:0005623|GO:0006950|GO:0007165|GO:0008219
ENSBTAG00000017421	3.47787	1.7982	3.47787	up	Q3SZF7_BOVIN		535601	ENSBTAG00000017421	GO:0003824|GO:0005743|GO:0005975|GO:0043169|GO:0005575|GO:0005622|GO:0005623|GO:0005737|GO:0005739|GO:0005975|GO:0043226
ENSBTAG00000001101	3.4723	1.79589	3.4723	up	IL28RA		616826	ENSBTAG00000001101
ENSBTAG00000001950	3.46342	1.7922	3.46342	up	E1BM93_BOVIN		505995	ENSBTAG00000001950	GO:0003824|GO:0005488|GO:0008152|GO:0016491|GO:0055114
ENSBTAG00000030913	3.45845	1.79012	3.45845	up	MX1_BOVIN		280872	ENSBTAG00000030913	GO:0000166|GO:0003924|GO:0005515|GO:0005525|GO:0005737|GO:0005829|GO:0006184|GO:0009615|GO:0005575|GO:0005622|GO:0005623|GO:0005737|GO:0005829|GO:0009056|GO:0034641|GO:0034655|GO:0044281
ENSBTAG00000048020	3.44084	1.78276	3.44084	up				ENSBTAG00000048020
ENSBTAG00000010963	3.42991	1.77817	3.42991	up	IL16_BOVIN		506314	ENSBTAG00000010963	GO:0002376|GO:0005575|GO:0005576|GO:0005615|GO:0005622|GO:0005623|GO:0005634|GO:0005737|GO:0005886|GO:0006350|GO:0009058|GO:0034641|GO:0040011|GO:0043226|GO:0048870
ENSBTAG00000002030	3.42582	1.77645	3.42582	up	SPP24_BOVIN		281500	ENSBTAG00000002030	GO:0005575|GO:0005576|GO:0006950
ENSBTAG00000018172	3.42443	1.77586	3.42443	up	E1BJS1_BOVIN		506185	ENSBTAG00000018172	GO:0005506|GO:0016491|GO:0016705|GO:0031418|GO:0055114
ENSBTAG00000012278	3.42185	1.77477	3.42185	up	LOC541159		541159	ENSBTAG00000012278
ENSBTAG00000007450	3.4211	1.77446	3.4211	up	Q0V7N2_BOVIN		515440	ENSBTAG00000007450	GO:0002376|GO:0005575|GO:0005576
ENSBTAG00000046900	3.41375	1.77136	3.41375	up	GGT1		615582	ENSBTAG00000046900
ENSBTAG00000039529	3.40103	1.76597	3.40103	up	BTBDJ_BOVIN		615438	ENSBTAG00000039529
ENSBTAG00000015899	3.39736	1.76441	3.39736	up				ENSBTAG00000015899	GO:0005575|GO:0005622|GO:0005623
ENSBTAG00000015106	3.38097	1.75744	3.38097	up	E1BKT9_BOVIN		514360	ENSBTAG00000015106	GO:0001533|GO:0005198|GO:0005515|GO:0005739|GO:0005856|GO:0016323|GO:0016337|GO:0018149|GO:0030057|GO:0030216|GO:0030674|GO:0034332|GO:0043588|GO:0005575|GO:0005622|GO:0005623|GO:0005856|GO:0043226
ENSBTAG00000011325	3.37688	1.75569	3.37688	up	KHK		614868	ENSBTAG00000011325
ENSBTAG00000003721	3.37604	1.75533	3.37604	up	A4IFE8_BOVIN		506932	ENSBTAG00000003721	GO:0000139|GO:0005975|GO:0006012|GO:0006790|GO:0008146|GO:0042339|GO:0045130|GO:0005575|GO:0005622|GO:0005623|GO:0005737|GO:0005794|GO:0005975|GO:0006790|GO:0043226|GO:0044281
ENSBTAG00000043049	3.3755	1.7551	3.3755	up				ENSBTAG00000043049
ENSBTAG00000001874	3.3683	1.75202	3.3683	up	DOCK3		524692	ENSBTAG00000001874
ENSBTAG00000043776	3.363	1.74975	3.363	up				ENSBTAG00000043776
ENSBTAG00000006364	3.35293	1.74542	3.35293	up	NCUG1_BOVIN		100125876	ENSBTAG00000006364	GO:0000988|GO:0003700|GO:0004879|GO:0005634|GO:0005764|GO:0005765|GO:0005829|GO:0006351|GO:0016020|GO:0016021|GO:0030522|GO:0044212|GO:0045944|GO:0005575|GO:0005622|GO:0005623|GO:0005737|GO:0005764|GO:0005773|GO:0043226
ENSBTAG00000021469	3.34989	1.74411	3.34989	up	LOC530341		530341	ENSBTAG00000021469
ENSBTAG00000005419	3.34989	1.74411	3.34989	up	Q3MHQ1_BOVIN		509751	ENSBTAG00000005419	GO:0005507|GO:0008131|GO:0009308|GO:0016491|GO:0046872|GO:0048038|GO:0055114
ENSBTAG00000010813	3.34989	1.74411	3.34989	up	E1B9D4_BOVIN			ENSBTAG00000010813	GO:0016787
ENSBTAG00000014821	3.34363	1.74142	3.34363	up	Q0V8M6_BOVIN		504220	ENSBTAG00000014821	GO:0003333|GO:0006810|GO:0006865|GO:0015171|GO:0016020|GO:0016021|GO:0055085|GO:0005575|GO:0005623|GO:0006810|GO:0055085
ENSBTAG00000005301	3.33526	1.7378	3.33526	up	F1ML43_BOVIN		615481	ENSBTAG00000005301	GO:0005515
ENSBTAG00000015387	3.33526	1.7378	3.33526	up	A6QQY0_BOVIN		534237	ENSBTAG00000015387	GO:0000166|GO:0003924|GO:0005525|GO:0005622|GO:0006184|GO:0006886|GO:0006913|GO:0007165|GO:0007264|GO:0015031|GO:0035556|GO:0005575|GO:0005622|GO:0005623|GO:0006810|GO:0006913|GO:0007165|GO:0009056|GO:0034641|GO:0034655|GO:0044281
ENSBTAG00000026243	3.3308	1.73587	3.3308	up	C25H7ORF47		617968	ENSBTAG00000026243
ENSBTAG00000001224	3.32371	1.7328	3.32371	up	ATP9B_BOVIN		510301	ENSBTAG00000001224	GO:0005575|GO:0005623|GO:0006810|GO:0009058|GO:0034641|GO:0044281
ENSBTAG00000038845	3.32227	1.73217	3.32227	up	TYSND1			ENSBTAG00000038845
ENSBTAG00000019924	3.31327	1.72826	3.31327	up	F1N1C0_BOVIN		338047	ENSBTAG00000019924
ENSBTAG00000046308	3.30783	1.72588	3.30783	up	E1BED4_BOVIN			ENSBTAG00000046308	GO:0003676|GO:0005622|GO:0008270|GO:0005575|GO:0005622|GO:0005623
ENSBTAG00000004956	3.30531	1.72479	3.30531	up	Q58DJ9_BOVIN		518897	ENSBTAG00000004956	GO:0004672|GO:0004674|GO:0005515|GO:0005524|GO:0006468|GO:0006915|GO:0010332|GO:0016301|GO:0016310|GO:0016772|GO:0042770|GO:0006464|GO:0006950|GO:0007165
ENSBTAG00000001975	3.30444	1.72441	3.30444	up	DRP2		537422	ENSBTAG00000001975
ENSBTAG00000030504	3.30217	1.72341	3.30217	up	H4_BOVIN		789113	ENSBTAG00000030504	GO:0005575|GO:0005622|GO:0005623|GO:0005634|GO:0005654|GO:0005694|GO:0006350|GO:0009058|GO:0022607|GO:0034641|GO:0043226|GO:0051276|GO:0065003
ENSBTAG00000008631	3.30092	1.72287	3.30092	up	COR1A_BOVIN		282196	ENSBTAG00000008631	GO:0002376|GO:0005575|GO:0005622|GO:0005623|GO:0005737|GO:0005856|GO:0005886|GO:0006810|GO:0007010|GO:0007155|GO:0016023|GO:0016192|GO:0022607|GO:0040011|GO:0042592|GO:0043226|GO:0043234|GO:0048870|GO:0061024
ENSBTAG00000004718	3.29713	1.72121	3.29713	up	E1BGT6_BOVIN		505464	ENSBTAG00000004718	GO:0001522|GO:0003723|GO:0009451|GO:0009982|GO:0034641
ENSBTAG00000003915	3.292	1.71897	3.292	up	F1MHY5_BOVIN		787569	ENSBTAG00000003915	GO:0000166|GO:0003723|GO:0005634|GO:0005794|GO:0006396|GO:0030529|GO:0043231|GO:0005575|GO:0005622|GO:0005623|GO:0005634|GO:0034641|GO:0043226
ENSBTAG00000039593	3.28952	1.71788	3.28952	up	E1BJ38_BOVIN		508569	ENSBTAG00000039593
ENSBTAG00000009297	3.28933	1.71779	3.28933	up	A6QR29_BOVIN		539070	ENSBTAG00000009297	GO:0005515|GO:0005921|GO:0005575|GO:0005623|GO:0005886
ENSBTAG00000006694	3.28757	1.71702	3.28757	up	Q3SYY1_BOVIN		511771	ENSBTAG00000006694	GO:0005125|GO:0005576|GO:0005615|GO:0005794|GO:0006955|GO:0008009|GO:0002376|GO:0005575|GO:0005576|GO:0005615|GO:0005622|GO:0005623|GO:0005737|GO:0005794|GO:0043226
ENSBTAG00000016505	3.27716	1.71245	3.27716	up	F1N391_BOVIN		785640	ENSBTAG00000016505	GO:0016021|GO:0005575|GO:0005623
ENSBTAG00000031503	3.26897	1.70883	3.26897	up	NUA4L_BOVIN		613541	ENSBTAG00000031503
ENSBTAG00000042753	3.26881	1.70877	3.26881	up				ENSBTAG00000042753
ENSBTAG00000042775	3.26185	1.70569	3.26185	up				ENSBTAG00000042775
ENSBTAG00000005828	3.26142	1.7055	3.26142	up	MERTK		504429	ENSBTAG00000005828	GO:0006464
ENSBTAG00000033220	3.25664	1.70338	3.25664	up	CA189_BOVIN		504348	ENSBTAG00000033220
ENSBTAG00000007316	3.25488	1.7026	3.25488	up	F1MXP6_BOVIN		524136	ENSBTAG00000007316	GO:0008146
ENSBTAG00000012925	3.25488	1.7026	3.25488	up	F1MH70_BOVIN		504477	ENSBTAG00000012925	GO:0000796|GO:0005737|GO:0007076|GO:0015630
ENSBTAG00000027684	3.25488	1.7026	3.25488	up	Q0VCN9_BOVIN		507672	ENSBTAG00000027684	GO:0004872
ENSBTAG00000021066	3.25488	1.7026	3.25488	up	CAPN11		527966	ENSBTAG00000021066	GO:0005575|GO:0005622|GO:0005623
ENSBTAG00000012297	3.25365	1.70206	3.25365	up	FAM65C		516658	ENSBTAG00000012297
ENSBTAG00000012252	3.24546	1.69842	3.24546	up	F1N3A9_BOVIN		281226	ENSBTAG00000012252
ENSBTAG00000040473	3.24351	1.69756	3.24351	up	PCDHGA3			ENSBTAG00000040473	GO:0005575|GO:0005623|GO:0007155
ENSBTAG00000019280	3.24351	1.69756	3.24351	up	CRBB1_BOVIN		282205	ENSBTAG00000019280
ENSBTAG00000005978	3.23303	1.69289	3.23303	up	PIK3R5		614838	ENSBTAG00000005978
ENSBTAG00000013071	3.22931	1.69123	3.22931	up	GPR153			ENSBTAG00000013071	GO:0005575|GO:0005623|GO:0007165
ENSBTAG00000030845	3.22795	1.69062	3.22795	up	MPEG1			ENSBTAG00000030845
ENSBTAG00000007365	3.2232	1.6885	3.2232	up	F1MGF3_BOVIN		513458	ENSBTAG00000007365	GO:0006259|GO:0006950|GO:0034641
ENSBTAG00000015339	3.21522	1.68492	3.21522	up	Q1JQE5_BOVIN		526597	ENSBTAG00000015339	GO:0000287|GO:0004519|GO:0006281|GO:0016888|GO:0006259|GO:0006950|GO:0034641
ENSBTAG00000008704	3.21455	1.68462	3.21455	up	FIGN		540478	ENSBTAG00000008704
ENSBTAG00000025502	3.20487	1.68026	3.20487	up	LECT1_BOVIN		281683	ENSBTAG00000025502	GO:0005575|GO:0005576|GO:0005623|GO:0030154|GO:0048856
ENSBTAG00000014707	3.2028	1.67933	3.2028	up	ISG15_BOVIN		281871	ENSBTAG00000014707	GO:0005575|GO:0005576|GO:0005622|GO:0005623|GO:0005737|GO:0006464|GO:0009056
ENSBTAG00000045572	3.1956	1.67609	3.1956	up	ZNF319		618783	ENSBTAG00000045572	GO:0005575|GO:0005622|GO:0005623|GO:0006350|GO:0009058|GO:0034641
ENSBTAG00000003128	3.18954	1.67335	3.18954	up	SPATA6		534169	ENSBTAG00000003128
ENSBTAG00000006631	3.1745	1.66653	3.1745	up	A6H727_BOVIN		517588	ENSBTAG00000006631	GO:0001649|GO:0003676|GO:0003677|GO:0003682|GO:0003705|GO:0005515|GO:0005622|GO:0005634|GO:0005737|GO:0005829|GO:0005929|GO:0007224|GO:0007283|GO:0007418|GO:0008017|GO:0008270|GO:0008284|GO:0009913|GO:0009953|GO:0009954|GO:0021696|GO:0021938|GO:0021983|GO:0030324|GO:0044212|GO:0045740|GO:0045880|GO:0045893|GO:0045944|GO:0060032|GO:0090090|GO:0000003|GO:0005575|GO:0005622|GO:0005623|GO:0005634|GO:…
ENSBTAG00000018268	3.16835	1.66373	3.16835	up	Q4AE15_BOVIN		518336	ENSBTAG00000018268	GO:0005179|GO:0005576|GO:0005575|GO:0005576
ENSBTAG00000030646	3.16733	1.66327	3.16733	up	A7YWL3_BOVIN		788570	ENSBTAG00000030646	GO:0005249|GO:0005515|GO:0006813|GO:0008076|GO:0016020|GO:0005575|GO:0005623|GO:0005886|GO:0006810|GO:0043234
ENSBTAG00000009271	3.16733	1.66327	3.16733	up	PNMA1_BOVIN		538718	ENSBTAG00000009271	GO:0002376|GO:0005575|GO:0005622|GO:0005623|GO:0005634|GO:0005730|GO:0005737|GO:0005886|GO:0006950|GO:0043226
ENSBTAG00000031454	3.16733	1.66327	3.16733	up	PRSS42		504538	ENSBTAG00000031454
ENSBTAG00000002488	3.16733	1.66327	3.16733	up	F1MK19_BOVIN		537256	ENSBTAG00000002488	GO:0003824|GO:0004459|GO:0005488|GO:0005737|GO:0005975|GO:0006096|GO:0008152|GO:0016491|GO:0016616|GO:0044262|GO:0055114|GO:0005575|GO:0005622|GO:0005623|GO:0005737|GO:0005975|GO:0006091|GO:0009056|GO:0044281
ENSBTAG00000022373	3.16733	1.66327	3.16733	up	TM9SF2		509946	ENSBTAG00000022373	GO:0005575|GO:0005623
ENSBTAG00000008223	3.16219	1.66093	3.16219	up	NLRC4		512480	ENSBTAG00000008223	GO:0005575|GO:0005622|GO:0005623
ENSBTAG00000042387	3.15861	1.65929	3.15861	up				ENSBTAG00000042387
ENSBTAG00000006158	3.14999	1.65535	3.14999	up	Q17R11_BOVIN		537349	ENSBTAG00000006158	GO:0000209|GO:0003723|GO:0003779|GO:0004842|GO:0005515|GO:0005737|GO:0007010|GO:0008270|GO:0031593|GO:0046872|GO:0007010
ENSBTAG00000021938	3.14377	1.6525	3.14377	up	F1MFA5_BOVIN		509257	ENSBTAG00000021938	GO:0005515|GO:0005622|GO:0005737|GO:0007165|GO:0005575|GO:0005622|GO:0005623|GO:0005737|GO:0007165
ENSBTAG00000005714	3.14321	1.65224	3.14321	up	ACTC_BOVIN		533219	ENSBTAG00000005714	GO:0005575|GO:0005622|GO:0005623|GO:0005737|GO:0005856|GO:0043226
ENSBTAG00000009239	3.14142	1.65142	3.14142	up	B2DG22_BOVIN		541240	ENSBTAG00000009239	GO:0016021|GO:0055085|GO:0005575|GO:0005623|GO:0006810|GO:0055085
ENSBTAG00000039520	3.13677	1.64928	3.13677	up	F1MD75_BOVIN		536097	ENSBTAG00000039520	GO:0005515
ENSBTAG00000010096	3.13181	1.647	3.13181	up	Q6XUI1_BOVIN		399680	ENSBTAG00000010096	GO:0005215|GO:0005515|GO:0006810|GO:0006811|GO:0006814|GO:0016020|GO:0016021|GO:0055085|GO:0005575|GO:0005623|GO:0006810|GO:0055085
ENSBTAG00000000283	3.12064	1.64184	3.12064	up	F1MGS9_BOVIN		281094	ENSBTAG00000000283	GO:0001954|GO:0003006|GO:0005125|GO:0005157|GO:0005515|GO:0005615|GO:0008083|GO:0008284|GO:0010628|GO:0010744|GO:0016021|GO:0030278|GO:0030316|GO:0030335|GO:0032270|GO:0032946|GO:0040018|GO:0042488|GO:0042803|GO:0043235|GO:0045651|GO:0045657|GO:0045672|GO:0045860|GO:0046579|GO:0048471|GO:0048873|GO:0060444|GO:0060611|GO:0060763|GO:0005575|GO:0005623
ENSBTAG00000003465	3.09861	1.63162	3.09861	up	ZNF329		100138653	ENSBTAG00000003465	GO:0005575|GO:0005622|GO:0005623
ENSBTAG00000000258	3.09671	1.63074	3.09671	up	CYP2J2		100336137	ENSBTAG00000000258
ENSBTAG00000047275	3.09195	1.62852	3.09195	up				ENSBTAG00000047275
ENSBTAG00000005723	3.08755	1.62646	3.08755	up	LOC516064		516064	ENSBTAG00000005723
ENSBTAG00000000667	3.08517	1.62535	3.08517	up	A6QPR4_BOVIN		512905	ENSBTAG00000000667	GO:0005576|GO:0006869|GO:0008289|GO:0016491|GO:0042157|GO:0046914|GO:0055114|GO:0005575|GO:0005576|GO:0006810
ENSBTAG00000018050	3.08449	1.62503	3.08449	up	Q2KJ48_BOVIN		534647	ENSBTAG00000018050	GO:0005515|GO:0005737|GO:0005575|GO:0005622|GO:0005623|GO:0005737
ENSBTAG00000015087	3.0838	1.62471	3.0838	up	E1BK47_BOVIN		539879	ENSBTAG00000015087	GO:0005515
ENSBTAG00000009032	3.08029	1.62307	3.08029	up	TMM80_BOVIN		613612	ENSBTAG00000009032	GO:0005575|GO:0005623
ENSBTAG00000047875	3.07853	1.62224	3.07853	up				ENSBTAG00000047875
ENSBTAG00000003152	3.07766	1.62183	3.07766	up	F1MZV5_BOVIN		507138	ENSBTAG00000003152	GO:0016021|GO:0005575|GO:0005623
ENSBTAG00000010015	3.07649	1.62129	3.07649	up	NMRL1_BOVIN		534628	ENSBTAG00000010015	GO:0005575|GO:0005622|GO:0005623|GO:0005634|GO:0005737|GO:0006810|GO:0043226
ENSBTAG00000031441	3.07456	1.62038	3.07456	up	FXYD5		505584	ENSBTAG00000031441	GO:0005575|GO:0005623|GO:0006810
ENSBTAG00000014926	3.07125	1.61882	3.07125	up	Q3T0I6_BOVIN		516078	ENSBTAG00000014926
ENSBTAG00000002116	3.07125	1.61882	3.07125	up	A1A4J3_BOVIN		507116	ENSBTAG00000002116	GO:0003676|GO:0008270|GO:0046872
ENSBTAG00000025078	3.06962	1.61806	3.06962	up	C19H17orf76		509555	ENSBTAG00000025078
ENSBTAG00000010673	3.05801	1.61259	3.05801	up	A6QLY0_BOVIN		615879	ENSBTAG00000010673	GO:0016020|GO:0005575|GO:0005623
ENSBTAG00000002100	3.02956	1.59911	3.02956	up	E1BP32_BOVIN		512272	ENSBTAG00000002100	GO:0003824|GO:0004175|GO:0004252|GO:0005515|GO:0006508|GO:0008233|GO:0008236|GO:0016787|GO:0019835
ENSBTAG00000047229	3.02072	1.59489	3.02072	up	CRIP1_BOVIN		574093	ENSBTAG00000047229
ENSBTAG00000034711	3.01495	1.59213	3.01495	up	E1BMU7_BOVIN		785068	ENSBTAG00000034711	GO:0004871|GO:0004872|GO:0004930|GO:0004984|GO:0007165|GO:0007186|GO:0016021|GO:0005575|GO:0005623|GO:0007165
ENSBTAG00000008147	3.00831	1.58895	3.00831	up	F1MH07_BOVIN		508306	ENSBTAG00000008147	GO:0004497|GO:0005515|GO:0005737|GO:0008270|GO:0017124|GO:0055114
ENSBTAG00000042607	3.00785	1.58873	3.00785	up				ENSBTAG00000042607
ENSBTAG00000039789	3.00526	1.58749	3.00526	up	F1N1Y5_BOVIN			ENSBTAG00000039789
ENSBTAG00000007666	3.00206	1.58595	3.00206	up	E1BFI4_BOVIN		519028	ENSBTAG00000007666	GO:0000166|GO:0003676|GO:0003723|GO:0003730|GO:0005515|GO:0005634|GO:0005737|GO:0044430|GO:0048027
ENSBTAG00000007834	3.0009	1.58539	3.0009	up	F1MMZ0_BOVIN		508701	ENSBTAG00000007834	GO:0003779|GO:0005515|GO:0005886|GO:0007010|GO:0005575|GO:0005623|GO:0005886|GO:0007010
ENSBTAG00000001292	2.98885	1.57959	2.98885	up	TRFL_BOVIN		280846	ENSBTAG00000001292	GO:0005515|GO:0005576|GO:0005737|GO:0006810|GO:0006811|GO:0006826|GO:0006879|GO:0008199|GO:0008201|GO:0008233|GO:0008236|GO:0016787|GO:0030141|GO:0042742|GO:0046872|GO:0055072|GO:0005575|GO:0005576|GO:0005622|GO:0005623|GO:0005737|GO:0006810|GO:0006950|GO:0016023|GO:0042592|GO:0043226
ENSBTAG00000037679	2.98415	1.57732	2.98415	up	F1MV14_BOVIN		527187	ENSBTAG00000037679	GO:0005515
ENSBTAG00000012119	2.97913	1.57489	2.97913	up	PTPRZ1		317725	ENSBTAG00000012119	GO:0006464
ENSBTAG00000006972	2.97576	1.57326	2.97576	up	TRIP13		506746	ENSBTAG00000006972
ENSBTAG00000015635	2.97437	1.57258	2.97437	up	A5PJH6_BOVIN		528782	ENSBTAG00000015635	GO:0004872|GO:0005031|GO:0005488|GO:0005886|GO:0006954|GO:0006968|GO:0009897|GO:0030890|GO:0033209|GO:0042981|GO:0043433|GO:0045859|GO:0050710|GO:0051024|GO:0005575|GO:0005623|GO:0005886|GO:0006950|GO:0007165
ENSBTAG00000013301	2.97372	1.57227	2.97372	up	GGT7_BOVIN		615929	ENSBTAG00000013301	GO:0003840|GO:0006750|GO:0008415|GO:0016020|GO:0016021|GO:0016740|GO:0005575|GO:0005623|GO:0006520|GO:0006790|GO:0009058|GO:0034641|GO:0044281
ENSBTAG00000014448	2.97322	1.57203	2.97322	up	VKORC1L1		506318	ENSBTAG00000014448
ENSBTAG00000004952	2.96715	1.56908	2.96715	up	F1MB39_BOVIN		515128	ENSBTAG00000004952
ENSBTAG00000000601	2.9603	1.56574	2.9603	up	Q7M2X8_BOVIN		515435	ENSBTAG00000000601	GO:0001894|GO:0002062|GO:0005102|GO:0005198|GO:0005201|GO:0005581|GO:0007155|GO:0007165|GO:0007605|GO:0030199|GO:0048705|GO:0005575|GO:0005576|GO:0005578|GO:0007155|GO:0007165|GO:0030154|GO:0030198|GO:0042592|GO:0048856|GO:0050877
ENSBTAG00000003743	2.95821	1.56472	2.95821	up	F1N434_BOVIN			ENSBTAG00000003743	GO:0005515
ENSBTAG00000015164	2.95622	1.56375	2.95622	up	SLC27A5		533016	ENSBTAG00000015164
ENSBTAG00000003261	2.95295	1.56216	2.95295	up	AURKC		618599	ENSBTAG00000003261	GO:0006464
ENSBTAG00000019612	2.95178	1.56159	2.95178	up	Q58DP6_BOVIN		783195	ENSBTAG00000019612	GO:0003676|GO:0004518|GO:0004519|GO:0004522|GO:0016787
ENSBTAG00000000462	2.94471	1.55813	2.94471	up	C102A_BOVIN		513086	ENSBTAG00000000462
ENSBTAG00000017218	2.94076	1.55619	2.94076	up	A7MBH7_BOVIN		615110	ENSBTAG00000017218	GO:0006672|GO:0008284|GO:0016021|GO:0016811|GO:0030173|GO:0030176|GO:0046512|GO:0070774|GO:0071602|GO:0005575|GO:0005622|GO:0005623|GO:0005737|GO:0005783|GO:0005794|GO:0006629|GO:0009058|GO:0034641|GO:0043226|GO:0044281
ENSBTAG00000004950	2.9405	1.55606	2.9405	up	RNBR_BOVIN		280720	ENSBTAG00000004950	GO:0005575|GO:0005576
ENSBTAG00000020023	2.9405	1.55606	2.9405	up	Q1RMT3_BOVIN		513372	ENSBTAG00000020023	GO:0005524|GO:0005737|GO:0005794|GO:0005886|GO:0009396|GO:0016874|GO:0030272|GO:0046653|GO:0009058|GO:0034641|GO:0051186
ENSBTAG00000032548	2.93804	1.55486	2.93804	up	SYBU		618577	ENSBTAG00000032548
ENSBTAG00000016948	2.91425	1.54313	2.91425	up	F1N6Y3_BOVIN		507783	ENSBTAG00000016948	GO:0001501|GO:0001503|GO:0002062|GO:0002076|GO:0004888|GO:0004930|GO:0004991|GO:0005622|GO:0005887|GO:0006874|GO:0007166|GO:0007186|GO:0007188|GO:0007189|GO:0007200|GO:0008284|GO:0008285|GO:0016020|GO:0016021|GO:0017046|GO:0030282|GO:0043621|GO:0045453|GO:0048469|GO:0005575|GO:0005623|GO:0007165
ENSBTAG00000000672	2.91364	1.54282	2.91364	up	A6QLS5_BOVIN		534389	ENSBTAG00000000672
ENSBTAG00000045902	2.91125	1.54164	2.91125	up	EPHB2		535137	ENSBTAG00000045902	GO:0006464
ENSBTAG00000038931	2.91125	1.54164	2.91125	up	A8R4B3_BOVIN		782657	ENSBTAG00000038931	GO:0004792|GO:0008272|GO:0016740|GO:0006810
ENSBTAG00000001385	2.91125	1.54164	2.91125	up	A6QPD1_BOVIN		539320	ENSBTAG00000001385	GO:0003676|GO:0003677|GO:0003700|GO:0005622|GO:0005634|GO:0006351|GO:0006355|GO:0008270|GO:0016032|GO:0046872|GO:0005575|GO:0005622|GO:0005623|GO:0005634|GO:0006350|GO:0009058|GO:0034641|GO:0043226
ENSBTAG00000039091	2.90455	1.53832	2.90455	up	Q1LZE5_BOVIN		540832	ENSBTAG00000039091	GO:0003700|GO:0005634|GO:0006351|GO:0043065|GO:0045944
ENSBTAG00000009694	2.90399	1.53804	2.90399	up	PUS10		614986	ENSBTAG00000009694	GO:0034641
ENSBTAG00000036087	2.90201	1.53705	2.90201	up	ARMC2			ENSBTAG00000036087
ENSBTAG00000019823	2.90109	1.53659	2.90109	up	ADAMTS17		538131	ENSBTAG00000019823	GO:0005575|GO:0005576
ENSBTAG00000019743	2.90109	1.53659	2.90109	up	E1B8Q4_BOVIN		517007	ENSBTAG00000019743	GO:0000166|GO:0005524|GO:0016887|GO:0017111
ENSBTAG00000001086	2.90109	1.53659	2.90109	up	FHL2_BOVIN		510008	ENSBTAG00000001086	GO:0001649|GO:0005515|GO:0005634|GO:0005737|GO:0005925|GO:0006351|GO:0006355|GO:0006357|GO:0008270|GO:0009725|GO:0015629|GO:0042802|GO:0045892|GO:0046872|GO:0055014|GO:0055015|GO:0060347|GO:0005575|GO:0005622|GO:0005623|GO:0005634|GO:0005737|GO:0005856|GO:0005886|GO:0006350|GO:0009058|GO:0030154|GO:0034641|GO:0043226|GO:0048646|GO:0048856
ENSBTAG00000021837	2.90109	1.53659	2.90109	up	RGS19_BOVIN		539036	ENSBTAG00000021837	GO:0005575|GO:0005622|GO:0005623|GO:0005737|GO:0005886|GO:0007165|GO:0009056
ENSBTAG00000042784	2.90109	1.53659	2.90109	up				ENSBTAG00000042784
ENSBTAG00000038916	2.90109	1.53659	2.90109	up	E1BJ53_BOVIN		505030	ENSBTAG00000038916	GO:0008270|GO:0046872
ENSBTAG00000026676	2.89812	1.53512	2.89812	up	F1MP76_BOVIN		618198	ENSBTAG00000026676	GO:0008092|GO:0016020|GO:0005575|GO:0005623
ENSBTAG00000008120	2.8964	1.53426	2.8964	up	F1MFH0_BOVIN		511376	ENSBTAG00000008120
ENSBTAG00000043261	2.89618	1.53415	2.89618	up				ENSBTAG00000043261
ENSBTAG00000006610	2.89611	1.53412	2.89611	up	E1BMB0_BOVIN		369019	ENSBTAG00000006610
ENSBTAG00000014252	2.89423	1.53318	2.89423	up	SPTLC3		100336940	ENSBTAG00000014252	GO:0009058
ENSBTAG00000005583	2.89003	1.53108	2.89003	up	HYI			ENSBTAG00000005583
ENSBTAG00000039686	2.88981	1.53097	2.88981	up	A6QR52_BOVIN		533609	ENSBTAG00000039686	GO:0009266|GO:0009409
ENSBTAG00000030591	2.88154	1.52684	2.88154	up	Q0VC77_BOVIN		512527	ENSBTAG00000030591
ENSBTAG00000019761	2.87735	1.52474	2.87735	up	A6QLB0_BOVIN		281909	ENSBTAG00000019761	GO:0003824|GO:0004553|GO:0004567|GO:0005975|GO:0006516|GO:0008152|GO:0016787|GO:0016798|GO:0043169|GO:0005975|GO:0009056
ENSBTAG00000034222	2.86168	1.51686	2.86168	up	F1MMV6_BOVIN		519724	ENSBTAG00000034222	GO:0005488|GO:0005515
ENSBTAG00000009117	2.86051	1.51627	2.86051	up	THNSL1		788561	ENSBTAG00000009117	GO:0006520|GO:0009058|GO:0034641|GO:0044281
ENSBTAG00000004836	2.85289	1.51242	2.85289	up	LOC100336650		100336650	ENSBTAG00000004836
ENSBTAG00000034091	2.85179	1.51187	2.85179	up				ENSBTAG00000034091
ENSBTAG00000046803	2.84974	1.51083	2.84974	up	GAS1		540336	ENSBTAG00000046803
ENSBTAG00000047658	2.84694	1.50941	2.84694	up	PHF7			ENSBTAG00000047658
ENSBTAG00000010964	2.84686	1.50937	2.84686	up	STAR5_BOVIN		512369	ENSBTAG00000010964	GO:0006810
ENSBTAG00000042292	2.84062	1.50621	2.84062	up				ENSBTAG00000042292
ENSBTAG00000009581	2.82819	1.49988	2.82819	up	E1BHW8_BOVIN		515112	ENSBTAG00000009581	GO:0005515
ENSBTAG00000016845	2.82475	1.49812	2.82475	up	F1MPB7_BOVIN		524529	ENSBTAG00000016845	GO:0004653|GO:0006493
ENSBTAG00000000641	2.81935	1.49536	2.81935	up	E1B8S2_BOVIN		506769	ENSBTAG00000000641	GO:0003823|GO:0005515|GO:0005634|GO:0005737|GO:0005886|GO:0019901|GO:0042169|GO:0045893|GO:0045944|GO:0050852
ENSBTAG00000012809	2.81824	1.49479	2.81824	up	E1BJ48_BOVIN		615254	ENSBTAG00000012809	GO:0005509|GO:0008270
ENSBTAG00000003566	2.81628	1.49379	2.81628	up	ARFP2_BOVIN		514938	ENSBTAG00000003566	GO:0005575|GO:0005622|GO:0005623|GO:0005737|GO:0007010
ENSBTAG00000004920	2.81536	1.49332	2.81536	up	E1BH77_BOVIN		783202	ENSBTAG00000004920	GO:0004129|GO:0005739
ENSBTAG00000023163	2.81416	1.49271	2.81416	up	F1N2U6_BOVIN			ENSBTAG00000023163
ENSBTAG00000015337	2.81375	1.4925	2.81375	up	TSN12_BOVIN		613639	ENSBTAG00000015337	GO:0005575|GO:0005623|GO:0005886|GO:0007165|GO:0048646|GO:0048856
ENSBTAG00000009614	2.80272	1.48683	2.80272	up	LRRC33		510688	ENSBTAG00000009614
ENSBTAG00000001022	2.79523	1.48296	2.79523	up	NAGA_BOVIN		521401	ENSBTAG00000001022	GO:0005975|GO:0044281
ENSBTAG00000005069	2.78707	1.47875	2.78707	up	Q17QS8_BOVIN		282384	ENSBTAG00000005069	GO:0016020|GO:0016021|GO:0005575|GO:0005623
ENSBTAG00000017063	2.78616	1.47828	2.78616	up	F1MD05_BOVIN		519310	ENSBTAG00000017063	GO:0005575|GO:0005622|GO:0005623|GO:0005856|GO:0043226
ENSBTAG00000039968	2.7849	1.47762	2.7849	up	TM55A_BOVIN		616641	ENSBTAG00000039968	GO:0005575|GO:0005622|GO:0005623|GO:0005737|GO:0005764|GO:0005768|GO:0005773|GO:0043226
ENSBTAG00000006048	2.77724	1.47365	2.77724	up	DCAKD_BOVIN		508778	ENSBTAG00000006048	GO:0005575|GO:0005622|GO:0005623|GO:0005737|GO:0005739|GO:0009058|GO:0034641|GO:0043226|GO:0044281|GO:0051186
ENSBTAG00000019555	2.77413	1.47203	2.77413	up	F1N628_BOVIN		538651	ENSBTAG00000019555	GO:0003676|GO:0003677|GO:0003700|GO:0005515|GO:0005622|GO:0005634|GO:0005739|GO:0006355|GO:0008270|GO:0005575|GO:0005622|GO:0005623|GO:0005634|GO:0043226
ENSBTAG00000016259	2.77177	1.47081	2.77177	up	E1BMJ6_BOVIN		509630	ENSBTAG00000016259
ENSBTAG00000008320	2.77151	1.47067	2.77151	up	2015-09-05		615408	ENSBTAG00000008320	GO:0005575|GO:0005622|GO:0005623|GO:0005737|GO:0005856|GO:0007049|GO:0043226|GO:0043234
ENSBTAG00000004651	2.76608	1.46784	2.76608	up	NME1		404189	ENSBTAG00000004651	GO:0009058|GO:0034641|GO:0044281
ENSBTAG00000016981	2.76608	1.46784	2.76608	up	FBXO4		783766	ENSBTAG00000016981
ENSBTAG00000026307	2.76361	1.46656	2.76361	up	F1MTC4_BOVIN		615311	ENSBTAG00000026307	GO:0005575|GO:0005622|GO:0005623|GO:0006350|GO:0009058|GO:0034641
ENSBTAG00000023614	2.76241	1.46593	2.76241	up	E1BDS7_BOVIN		785361	ENSBTAG00000023614	GO:0005739|GO:0016787
ENSBTAG00000020985	2.7593	1.4643	2.7593	up	C6KE17_BOVIN		282105	ENSBTAG00000020985	GO:0005507|GO:0005515|GO:0006582|GO:0008152|GO:0010008|GO:0016491|GO:0016716|GO:0030318|GO:0030669|GO:0032438|GO:0033162|GO:0042438|GO:0042470|GO:0042803|GO:0043438|GO:0043473|GO:0046872|GO:0046982|GO:0055114|GO:0005575|GO:0005622|GO:0005623|GO:0005737|GO:0005768|GO:0006629|GO:0009058|GO:0016023|GO:0019748|GO:0030154|GO:0043226|GO:0043473|GO:0044281
ENSBTAG00000019017	2.75846	1.46387	2.75846	up	Q3ZCG5_BOVIN		615833	ENSBTAG00000019017	GO:0009607|GO:0016021|GO:0005575|GO:0005623
ENSBTAG00000013226	2.75256	1.46077	2.75256	up	F1N1T7_BOVIN		786788	ENSBTAG00000013226	GO:0000077|GO:0000724|GO:0004674|GO:0005515|GO:0005634|GO:0005730|GO:0005794|GO:0006468|GO:0006974|GO:0008156|GO:0009411|GO:0009790|GO:0031575|GO:0071479
ENSBTAG00000024492	2.75161	1.46027	2.75161	up	F1N376_BOVIN		526769	ENSBTAG00000024492	GO:0004725|GO:0005515|GO:0006470|GO:0016311|GO:0016791|GO:0006464
ENSBTAG00000015319	2.75049	1.45969	2.75049	up	F1MTW0_BOVIN		539014	ENSBTAG00000015319
ENSBTAG00000009002	2.74095	1.45468	2.74095	up	PPDPF		509941	ENSBTAG00000009002
ENSBTAG00000042305	2.73732	1.45276	2.73732	up				ENSBTAG00000042305
ENSBTAG00000032130	2.73505	1.45157	2.73505	up	CATSPER2		517699	ENSBTAG00000032130	GO:0005575|GO:0005623|GO:0006810|GO:0055085
ENSBTAG00000025756	2.72998	1.44889	2.72998	up	FBXW12		528919	ENSBTAG00000025756
ENSBTAG00000039714	2.72323	1.44532	2.72323	up				ENSBTAG00000039714	GO:0005575|GO:0005623|GO:0006810|GO:0055085
ENSBTAG00000004975	2.72323	1.44532	2.72323	up	E1BBW2_BOVIN		532832	ENSBTAG00000004975
ENSBTAG00000020538	2.72162	1.44446	2.72162	up	A6QP00_BOVIN		514373	ENSBTAG00000020538	GO:0004842|GO:0005515|GO:0005622|GO:0006464|GO:0016881|GO:0032020|GO:0042296|GO:0042787|GO:0050688|GO:0005575|GO:0005622|GO:0005623|GO:0006464|GO:0009056
ENSBTAG00000020490	2.71889	1.44302	2.71889	up	E1BMR0_BOVIN		528023	ENSBTAG00000020490	GO:0005515
ENSBTAG00000008100	2.70978	1.43817	2.70978	up	Q0IID5_BOVIN		767832	ENSBTAG00000008100
ENSBTAG00000008101	2.70849	1.43749	2.70849	up	PCSK5			ENSBTAG00000008101
ENSBTAG00000015108	2.70446	1.43534	2.70446	up	USHBP1		768083	ENSBTAG00000015108
ENSBTAG00000043179	2.70206	1.43406	2.70206	up				ENSBTAG00000043179
ENSBTAG00000018746	2.7002	1.43307	2.7002	up	A8E661_BOVIN		614932	ENSBTAG00000018746
ENSBTAG00000023776	2.69752	1.43163	2.69752	up	CI116_BOVIN		618654	ENSBTAG00000023776
ENSBTAG00000009685	2.69604	1.43084	2.69604	up	Q32LA2_BOVIN		785868	ENSBTAG00000009685	GO:0003676|GO:0004527|GO:0005622|GO:0005634|GO:0005730|GO:0005737|GO:0008408|GO:0019843|GO:0031125|GO:0043022|GO:0071204|GO:0071207|GO:0005575|GO:0005622|GO:0005623|GO:0005634|GO:0005730|GO:0005737|GO:0034641|GO:0042254|GO:0043226
ENSBTAG00000012723	2.69171	1.42852	2.69171	up	HAUS4		614307	ENSBTAG00000012723
ENSBTAG00000012302	2.69138	1.42834	2.69138	up	RTN4RL1		539358	ENSBTAG00000012302
ENSBTAG00000019001	2.68691	1.42595	2.68691	up	E1BE45_BOVIN		507760	ENSBTAG00000019001	GO:0003676|GO:0003677|GO:0005622|GO:0008270|GO:0046872|GO:0005575|GO:0005622|GO:0005623
ENSBTAG00000018223	2.68649	1.42572	2.68649	up	CHI3L1		788983	ENSBTAG00000018223	GO:0005975|GO:0009056
ENSBTAG00000045864	2.68412	1.42445	2.68412	up	ZNF581		618894	ENSBTAG00000045864	GO:0005575|GO:0005622|GO:0005623
ENSBTAG00000008121	2.68061	1.42256	2.68061	up	LOC100337123		100337123	ENSBTAG00000008121
ENSBTAG00000014593	2.68008	1.42228	2.68008	up	F1MS91_BOVIN			ENSBTAG00000014593	GO:0003676|GO:0005622|GO:0006355|GO:0008270|GO:0046872|GO:0005575|GO:0005622|GO:0005623
ENSBTAG00000002445	2.67805	1.42118	2.67805	up	ZNF783			ENSBTAG00000002445	GO:0005575|GO:0005622|GO:0005623
ENSBTAG00000000671	2.67721	1.42073	2.67721	up	F1MBA8_BOVIN		507426	ENSBTAG00000000671	GO:0003950|GO:0005515|GO:0006471|GO:0006464
ENSBTAG00000016649	2.6767	1.42046	2.6767	up	CCND2_BOVIN		615414	ENSBTAG00000016649	GO:0000079|GO:0000307|GO:0001934|GO:0005515|GO:0005634|GO:0005737|GO:0007049|GO:0016020|GO:0019901|GO:0045737|GO:0051301|GO:0051726|GO:0005575|GO:0005622|GO:0005623|GO:0005634|GO:0005737|GO:0007049|GO:0043226|GO:0043234|GO:0051301
ENSBTAG00000001517	2.67416	1.41908	2.67416	up	A6H7D3_BOVIN		506480	ENSBTAG00000001517	GO:0005198|GO:0005515|GO:0005737|GO:0005815|GO:0005882|GO:0006915|GO:0033209|GO:0034451|GO:0043000|GO:0043066|GO:0045095|GO:0005575|GO:0005622|GO:0005623|GO:0005737|GO:0005815|GO:0005856|GO:0006810|GO:0007165|GO:0008219|GO:0016192|GO:0043226|GO:0043234
ENSBTAG00000003527	2.67283	1.41837	2.67283	up	LOC515631		515631	ENSBTAG00000003527
ENSBTAG00000001401	2.67141	1.4176	2.67141	up	F1MPR0_BOVIN		513008	ENSBTAG00000001401	GO:0016021|GO:0055085|GO:0005575|GO:0005623|GO:0006810|GO:0055085
ENSBTAG00000048121	2.66915	1.41638	2.66915	up				ENSBTAG00000048121
ENSBTAG00000008382	2.6691	1.41635	2.6691	up	C12orf26			ENSBTAG00000008382
ENSBTAG00000011788	2.66841	1.41598	2.66841	up	CXHXorf38		616298	ENSBTAG00000011788
ENSBTAG00000009216	2.66769	1.41559	2.66769	up	HVCN1		616570	ENSBTAG00000009216	GO:0005575|GO:0005623|GO:0006810|GO:0055085
ENSBTAG00000038132	2.6644	1.41381	2.6644	up	E1BMA9_BOVIN		526295	ENSBTAG00000038132	GO:0005515|GO:0005737|GO:0005739|GO:0005743|GO:0005783|GO:0006917|GO:0008635|GO:0008656|GO:0016491|GO:0045454|GO:0046872|GO:0050660|GO:0051536|GO:0051537|GO:0051882|GO:0055114|GO:0005575|GO:0005622|GO:0005623|GO:0005737|GO:0042592
ENSBTAG00000034519	2.66426	1.41373	2.66426	up	A8QIC0_BOVIN		100126544	ENSBTAG00000034519
ENSBTAG00000002918	2.66174	1.41237	2.66174	up	RAD51_BOVIN		514749	ENSBTAG00000002918	GO:0000228|GO:0005575|GO:0005622|GO:0005623|GO:0005634|GO:0005654|GO:0005694|GO:0005737|GO:0005739|GO:0006259|GO:0006461|GO:0006950|GO:0007049|GO:0009058|GO:0022607|GO:0034641|GO:0043226|GO:0065003
ENSBTAG00000010334	2.66166	1.41233	2.66166	up	E1B796_BOVIN		506884	ENSBTAG00000010334	GO:0005515|GO:0006886|GO:0008270|GO:0017137|GO:0046872|GO:0006810
ENSBTAG00000035018	2.6616	1.41229	2.6616	up	ZCH12_BOVIN		540006	ENSBTAG00000035018	GO:0006350|GO:0009058|GO:0034641
ENSBTAG00000018864	2.65891	1.41083	2.65891	up	MLF1IP		617866	ENSBTAG00000018864
ENSBTAG00000005218	2.65296	1.4076	2.65296	up	E1BN64_BOVIN		533323	ENSBTAG00000005218	GO:0003824|GO:0004114|GO:0005515|GO:0006198|GO:0007162|GO:0007165|GO:0008081|GO:0008152|GO:0016020|GO:0016787|GO:0031018|GO:0032045|GO:0042593|GO:0046872|GO:0050796|GO:0050995|GO:0007165
ENSBTAG00000011622	2.65116	1.40662	2.65116	up	F1N7F7_BOVIN		512779	ENSBTAG00000011622
ENSBTAG00000013983	2.64832	1.40508	2.64832	up	E1BAI1_BOVIN		540480	ENSBTAG00000013983
ENSBTAG00000020600	2.64832	1.40508	2.64832	up	F1N7C7_BOVIN		512924	ENSBTAG00000020600	GO:0003924|GO:0005525|GO:0005622|GO:0006184|GO:0006886|GO:0006913|GO:0007165|GO:0007264|GO:0015031|GO:0005575|GO:0005622|GO:0005623|GO:0006810|GO:0006913|GO:0007165|GO:0009056|GO:0034641|GO:0034655|GO:0044281
ENSBTAG00000032092	2.64638	1.40402	2.64638	up	A2VDQ6_BOVIN		100335760	ENSBTAG00000032092	GO:0005509|GO:0005515|GO:0005737|GO:0005886|GO:0007155|GO:0007156|GO:0016020|GO:0016021|GO:0005575|GO:0005623|GO:0005886|GO:0007155
ENSBTAG00000045097	2.63964	1.40034	2.63964	up				ENSBTAG00000045097
ENSBTAG00000033529	2.63923	1.40012	2.63923	up	E1B757_BOVIN		538722	ENSBTAG00000033529	GO:0005515|GO:0016020|GO:0005575|GO:0005623
ENSBTAG00000014176	2.63858	1.39976	2.63858	up	Q29RP3_BOVIN		508364	ENSBTAG00000014176	GO:0000166|GO:0003924|GO:0005525|GO:0005622|GO:0006184|GO:0006886|GO:0006913|GO:0007165|GO:0007264|GO:0015031|GO:0016020|GO:0017111|GO:0005575|GO:0005622|GO:0005623|GO:0006810|GO:0006913|GO:0007165|GO:0009056|GO:0034641|GO:0034655|GO:0044281
ENSBTAG00000018464	2.6373	1.39906	2.6373	up	ZDHHC14		517451	ENSBTAG00000018464
ENSBTAG00000035706	2.63463	1.3976	2.63463	up	MYOCD		539517	ENSBTAG00000035706
ENSBTAG00000031738	2.6273	1.39358	2.6273	up	LOC618147		618147	ENSBTAG00000031738	GO:0005575|GO:0005622|GO:0005623|GO:0005634|GO:0005694|GO:0022607|GO:0043226|GO:0051276|GO:0065003
ENSBTAG00000015968	2.62546	1.39257	2.62546	up	ACSF3_BOVIN		509209	ENSBTAG00000015968	GO:0005575|GO:0005622|GO:0005623|GO:0005737|GO:0005739|GO:0006629|GO:0043226|GO:0044281
ENSBTAG00000037907	2.6254	1.39253	2.6254	up	LOC790188		790188	ENSBTAG00000037907
ENSBTAG00000020097	2.62417	1.39186	2.62417	up	Q3T0F1_BOVIN		616343	ENSBTAG00000020097	GO:0016020|GO:0016021|GO:0005575|GO:0005623
ENSBTAG00000005404	2.62417	1.39186	2.62417	up	MSC		100297084	ENSBTAG00000005404	GO:0005575|GO:0005622|GO:0005623|GO:0005634|GO:0043226
ENSBTAG00000000933	2.62254	1.39096	2.62254	up	Q58DJ3_BOVIN		618673	ENSBTAG00000000933
ENSBTAG00000016077	2.61855	1.38877	2.61855	up	E1BAK2_BOVIN		506859	ENSBTAG00000016077	GO:0003676|GO:0003677|GO:0003700|GO:0005622|GO:0006355|GO:0008270|GO:0043565|GO:0046872|GO:0005575|GO:0005622|GO:0005623
ENSBTAG00000006493	2.61683	1.38782	2.61683	up	CLP1_BOVIN		506507	ENSBTAG00000006493	GO:0005575|GO:0005622|GO:0005623|GO:0005634|GO:0006397|GO:0006399|GO:0022607|GO:0022618|GO:0034641|GO:0043226|GO:0043234|GO:0065003
ENSBTAG00000014454	2.61561	1.38715	2.61561	up	PRR12		529621	ENSBTAG00000014454
ENSBTAG00000018540	2.61548	1.38707	2.61548	up	NOX4		378474	ENSBTAG00000018540	GO:0005575|GO:0005623
ENSBTAG00000017370	2.61526	1.38695	2.61526	up	F1MH80_BOVIN		522232	ENSBTAG00000017370	GO:0005575|GO:0005622|GO:0005623
ENSBTAG00000006903	2.6111	1.38466	2.6111	up	F1MVP4_BOVIN		789317	ENSBTAG00000006903	GO:0004222|GO:0005515|GO:0006508|GO:0008270
ENSBTAG00000002073	2.59657	1.37661	2.59657	up	A6QNK6_BOVIN		513600	ENSBTAG00000002073	GO:0000077|GO:0000166|GO:0000781|GO:0005515|GO:0005524|GO:0005634|GO:0006281|GO:0006974|GO:0007049|GO:0007093|GO:0008156|GO:0017111|GO:0042325|GO:0005575|GO:0005622|GO:0005623|GO:0005634|GO:0006259|GO:0006950|GO:0007049|GO:0034641|GO:0043226
ENSBTAG00000008109	2.59481	1.37563	2.59481	up	TMM97_BOVIN		511378	ENSBTAG00000008109	GO:0005575|GO:0005622|GO:0005623|GO:0005634|GO:0005635|GO:0005737|GO:0005764|GO:0005773|GO:0005783|GO:0005886|GO:0042592|GO:0043226
ENSBTAG00000039513	2.59481	1.37563	2.59481	up	A6QL46_BOVIN		790070	ENSBTAG00000039513	GO:0008375|GO:0016020|GO:0005575|GO:0005623
ENSBTAG00000024275	2.59208	1.37411	2.59208	up	A2VDW3_BOVIN		613590	ENSBTAG00000024275	GO:0001701|GO:0002328|GO:0003677|GO:0005515|GO:0005634|GO:0005829|GO:0005958|GO:0006266|GO:0006302|GO:0006303|GO:0006310|GO:0007417|GO:0008022|GO:0010165|GO:0010212|GO:0010332|GO:0032807|GO:0033077|GO:0033151|GO:0033152|GO:0043524|GO:0045190|GO:0048146|GO:0050769|GO:0051103|GO:0051351|GO:0070419|GO:0002376|GO:0005575|GO:0005622|GO:0005623|GO:0005634|GO:0005737|GO:0005829|GO:0006259|GO:0006950|GO:…
ENSBTAG00000002011	2.59192	1.37402	2.59192	up	LOC527805		527805	ENSBTAG00000002011
ENSBTAG00000021294	2.59167	1.37388	2.59167	up	VWA1_BOVIN		505917	ENSBTAG00000021294	GO:0005575|GO:0005576|GO:0005578|GO:0005622|GO:0005623|GO:0005737|GO:0005840|GO:0006412|GO:0009058|GO:0030198|GO:0043226
ENSBTAG00000020755	2.5879	1.37178	2.5879	up	A6QPF9_BOVIN		281486	ENSBTAG00000020755	GO:0001530|GO:0001948|GO:0002687|GO:0005488|GO:0005509|GO:0005515|GO:0005529|GO:0005624|GO:0006954|GO:0007155|GO:0007157|GO:0007159|GO:0008201|GO:0009897|GO:0010572|GO:0016020|GO:0031092|GO:0033691|GO:0042806|GO:0048306|GO:0050901|GO:0070492|GO:0005575|GO:0005623|GO:0007155
ENSBTAG00000013667	2.58611	1.37078	2.58611	up	CC50C_BOVIN		531379	ENSBTAG00000013667	GO:0005575|GO:0005623
ENSBTAG00000006438	2.58611	1.37078	2.58611	up	E1BJF5_BOVIN		528048	ENSBTAG00000006438	GO:0005737
ENSBTAG00000014530	2.58611	1.37078	2.58611	up	A1A4H7_BOVIN		787473	ENSBTAG00000014530	GO:0005509|GO:0005515|GO:0005886|GO:0007409|GO:0046658
ENSBTAG00000008898	2.58611	1.37078	2.58611	up	E1BJ47_BOVIN		507344	ENSBTAG00000008898	GO:0001569|GO:0001755|GO:0003677|GO:0003700|GO:0005515|GO:0005634|GO:0006351|GO:0006355|GO:0007411|GO:0008283|GO:0021549|GO:0021555|GO:0021568|GO:0021930|GO:0030902|GO:0030917|GO:0035239|GO:0042472|GO:0043565|GO:0048483|GO:0005575|GO:0005622|GO:0005623|GO:0005634|GO:0006350|GO:0009058|GO:0034641|GO:0043226
ENSBTAG00000035064	2.58611	1.37078	2.58611	up	F1MMY2_BOVIN		614195	ENSBTAG00000035064
ENSBTAG00000045218	2.58611	1.37078	2.58611	up	bta-mir-2431			ENSBTAG00000045218
ENSBTAG00000033351	2.58611	1.37078	2.58611	up	E1B7Y2_BOVIN		527318	ENSBTAG00000033351	GO:0005488
ENSBTAG00000008626	2.58611	1.37078	2.58611	up	E1BGY2_BOVIN		408008	ENSBTAG00000008626	GO:0005515|GO:0005516|GO:0006813|GO:0015269|GO:0016020|GO:0016021|GO:0016286|GO:0005575|GO:0005623|GO:0006810
ENSBTAG00000002296	2.58611	1.37078	2.58611	up	TM173_BOVIN		533661	ENSBTAG00000002296	GO:0002376|GO:0005575|GO:0005622|GO:0005623|GO:0005737|GO:0005739|GO:0005783|GO:0005886|GO:0006950|GO:0008219|GO:0043226
ENSBTAG00000004813	2.58611	1.37078	2.58611	up	SUSD1		518850	ENSBTAG00000004813
ENSBTAG00000037429	2.58611	1.37078	2.58611	up	F1MGM3_BOVIN		317707	ENSBTAG00000037429	GO:0002031|GO:0004872|GO:0004993|GO:0005515|GO:0005737|GO:0005886|GO:0007186|GO:0007205|GO:0007210|GO:0008144|GO:0016021|GO:0030818|GO:0042493|GO:0046849|GO:0051378|GO:0071502|GO:0005575|GO:0005622|GO:0005623|GO:0005737|GO:0005886|GO:0006810|GO:0007165|GO:0016192|GO:0061024
ENSBTAG00000025826	2.58611	1.37078	2.58611	up	NCKX1_BOVIN		282474	ENSBTAG00000025826	GO:0005575|GO:0005623|GO:0006810|GO:0050877|GO:0055085
ENSBTAG00000046679	2.58611	1.37078	2.58611	up				ENSBTAG00000046679
ENSBTAG00000016366	2.58611	1.37078	2.58611	up	F1N3K2_BOVIN		508829	ENSBTAG00000016366	GO:0000166|GO:0005524|GO:0006200|GO:0007588|GO:0010949|GO:0015914|GO:0015918|GO:0016020|GO:0016324|GO:0016887|GO:0017111|GO:0017127|GO:0033344|GO:0042632|GO:0045796|GO:0046982|GO:0055092|GO:0005575|GO:0005623
ENSBTAG00000004508	2.58611	1.37078	2.58611	up	DOPO_BOVIN		280758	ENSBTAG00000004508	GO:0001816|GO:0001974|GO:0001975|GO:0002443|GO:0003824|GO:0004497|GO:0004500|GO:0005507|GO:0006584|GO:0007613|GO:0007626|GO:0008306|GO:0008542|GO:0009987|GO:0016020|GO:0016021|GO:0016023|GO:0016491|GO:0016715|GO:0030658|GO:0031410|GO:0031418|GO:0034466|GO:0042127|GO:0042309|GO:0042420|GO:0042421|GO:0042423|GO:0042584|GO:0042593|GO:0042596|GO:0042711|GO:0042981|GO:0045907|GO:0046872|GO:0048149|GO:…
ENSBTAG00000035926	2.58611	1.37078	2.58611	up				ENSBTAG00000035926	GO:0005575|GO:0005622|GO:0005623|GO:0005737|GO:0006412|GO:0009058
ENSBTAG00000038662	2.58611	1.37078	2.58611	up	CXB6_BOVIN		508454	ENSBTAG00000038662	GO:0005575|GO:0005622|GO:0005623|GO:0005886|GO:0009790|GO:0043226|GO:0043234|GO:0048856|GO:0050877
ENSBTAG00000027637	2.58611	1.37078	2.58611	up	LOC526621		526621	ENSBTAG00000027637	GO:0005575|GO:0005623|GO:0007165
ENSBTAG00000024647	2.58611	1.37078	2.58611	up	LOC781004		781004	ENSBTAG00000024647
ENSBTAG00000021109	2.58611	1.37078	2.58611	up				ENSBTAG00000021109
ENSBTAG00000009306	2.58611	1.37078	2.58611	up	MORN1		617176	ENSBTAG00000009306
ENSBTAG00000000009	2.58611	1.37078	2.58611	up	FOXF1		524813	ENSBTAG00000000009
ENSBTAG00000023731	2.58611	1.37078	2.58611	up	MSHR_BOVIN		281298	ENSBTAG00000023731	GO:0004871|GO:0004872|GO:0004930|GO:0004977|GO:0004980|GO:0005515|GO:0005886|GO:0007165|GO:0007186|GO:0007243|GO:0010739|GO:0016020|GO:0016021|GO:0019233|GO:0030819|GO:0031625|GO:0032720|GO:0042438|GO:0043473|GO:0045944|GO:0051897|GO:0070914|GO:0090037|GO:0005575|GO:0005623|GO:0005886|GO:0007165
ENSBTAG00000005170	2.58611	1.37078	2.58611	up	GPR114		509974	ENSBTAG00000005170	GO:0005575|GO:0005623|GO:0007165
ENSBTAG00000001838	2.58611	1.37078	2.58611	up	E1B7U8_BOVIN		512403	ENSBTAG00000001838	GO:0005515
ENSBTAG00000002824	2.58611	1.37078	2.58611	up	E1BDI1_BOVIN		618258	ENSBTAG00000002824	GO:0005624|GO:0006508|GO:0008233|GO:0008235|GO:0008239|GO:0016805
ENSBTAG00000009979	2.58611	1.37078	2.58611	up	E1BGM6_BOVIN		616129	ENSBTAG00000009979	GO:0002011|GO:0003677|GO:0003700|GO:0005515|GO:0005634|GO:0006351|GO:0006355|GO:0007275|GO:0009952|GO:0009953|GO:0021569|GO:0021570|GO:0021612|GO:0043565|GO:0048705|GO:0048857|GO:0005575|GO:0005622|GO:0005623|GO:0005634|GO:0006350|GO:0009058|GO:0034641|GO:0043226
ENSBTAG00000015133	2.58611	1.37078	2.58611	up	A0JNA6_BOVIN		510668	ENSBTAG00000015133	GO:0001771|GO:0002407|GO:0002606|GO:0002885|GO:0002922|GO:0004871|GO:0004872|GO:0004930|GO:0004950|GO:0005622|GO:0005886|GO:0006935|GO:0006955|GO:0007165|GO:0007186|GO:0009897|GO:0010560|GO:0016020|GO:0016021|GO:0016493|GO:0031295|GO:0032496|GO:0032649|GO:0032735|GO:0035757|GO:0035758|GO:0045060|GO:0048469|GO:0050706|GO:0050862|GO:0072610|GO:0090023|GO:0002376|GO:0005575|GO:0005623|GO:0005886|GO:…
ENSBTAG00000040378	2.58611	1.37078	2.58611	up	H2A1_BOVIN		100294773	ENSBTAG00000040378	GO:0005575|GO:0005622|GO:0005623|GO:0005634|GO:0005694|GO:0022607|GO:0043226|GO:0051276|GO:0065003
ENSBTAG00000021190	2.58611	1.37078	2.58611	up	CADH2_BOVIN		281062	ENSBTAG00000021190	GO:0005575|GO:0005623|GO:0005886|GO:0007155|GO:0030154|GO:0040011|GO:0043234|GO:0048856|GO:0048870
ENSBTAG00000046396	2.58611	1.37078	2.58611	up	TMEM200C		786855	ENSBTAG00000046396
ENSBTAG00000001417	2.58611	1.37078	2.58611	up	F1MPP7_BOVIN		282576	ENSBTAG00000001417	GO:0003824|GO:0003996|GO:0005739|GO:0005759|GO:0006633|GO:0008152|GO:0015645|GO:0047760
ENSBTAG00000043991	2.58611	1.37078	2.58611	up	LOC510761		510761	ENSBTAG00000043991
ENSBTAG00000005094	2.58611	1.37078	2.58611	up	E1B9G6_BOVIN		536490	ENSBTAG00000005094	GO:0005488|GO:0005515
ENSBTAG00000046110	2.58611	1.37078	2.58611	up	LOC100336481		100336481	ENSBTAG00000046110
ENSBTAG00000047827	2.58611	1.37078	2.58611	up	RENBP		516214	ENSBTAG00000047827	GO:0005975|GO:0044281
ENSBTAG00000007798	2.58611	1.37078	2.58611	up	DG2L6_BOVIN		505958	ENSBTAG00000007798	GO:0005575|GO:0005622|GO:0005623|GO:0005737|GO:0005783|GO:0006629|GO:0009058|GO:0043226
ENSBTAG00000011815	2.58143	1.36817	2.58143	up	C18H19orf61		615492	ENSBTAG00000011815
ENSBTAG00000001770	2.58111	1.36799	2.58111	up	ST8SIA5		497020	ENSBTAG00000001770	GO:0005575|GO:0005622|GO:0005623|GO:0005737|GO:0005794|GO:0005975|GO:0006464|GO:0009058|GO:0043226
ENSBTAG00000014915	2.57946	1.36707	2.57946	up	E1BCP8_BOVIN		541166	ENSBTAG00000014915	GO:0003677|GO:0003700|GO:0005634|GO:0006351|GO:0006355|GO:0034599|GO:0043565|GO:0044212|GO:0045893|GO:0060762|GO:0005575|GO:0005622|GO:0005623|GO:0005634|GO:0006350|GO:0009058|GO:0034641|GO:0043226
ENSBTAG00000013562	2.57768	1.36607	2.57768	up	A7MB09_BOVIN		519018	ENSBTAG00000013562	GO:0005515
ENSBTAG00000012867	2.57385	1.36393	2.57385	up	E1BGS4_BOVIN		511331	ENSBTAG00000012867	GO:0005515|GO:0005737
ENSBTAG00000007681	2.56852	1.36094	2.56852	up	DHFR		508809	ENSBTAG00000007681	GO:0006520|GO:0009058|GO:0034641|GO:0044281
ENSBTAG00000014603	2.5683	1.36081	2.5683	up	VAMP1_BOVIN		513621	ENSBTAG00000014603	GO:0005575|GO:0005622|GO:0005623|GO:0005737|GO:0005739|GO:0005886|GO:0006810|GO:0016023|GO:0016192|GO:0043226
ENSBTAG00000004064	2.5682	1.36076	2.5682	up	BPNT1_BOVIN		521254	ENSBTAG00000004064
ENSBTAG00000018777	2.56816	1.36074	2.56816	up	ADCY5		505740	ENSBTAG00000018777	GO:0005575|GO:0005623|GO:0007165|GO:0009058|GO:0034641|GO:0044281
ENSBTAG00000031766	2.56663	1.35988	2.56663	up	H31_BOVIN		788250	ENSBTAG00000031766	GO:0005575|GO:0005622|GO:0005623|GO:0005634|GO:0005694|GO:0022607|GO:0043226|GO:0051276|GO:0065003
ENSBTAG00000001505	2.56485	1.35887	2.56485	up	GRK4		512489	ENSBTAG00000001505	GO:0006464
ENSBTAG00000000079	2.56448	1.35867	2.56448	up	E1BCI5_BOVIN		532798	ENSBTAG00000000079
ENSBTAG00000002143	2.5642	1.35851	2.5642	up	E1BNX7_BOVIN		613362	ENSBTAG00000002143
ENSBTAG00000002178	2.56275	1.35769	2.56275	up	F1N2K8_BOVIN		522886	ENSBTAG00000002178	GO:0005515|GO:0005856|GO:0005575|GO:0005622|GO:0005623|GO:0005856|GO:0043226
ENSBTAG00000011034	2.56071	1.35654	2.56071	up	ANGP2_BOVIN		282141	ENSBTAG00000011034	GO:0001525|GO:0005102|GO:0005515|GO:0005576|GO:0005615|GO:0007165|GO:0007275|GO:0010812|GO:0016525|GO:0030154|GO:0030971|GO:0043537|GO:0046872|GO:0048014|GO:0048514|GO:0050928|GO:0005575|GO:0005576|GO:0005615|GO:0007165|GO:0030154|GO:0048646|GO:0048856
ENSBTAG00000003169	2.55734	1.35465	2.55734	up	FBXO24		512170	ENSBTAG00000003169
ENSBTAG00000001013	2.55192	1.35158	2.55192	up	E1B955_BOVIN		508169	ENSBTAG00000001013	GO:0005385|GO:0005624|GO:0005794|GO:0006812|GO:0006824|GO:0006829|GO:0006882|GO:0008324|GO:0010043|GO:0016020|GO:0016021|GO:0016324|GO:0030141|GO:0055085|GO:0071577|GO:0005575|GO:0005623|GO:0006810|GO:0055085
ENSBTAG00000042329	2.55117	1.35116	2.55117	up				ENSBTAG00000042329
ENSBTAG00000047437	2.5502	1.35061	2.5502	up	BCL7C			ENSBTAG00000047437
ENSBTAG00000009611	2.54728	1.34896	2.54728	up	F1MS13_BOVIN		510395	ENSBTAG00000009611	GO:0000118|GO:0000122|GO:0001967|GO:0003677|GO:0003682|GO:0005515|GO:0005634|GO:0008270|GO:0035556|GO:0007165
ENSBTAG00000009363	2.53948	1.34453	2.53948	up	PSF3_BOVIN		538943	ENSBTAG00000009363	GO:0005575|GO:0005622|GO:0005623|GO:0005634|GO:0006259|GO:0009058|GO:0034641|GO:0043226
ENSBTAG00000002549	2.53855	1.34401	2.53855	up	PTMA_BOVIN		100336073	ENSBTAG00000002549	GO:0005575|GO:0005622|GO:0005623|GO:0005634|GO:0043226
ENSBTAG00000033319	2.536	1.34255	2.536	up	Q3ZC60_BOVIN		534910	ENSBTAG00000033319	GO:0005515
ENSBTAG00000010704	2.53228	1.34043	2.53228	up	Q58CS0_BOVIN		525767	ENSBTAG00000010704	GO:0005515
ENSBTAG00000042199	2.53153	1.34001	2.53153	up				ENSBTAG00000042199
ENSBTAG00000005396	2.52891	1.33851	2.52891	up	E1BAR7_BOVIN		539914	ENSBTAG00000005396
ENSBTAG00000046524	2.527	1.33742	2.527	up				ENSBTAG00000046524
ENSBTAG00000001662	2.52665	1.33723	2.52665	up	A5D7E1_BOVIN		510183	ENSBTAG00000001662	GO:0003924|GO:0005509|GO:0005515|GO:0005525|GO:0005737|GO:0006184|GO:0030139|GO:0032456|GO:0051260|GO:0055038|GO:0005575|GO:0005622|GO:0005623|GO:0005737|GO:0005768|GO:0006461|GO:0006810|GO:0009056|GO:0016023|GO:0016192|GO:0022607|GO:0034641|GO:0034655|GO:0043226|GO:0044281|GO:0065003
ENSBTAG00000042801	2.52501	1.33629	2.52501	up				ENSBTAG00000042801
ENSBTAG00000010597	2.52122	1.33412	2.52122	up	GGCT_BOVIN		533374	ENSBTAG00000010597	GO:0005575|GO:0005622|GO:0005623|GO:0005737|GO:0005829|GO:0007005|GO:0008219
ENSBTAG00000006377	2.52122	1.33412	2.52122	up	F1MFG9_BOVIN		516513	ENSBTAG00000006377	GO:0003774|GO:0005515|GO:0005524|GO:0016459|GO:0005575|GO:0005622|GO:0005623|GO:0005856|GO:0043226|GO:0043234
ENSBTAG00000000632	2.52122	1.33412	2.52122	up	F1MSA4_BOVIN		533414	ENSBTAG00000000632	GO:0000724|GO:0003676|GO:0003677|GO:0004386|GO:0005524|GO:0006974|GO:0010212|GO:0016787|GO:0042493
ENSBTAG00000020074	2.52122	1.33412	2.52122	up	NKPD1		789234	ENSBTAG00000020074
ENSBTAG00000034918	2.52122	1.33412	2.52122	up	IFIT2		527528	ENSBTAG00000034918
ENSBTAG00000044208	2.52122	1.33412	2.52122	up	F1MM08_BOVIN		540380	ENSBTAG00000044208	GO:0004725|GO:0006470|GO:0008138|GO:0016311|GO:0016791|GO:0006464
ENSBTAG00000004011	2.51922	1.33298	2.51922	up	GALK2		536133	ENSBTAG00000004011	GO:0005975|GO:0044281
ENSBTAG00000023788	2.51901	1.33286	2.51901	up	EXD3			ENSBTAG00000023788	GO:0005575|GO:0005622|GO:0005623|GO:0034641
ENSBTAG00000038240	2.51524	1.3307	2.51524	up	ZNF134		540014	ENSBTAG00000038240	GO:0005575|GO:0005622|GO:0005623
ENSBTAG00000018966	2.5149	1.3305	2.5149	up	PLCE1		519037	ENSBTAG00000018966	GO:0005575|GO:0005622|GO:0005623|GO:0006629|GO:0007165
ENSBTAG00000018555	2.51241	1.32907	2.51241	up	SFXN5		528468	ENSBTAG00000018555	GO:0005575|GO:0005623|GO:0006810|GO:0055085
ENSBTAG00000009520	2.50781	1.32643	2.50781	up	ADCY1		281601	ENSBTAG00000009520	GO:0007165|GO:0009058|GO:0034641|GO:0044281
ENSBTAG00000004036	2.49999	1.32192	2.49999	up	CXG1_BOVIN		511119	ENSBTAG00000004036	GO:0005575|GO:0005623|GO:0005886|GO:0007267|GO:0030154|GO:0043234|GO:0048856|GO:0050877
ENSBTAG00000039231	2.49991	1.32188	2.49991	up	CG041_BOVIN		615685	ENSBTAG00000039231
ENSBTAG00000005961	2.49888	1.32128	2.49888	up	C42S2_BOVIN		789618	ENSBTAG00000005961	GO:0005575|GO:0005622|GO:0005623|GO:0005737|GO:0005856|GO:0005886|GO:0006810|GO:0016192|GO:0043226|GO:0061024
ENSBTAG00000009124	2.49686	1.32011	2.49686	up	Q5BIR8_BOVIN		511751	ENSBTAG00000009124	GO:0005515|GO:0005737|GO:0005813|GO:0043015|GO:0005575|GO:0005622|GO:0005623|GO:0005737|GO:0005815|GO:0005856|GO:0043226
ENSBTAG00000012966	2.49651	1.31991	2.49651	up	SCRN3		511983	ENSBTAG00000012966
ENSBTAG00000010731	2.49644	1.31987	2.49644	up	CDN2D_BOVIN		510244	ENSBTAG00000010731	GO:0005575|GO:0005622|GO:0005623|GO:0005634|GO:0005737|GO:0006259|GO:0006950|GO:0007049|GO:0008219|GO:0009058|GO:0034641|GO:0043226
ENSBTAG00000005015	2.49644	1.31987	2.49644	up	SFXN3_BOVIN		511755	ENSBTAG00000005015	GO:0005739|GO:0006810|GO:0006811|GO:0006812|GO:0008324|GO:0016020|GO:0016021|GO:0031966|GO:0055072|GO:0055085|GO:0005575|GO:0005622|GO:0005623|GO:0005737|GO:0005739|GO:0006810|GO:0042592|GO:0043226|GO:0055085
ENSBTAG00000010532	2.49635	1.31982	2.49635	up	F2Z4C0_BOVIN		539167	ENSBTAG00000010532	GO:0005249|GO:0005737|GO:0006813|GO:0007399|GO:0008076|GO:0016020|GO:0030154|GO:0042127|GO:0005575|GO:0005623|GO:0005886|GO:0006810|GO:0043234
ENSBTAG00000024175	2.49252	1.31761	2.49252	up	H31_BOVIN		788250	ENSBTAG00000024175	GO:0005575|GO:0005622|GO:0005623|GO:0005634|GO:0005694|GO:0022607|GO:0043226|GO:0051276|GO:0065003
ENSBTAG00000022656	2.49192	1.31726	2.49192	up	A6QLT0_BOVIN		613649	ENSBTAG00000022656	GO:0005249|GO:0005515|GO:0006813|GO:0008076|GO:0016020|GO:0005575|GO:0005623|GO:0005886|GO:0006810|GO:0043234
ENSBTAG00000033078	2.48799	1.31498	2.48799	up	TM188_BOVIN		507593	ENSBTAG00000033078	GO:0005575|GO:0005623
ENSBTAG00000009903	2.48594	1.31379	2.48594	up	PTCH1		520994	ENSBTAG00000009903	GO:0005575|GO:0005623
ENSBTAG00000005761	2.48366	1.31247	2.48366	up	Q0VCS2_BOVIN		534251	ENSBTAG00000005761	GO:0005515|GO:0005730|GO:0008625|GO:0030262|GO:0042981
ENSBTAG00000003102	2.47914	1.30984	2.47914	up	E1BJZ4_BOVIN		539985	ENSBTAG00000003102	GO:0005515|GO:0005737|GO:0005794|GO:0005886
ENSBTAG00000017769	2.47859	1.30952	2.47859	up	F1MYQ9_BOVIN		512894	ENSBTAG00000017769
ENSBTAG00000043140	2.47659	1.30836	2.47659	up				ENSBTAG00000043140
ENSBTAG00000048077	2.4759	1.30795	2.4759	up	LOC100125231		100336888	ENSBTAG00000048077
ENSBTAG00000014459	2.47221	1.3058	2.47221	up	MA6D1_BOVIN		614904	ENSBTAG00000014459	GO:0005575|GO:0005622|GO:0005623|GO:0005737|GO:0005794|GO:0005856|GO:0006464|GO:0009058|GO:0016023|GO:0043226
ENSBTAG00000024918	2.4719	1.30562	2.4719	up	BIRC3		514386	ENSBTAG00000024918	GO:0005575|GO:0005622|GO:0005623
ENSBTAG00000026673	2.46866	1.30373	2.46866	up	F1N1K5_BOVIN		783596	ENSBTAG00000026673	GO:0005488|GO:0005515|GO:0005634|GO:0005643|GO:0005737|GO:0006606|GO:0006886|GO:0008565|GO:0005575|GO:0005622|GO:0005623|GO:0005634|GO:0005635|GO:0005737|GO:0006605|GO:0006810|GO:0006913|GO:0043226|GO:0043234
ENSBTAG00000018271	2.46104	1.29927	2.46104	up	F1N7U6_BOVIN		509536	ENSBTAG00000018271
ENSBTAG00000003894	2.46013	1.29873	2.46013	up	Q0VCK8_BOVIN		515033	ENSBTAG00000003894
ENSBTAG00000039552	2.45975	1.29851	2.45975	up	PLK4_BOVIN		514405	ENSBTAG00000039552	GO:0005575|GO:0005622|GO:0005623|GO:0005634|GO:0005730|GO:0005737|GO:0005815|GO:0005856|GO:0006464|GO:0009790|GO:0030154|GO:0043226|GO:0048856
ENSBTAG00000047127	2.45894	1.29804	2.45894	up	CS025_BOVIN		508965	ENSBTAG00000047127
ENSBTAG00000024801	2.45255	1.29428	2.45255	up	E1BN73_BOVIN		100337114	ENSBTAG00000024801	GO:0005488|GO:0006886|GO:0008565|GO:0006810
ENSBTAG00000033160	2.44965	1.29257	2.44965	up	E1BFB9_BOVIN		511583	ENSBTAG00000033160
ENSBTAG00000011682	2.44771	1.29143	2.44771	up	GLI2		510255	ENSBTAG00000011682	GO:0005575|GO:0005622|GO:0005623
ENSBTAG00000039978	2.44513	1.28991	2.44513	up	F1N1N4_BOVIN		523023	ENSBTAG00000039978	GO:0004672|GO:0004674|GO:0005524|GO:0006468|GO:0016772|GO:0006464
ENSBTAG00000038495	2.4443	1.28942	2.4443	up	A8E644_BOVIN		100336133	ENSBTAG00000038495	GO:0000166|GO:0001764|GO:0004672|GO:0004674|GO:0005524|GO:0006468|GO:0007409|GO:0007420|GO:0016301|GO:0016310|GO:0016772|GO:0021952|GO:0030900|GO:0035556|GO:0048675|GO:0048813|GO:0006464|GO:0007165
ENSBTAG00000047837	2.44051	1.28718	2.44051	up	D0PWG1_BOVIN		100336279	ENSBTAG00000047837
ENSBTAG00000039275	2.43773	1.28554	2.43773	up	ERAP2_BOVIN		513572	ENSBTAG00000039275	GO:0004177|GO:0005783|GO:0005789|GO:0006508|GO:0008233|GO:0008237|GO:0008270|GO:0016020|GO:0016021|GO:0016787|GO:0046872|GO:0005575|GO:0005622|GO:0005623|GO:0005737|GO:0005783|GO:0043226
ENSBTAG00000007053	2.43739	1.28534	2.43739	up	E1BD77_BOVIN			ENSBTAG00000007053	GO:0003676|GO:0003677|GO:0003700|GO:0005515|GO:0005622|GO:0005634|GO:0006351|GO:0006355|GO:0008270|GO:0043565|GO:0005575|GO:0005622|GO:0005623|GO:0005634|GO:0006350|GO:0009058|GO:0034641|GO:0043226
ENSBTAG00000048070	2.43662	1.28488	2.43662	up				ENSBTAG00000048070
ENSBTAG00000023846	2.43008	1.281	2.43008	up	F1MIU1_BOVIN		617631	ENSBTAG00000023846
ENSBTAG00000008614	2.42969	1.28077	2.42969	up	F1N496_BOVIN		617651	ENSBTAG00000008614
ENSBTAG00000002735	2.42903	1.28038	2.42903	up	CP013_BOVIN		514636	ENSBTAG00000002735
ENSBTAG00000019026	2.4284	1.28001	2.4284	up	F1MJ27_BOVIN		540527	ENSBTAG00000019026	GO:0001888|GO:0005783|GO:0006044|GO:0016758|GO:0019276|GO:0031227|GO:0035248|GO:0005575|GO:0005622|GO:0005623|GO:0005737|GO:0005783|GO:0043226
ENSBTAG00000008649	2.42555	1.27831	2.42555	up	ETV3		538995	ENSBTAG00000008649
ENSBTAG00000013078	2.42458	1.27774	2.42458	up	DNAH11		497208	ENSBTAG00000013078	GO:0005575|GO:0005622|GO:0005623|GO:0005856|GO:0043226|GO:0043234
ENSBTAG00000034522	2.42351	1.2771	2.42351	up	Q32LB4_BOVIN		613859	ENSBTAG00000034522
ENSBTAG00000042383	2.42258	1.27654	2.42258	up				ENSBTAG00000042383
ENSBTAG00000000571	2.41986	1.27492	2.41986	up	ARHGAP27		789296	ENSBTAG00000000571	GO:0005575|GO:0005622|GO:0005623|GO:0007165
ENSBTAG00000019410	2.41891	1.27435	2.41891	up	Q29RH6_BOVIN		519522	ENSBTAG00000019410
ENSBTAG00000023270	2.41873	1.27425	2.41873	up	CDH19		781265	ENSBTAG00000023270	GO:0005575|GO:0005623|GO:0007155
ENSBTAG00000012779	2.41652	1.27293	2.41652	up	FA49A_BOVIN		504763	ENSBTAG00000012779	GO:0005575|GO:0005622|GO:0005623
ENSBTAG00000045062	2.41631	1.2728	2.41631	up				ENSBTAG00000045062
ENSBTAG00000042217	2.41626	1.27278	2.41626	up				ENSBTAG00000042217
ENSBTAG00000047801	2.41502	1.27203	2.41502	up	CREL2_BOVIN		515222	ENSBTAG00000047801	GO:0005575|GO:0005576|GO:0005622|GO:0005623|GO:0005737|GO:0005783|GO:0043226
ENSBTAG00000001981	2.41388	1.27136	2.41388	up	SLC6A17		407174	ENSBTAG00000001981	GO:0005575|GO:0005623|GO:0006810
ENSBTAG00000010431	2.41388	1.27136	2.41388	up	A6QLB6_BOVIN		616371	ENSBTAG00000010431
ENSBTAG00000020031	2.40952	1.26875	2.40952	up	PKD2_BOVIN		530393	ENSBTAG00000020031	GO:0005575|GO:0005622|GO:0005623|GO:0005737|GO:0005783|GO:0005815|GO:0005856|GO:0005886|GO:0005929|GO:0006810|GO:0007049|GO:0007165|GO:0009790|GO:0042592|GO:0043226|GO:0043234|GO:0048856|GO:0055085
ENSBTAG00000000233	2.40938	1.26866	2.40938	up	OR51E1		526623	ENSBTAG00000000233	GO:0005575|GO:0005623|GO:0007165
ENSBTAG00000018773	2.40813	1.26791	2.40813	up	RND1_BOVIN		508869	ENSBTAG00000018773	GO:0005575|GO:0005622|GO:0005623|GO:0005737|GO:0005856|GO:0005886|GO:0006810|GO:0007010|GO:0007165|GO:0021700|GO:0030154|GO:0043226|GO:0048856
ENSBTAG00000048065	2.40726	1.26739	2.40726	up				ENSBTAG00000048065	GO:0005575|GO:0005622|GO:0005623|GO:0005634|GO:0005694|GO:0006350|GO:0009058|GO:0022607|GO:0034641|GO:0043226|GO:0051276|GO:0065003
ENSBTAG00000008292	2.40679	1.26711	2.40679	up	SMD1_BOVIN		508788	ENSBTAG00000008292	GO:0005575|GO:0005622|GO:0005623|GO:0005634|GO:0006397|GO:0034641|GO:0043226
ENSBTAG00000008192	2.40659	1.26699	2.40659	up	F1MCF3_BOVIN		520247	ENSBTAG00000008192	GO:0003824|GO:0016020|GO:0005575|GO:0005623
ENSBTAG00000011241	2.40586	1.26655	2.40586	up	A5PJL0_BOVIN		513050	ENSBTAG00000011241	GO:0003868|GO:0009072|GO:0006520|GO:0034641|GO:0044281
ENSBTAG00000017071	2.40272	1.26467	2.40272	up	A7MB82_BOVIN		531659	ENSBTAG00000017071	GO:0005515|GO:0005576|GO:0005581|GO:0005575|GO:0005576|GO:0005578
ENSBTAG00000012476	2.40077	1.2635	2.40077	up	Q08DG0_BOVIN		768316	ENSBTAG00000012476	GO:0003700|GO:0004872|GO:0005515|GO:0005737|GO:0006355|GO:0043565
ENSBTAG00000046173	2.39998	1.26302	2.39998	up	ALG12		100300263	ENSBTAG00000046173	GO:0005575|GO:0005622|GO:0005623|GO:0005737|GO:0005783|GO:0006464|GO:0006629|GO:0009058|GO:0043226
ENSBTAG00000016206	2.39719	1.26134	2.39719	up	AOFA_BOVIN		281293	ENSBTAG00000016206	GO:0005515|GO:0005739|GO:0005741|GO:0006584|GO:0016020|GO:0016021|GO:0016491|GO:0042135|GO:0042420|GO:0055114|GO:0005575|GO:0005622|GO:0005623|GO:0005737|GO:0005739|GO:0007267|GO:0009056|GO:0034641|GO:0043226|GO:0044281|GO:0050877
ENSBTAG00000015571	2.39659	1.26098	2.39659	up	Q32S38_BOVIN		512468	ENSBTAG00000015571	GO:0000287|GO:0004357|GO:0005737|GO:0005829|GO:0006534|GO:0006536|GO:0006749|GO:0006750|GO:0006916|GO:0006979|GO:0009408|GO:0009410|GO:0009725|GO:0016595|GO:0016874|GO:0017109|GO:0019852|GO:0031397|GO:0032436|GO:0043066|GO:0043531|GO:0045454|GO:0045892|GO:0046685|GO:0046982|GO:0050662|GO:0050880|GO:0051900|GO:0003013|GO:0005575|GO:0005622|GO:0005623|GO:0005737|GO:0006520|GO:0006790|GO:0006950|GO:…
ENSBTAG00000012848	2.39635	1.26084	2.39635	up	PTPRU		535675	ENSBTAG00000012848	GO:0005575|GO:0005623|GO:0006464
ENSBTAG00000004705	2.39599	1.26062	2.39599	up	A6QNQ9_BOVIN		538495	ENSBTAG00000004705	GO:0005515
ENSBTAG00000007181	2.39596	1.2606	2.39596	up	LOC539231		539231	ENSBTAG00000007181
ENSBTAG00000019707	2.39546	1.2603	2.39546	up	E1BAM5_BOVIN		506809	ENSBTAG00000019707	GO:0000122|GO:0000980|GO:0001077|GO:0001655|GO:0001709|GO:0001892|GO:0003677|GO:0003682|GO:0003700|GO:0005515|GO:0005634|GO:0006351|GO:0006355|GO:0008134|GO:0008270|GO:0021514|GO:0021533|GO:0021954|GO:0021983|GO:0030154|GO:0030182|GO:0035019|GO:0035065|GO:0042472|GO:0043565|GO:0045599|GO:0045638|GO:0045648|GO:0045650|GO:0045654|GO:0045746|GO:0045766|GO:0045944|GO:0048469|GO:0048663|GO:0048873|GO:…
ENSBTAG00000016918	2.39032	1.2572	2.39032	up	MYOF		513597	ENSBTAG00000016918	GO:0005575|GO:0005623
ENSBTAG00000001085	2.38972	1.25684	2.38972	up	F1MJW4_BOVIN		521099	ENSBTAG00000001085
ENSBTAG00000033680	2.38904	1.25643	2.38904	up	F1MAW8_BOVIN		617266	ENSBTAG00000033680	GO:0005813
ENSBTAG00000038635	2.38784	1.25571	2.38784	up	F1N3W3_BOVIN		100124497	ENSBTAG00000038635	GO:0003676|GO:0003677|GO:0005622|GO:0006351|GO:0006355|GO:0008270|GO:0005575|GO:0005622|GO:0005623|GO:0006350|GO:0009058|GO:0034641
ENSBTAG00000006035	2.38722	1.25533	2.38722	up	PPR1B_BOVIN		282459	ENSBTAG00000006035	GO:0000003|GO:0005575|GO:0005622|GO:0005623|GO:0005634|GO:0005737|GO:0007165|GO:0043226|GO:0050877
ENSBTAG00000046155	2.38678	1.25507	2.38678	up	RGN_BOVIN		280910	ENSBTAG00000046155	GO:0005575|GO:0005622|GO:0005623|GO:0005634|GO:0005737|GO:0009058|GO:0042592|GO:0043226|GO:0044281
ENSBTAG00000004378	2.38331	1.25297	2.38331	up	IL23A		511022	ENSBTAG00000004378	GO:0002376|GO:0005575|GO:0005576
ENSBTAG00000030932	2.38232	1.25237	2.38232	up	IFI44L		782879	ENSBTAG00000030932
ENSBTAG00000007456	2.37765	1.24953	2.37765	up	E1BJ23_BOVIN		515177	ENSBTAG00000007456	GO:0006936|GO:0007507|GO:0007519|GO:0008152|GO:0008415|GO:0030097|GO:0032049|GO:0032981|GO:0042407|GO:0042775|GO:0047184|GO:0048738|GO:0060048
ENSBTAG00000010541	2.37559	1.24829	2.37559	up	A7YWD0_BOVIN		533548	ENSBTAG00000010541	GO:0003676|GO:0003725|GO:0005515|GO:0005622|GO:0005634|GO:0005730|GO:0006915|GO:0008270|GO:0005575|GO:0005622|GO:0005623
ENSBTAG00000000066	2.37527	1.24809	2.37527	up	LRRN4		527351	ENSBTAG00000000066
ENSBTAG00000011545	2.37233	1.2463	2.37233	up	GDA		525937	ENSBTAG00000011545
ENSBTAG00000004078	2.37214	1.24619	2.37214	up	KCNH2			ENSBTAG00000004078	GO:0005575|GO:0005623|GO:0006810|GO:0007165|GO:0055085
ENSBTAG00000013530	2.37182	1.24599	2.37182	up	DDAH2_BOVIN		540386	ENSBTAG00000013530	GO:0005575|GO:0005622|GO:0005623|GO:0005737|GO:0006520|GO:0034641|GO:0044281
ENSBTAG00000017661	2.37141	1.24575	2.37141	up	RFX2_BOVIN		534475	ENSBTAG00000017661	GO:0005575|GO:0005622|GO:0005623|GO:0005634|GO:0006350|GO:0009058|GO:0034641|GO:0043226
ENSBTAG00000048230	2.371	1.2455	2.371	up	LOC100295626		100295626	ENSBTAG00000048230
ENSBTAG00000001694	2.36873	1.24411	2.36873	up	F1N5L4_BOVIN		788224	ENSBTAG00000001694	GO:0004672|GO:0004674|GO:0005515|GO:0005524|GO:0006468|GO:0016772|GO:0021885|GO:0030168|GO:0032940|GO:0034446|GO:0042698|GO:0043277|GO:0043491|GO:0043524|GO:0046982|GO:0006464
ENSBTAG00000017460	2.36873	1.24411	2.36873	up	PRXD1_BOVIN		526913	ENSBTAG00000017460
ENSBTAG00000020226	2.36873	1.24411	2.36873	up	Q0P5E8_BOVIN		510942	ENSBTAG00000020226	GO:0003677|GO:0005515|GO:0005622|GO:0043565|GO:0005575|GO:0005622|GO:0005623
ENSBTAG00000019708	2.36873	1.24411	2.36873	up	Q2TA22_BOVIN		506059	ENSBTAG00000019708	GO:0003824|GO:0004467|GO:0005515|GO:0005739|GO:0007405|GO:0008152|GO:0005575|GO:0005622|GO:0005623|GO:0005737|GO:0005739|GO:0008283|GO:0030154|GO:0043226|GO:0048856
ENSBTAG00000019587	2.36768	1.24347	2.36768	up	PI15		532863	ENSBTAG00000019587
ENSBTAG00000015662	2.36693	1.24302	2.36693	up	E1BBU2_BOVIN		517845	ENSBTAG00000015662	GO:0005515|GO:0005540|GO:0008201
ENSBTAG00000009966	2.36349	1.24092	2.36349	up	XRCC3_BOVIN		768244	ENSBTAG00000009966	GO:0005575|GO:0005622|GO:0005623|GO:0005634|GO:0005737|GO:0005739|GO:0006259|GO:0006950|GO:0034641|GO:0043226
ENSBTAG00000043453	2.36002	1.2388	2.36002	up				ENSBTAG00000043453
ENSBTAG00000019357	2.35833	1.23777	2.35833	up	F1MHA2_BOVIN		786784	ENSBTAG00000019357	GO:0003676|GO:0005622|GO:0006355|GO:0008270|GO:0005575|GO:0005622|GO:0005623
ENSBTAG00000022762	2.35765	1.23735	2.35765	up				ENSBTAG00000022762
ENSBTAG00000002949	2.35759	1.23731	2.35759	up	F1MMC4_BOVIN		783772	ENSBTAG00000002949	GO:0000775|GO:0000785|GO:0001939|GO:0001940|GO:0003682|GO:0005515|GO:0005634|GO:0005721|GO:0005819|GO:0006333|GO:0010369|GO:0019899|GO:0042802|GO:0045892|GO:0005575|GO:0005622|GO:0005623|GO:0005634|GO:0005694|GO:0043226|GO:0051276
ENSBTAG00000015724	2.35697	1.23693	2.35697	up	F1MLW2_BOVIN		282643	ENSBTAG00000015724	GO:0005615|GO:0008289|GO:0005575|GO:0005576|GO:0005615
ENSBTAG00000003312	2.35643	1.23661	2.35643	up	E1BFV8_BOVIN		534506	ENSBTAG00000003312	GO:0008146|GO:0019319|GO:0050656|GO:0050659
ENSBTAG00000005893	2.35528	1.2359	2.35528	up	TMM68_BOVIN		534013	ENSBTAG00000005893	GO:0005575|GO:0005623
ENSBTAG00000009428	2.35408	1.23516	2.35408	up	A6H7J3_BOVIN		521175	ENSBTAG00000009428	GO:0005515
ENSBTAG00000043226	2.35364	1.2349	2.35364	up				ENSBTAG00000043226
ENSBTAG00000001252	2.35153	1.2336	2.35153	up	HIVEP1		529115	ENSBTAG00000001252	GO:0005575|GO:0005622|GO:0005623
ENSBTAG00000001649	2.34899	1.23204	2.34899	up	LOC784747		784747	ENSBTAG00000001649	GO:0005575|GO:0005622|GO:0005623
ENSBTAG00000001132	2.34592	1.23016	2.34592	up	GTDC1_BOVIN		534677	ENSBTAG00000001132
ENSBTAG00000000365	2.34433	1.22918	2.34433	up	TYDP2_BOVIN		507579	ENSBTAG00000000365	GO:0004518|GO:0005515|GO:0005634|GO:0006281|GO:0006302|GO:0006974|GO:0016605|GO:0016787|GO:0046872|GO:0070260|GO:0005575|GO:0005622|GO:0005623|GO:0005634|GO:0005654|GO:0006259|GO:0006950|GO:0034641|GO:0043226
ENSBTAG00000014370	2.34281	1.22824	2.34281	up	F1N590_BOVIN		520056	ENSBTAG00000014370	GO:0005515
ENSBTAG00000048229	2.34271	1.22818	2.34271	up	TCTP_BOVIN		100337367	ENSBTAG00000048229	GO:0005575|GO:0005576|GO:0005615|GO:0005622|GO:0005623|GO:0005737|GO:0005768|GO:0005856|GO:0043226|GO:0043234
ENSBTAG00000013406	2.34155	1.22746	2.34155	up	CSRP2_BOVIN		539381	ENSBTAG00000013406	GO:0005575|GO:0005622|GO:0005623|GO:0005634|GO:0030154|GO:0043226
ENSBTAG00000006165	2.33928	1.22607	2.33928	up	PRDX4_BOVIN		281999	ENSBTAG00000006165	GO:0005575|GO:0005576|GO:0005622|GO:0005623|GO:0005737|GO:0005739|GO:0042592|GO:0043226
ENSBTAG00000046495	2.339	1.22589	2.339	up	MMAB			ENSBTAG00000046495
ENSBTAG00000042250	2.33784	1.22517	2.33784	up				ENSBTAG00000042250
ENSBTAG00000020707	2.33777	1.22513	2.33777	up	F1MJV6_BOVIN		534326	ENSBTAG00000020707	GO:0004888|GO:0004930|GO:0007166|GO:0007186|GO:0007218|GO:0016020|GO:0016021|GO:0005575|GO:0005623|GO:0007165
ENSBTAG00000007646	2.33689	1.22459	2.33689	up	E1B7B9_BOVIN		100139601	ENSBTAG00000007646	GO:0000506|GO:0005515|GO:0005789|GO:0006506|GO:0009058|GO:0006464|GO:0006629|GO:0009058
ENSBTAG00000009049	2.33464	1.2232	2.33464	up	F1MXP0_BOVIN		507581	ENSBTAG00000009049
ENSBTAG00000039922	2.33335	1.2224	2.33335	up	F1MTN6_BOVIN		781512	ENSBTAG00000039922	GO:0005515|GO:0005547|GO:0005622|GO:0007165|GO:0008060|GO:0008270|GO:0032312|GO:0005575|GO:0005622|GO:0005623|GO:0007165
ENSBTAG00000033621	2.33197	1.22155	2.33197	up	CK075_BOVIN		100336126	ENSBTAG00000033621	GO:0005575|GO:0005623
ENSBTAG00000004849	2.33093	1.22091	2.33093	up	IGSF3		530939	ENSBTAG00000004849
ENSBTAG00000046140	2.3309	1.22089	2.3309	up	LOC100336928		100336928	ENSBTAG00000046140	GO:0005575|GO:0005623
ENSBTAG00000019975	2.32846	1.21938	2.32846	up	E1BPM3_BOVIN		521554	ENSBTAG00000019975	GO:0001915|GO:0004896|GO:0005515|GO:0008361|GO:0009897|GO:0010628|GO:0016020|GO:0016049|GO:0019221|GO:0030217|GO:0033089|GO:0042100|GO:0048535|GO:0048872|GO:0005575|GO:0005623|GO:0007165
ENSBTAG00000021447	2.32183	1.21526	2.32183	up	LOC782260		782260	ENSBTAG00000021447	GO:0005575|GO:0005622|GO:0005623|GO:0005634|GO:0007165|GO:0043226
ENSBTAG00000015321	2.32164	1.21514	2.32164	up	E1BFC1_BOVIN		504797	ENSBTAG00000015321	GO:0003676|GO:0003677|GO:0003700|GO:0005515|GO:0005622|GO:0005634|GO:0006351|GO:0008134|GO:0008270|GO:0045893|GO:0005575|GO:0005622|GO:0005623
ENSBTAG00000002472	2.31946	1.21379	2.31946	up	CASP9		100140945	ENSBTAG00000002472	GO:0005575|GO:0005622|GO:0005623|GO:0008219
ENSBTAG00000008417	2.31823	1.21302	2.31823	up	VPS29_BOVIN		513840	ENSBTAG00000008417	GO:0005575|GO:0005622|GO:0005623|GO:0005737|GO:0005768|GO:0006810|GO:0043226
ENSBTAG00000007519	2.31723	1.2124	2.31723	up	ADAR			ENSBTAG00000007519	GO:0005575|GO:0005622|GO:0005623|GO:0034641
ENSBTAG00000045886	2.3171	1.21232	2.3171	up	STARD4			ENSBTAG00000045886
ENSBTAG00000006214	2.31496	1.21099	2.31496	up	A6QQC7_BOVIN		532684	ENSBTAG00000006214	GO:0005044|GO:0005507|GO:0016020|GO:0016641|GO:0055114|GO:0005575|GO:0005623
ENSBTAG00000027642	2.31398	1.21038	2.31398	up	E1BJG7_BOVIN		617978	ENSBTAG00000027642
ENSBTAG00000045991	2.31227	1.20931	2.31227	up	LOC510795		510795	ENSBTAG00000045991	GO:0005575|GO:0005622|GO:0005623|GO:0005737|GO:0005840|GO:0006412|GO:0009058|GO:0043226
ENSBTAG00000007675	2.31175	1.20898	2.31175	up	A7YWF3_BOVIN		505421	ENSBTAG00000007675	GO:0005515|GO:0030030|GO:0032391|GO:0048515|GO:0060041|GO:0000003|GO:0005575|GO:0005623|GO:0005929|GO:0030154|GO:0048856
ENSBTAG00000039197	2.31151	1.20883	2.31151	up	F1MMP8_BOVIN		100337051	ENSBTAG00000039197	GO:0005355|GO:0005635|GO:0005886|GO:0005887|GO:0015758|GO:0016021|GO:0022857|GO:0046415|GO:0055085|GO:0005575|GO:0005623|GO:0006810|GO:0055085
ENSBTAG00000000106	2.31151	1.20883	2.31151	up	F1MG74_BOVIN		517668	ENSBTAG00000000106	GO:0016772
ENSBTAG00000007589	2.30931	1.20746	2.30931	up	F1MWL7_BOVIN		540806	ENSBTAG00000007589	GO:0005575|GO:0005622|GO:0005623|GO:0005634|GO:0005654|GO:0007165|GO:0043226|GO:0043234
ENSBTAG00000011236	2.30851	1.20696	2.30851	up	STX11		539960	ENSBTAG00000011236	GO:0005575|GO:0005623|GO:0006810|GO:0016192
ENSBTAG00000003788	2.30839	1.20689	2.30839	up	A7Z018_BOVIN		534142	ENSBTAG00000003788	GO:0005087
ENSBTAG00000021497	2.30324	1.20367	2.30324	up	CDH23		784716	ENSBTAG00000021497	GO:0005575|GO:0005623|GO:0007155
ENSBTAG00000000533	2.30155	1.2026	2.30155	up	ZNF684		100138535	ENSBTAG00000000533	GO:0005575|GO:0005622|GO:0005623
ENSBTAG00000001881	2.30138	1.2025	2.30138	up	Q2KJ85_BOVIN		532890	ENSBTAG00000001881	GO:0005624|GO:0006814|GO:0008508|GO:0015711|GO:0016020|GO:0016021|GO:0005575|GO:0005623|GO:0006810
ENSBTAG00000012409	2.29938	1.20125	2.29938	up	Q2KJC7_BOVIN		281960	ENSBTAG00000012409	GO:0005515|GO:0005578|GO:0007155|GO:0008201|GO:0008593|GO:0009888|GO:0030198|GO:0031012|GO:0005575|GO:0005576|GO:0005578|GO:0007155|GO:0030198|GO:0048856
ENSBTAG00000046337	2.29755	1.2001	2.29755	up	TUBB6		100313320	ENSBTAG00000046337	GO:0005575|GO:0006461|GO:0009056|GO:0022607|GO:0034641|GO:0034655|GO:0043234|GO:0044281|GO:0065003
ENSBTAG00000034368	2.29372	1.19769	2.29372	up	PRSS33		528784	ENSBTAG00000034368
ENSBTAG00000003352	2.2902	1.19548	2.2902	up	HLA-DQB2			ENSBTAG00000003352
ENSBTAG00000015945	2.28993	1.1953	2.28993	up	F1N6A2_BOVIN		510784	ENSBTAG00000015945	GO:0005515
ENSBTAG00000043468	2.28968	1.19515	2.28968	up				ENSBTAG00000043468
ENSBTAG00000009642	2.28931	1.19491	2.28931	up	F1MS06_BOVIN		281612	ENSBTAG00000009642	GO:0005515|GO:0006605|GO:0007165|GO:0008179|GO:0010739|GO:0030819|GO:0006605|GO:0006810|GO:0007165
ENSBTAG00000047988	2.28694	1.19342	2.28694	up				ENSBTAG00000047988
ENSBTAG00000031871	2.28636	1.19305	2.28636	up	A7E308_BOVIN		515716	ENSBTAG00000031871
ENSBTAG00000001927	2.28582	1.19271	2.28582	up	A4IFJ9_BOVIN		508327	ENSBTAG00000001927	GO:0005515|GO:0008553|GO:0015991|GO:0016820|GO:0033180|GO:0005575|GO:0005623|GO:0006810|GO:0043234|GO:0055085
ENSBTAG00000015667	2.28454	1.19191	2.28454	up	E1BBS0_BOVIN		513620	ENSBTAG00000015667	GO:0005737|GO:0005886|GO:0008285|GO:0032007
ENSBTAG00000002764	2.2821	1.19036	2.2821	up	IGFR1_BOVIN		617594	ENSBTAG00000002764	GO:0005575|GO:0005623|GO:0005886
ENSBTAG00000010992	2.28201	1.1903	2.28201	up	CATH_BOVIN		510524	ENSBTAG00000010992	GO:0005575|GO:0005622|GO:0005623|GO:0005737|GO:0005764|GO:0005773|GO:0043226|GO:0048856
ENSBTAG00000042381	2.28193	1.19026	2.28193	up				ENSBTAG00000042381
ENSBTAG00000016045	2.2817	1.19011	2.2817	up	TRIB2_BOVIN		352960	ENSBTAG00000016045	GO:0005575|GO:0005622|GO:0005623|GO:0005634|GO:0005737|GO:0005856|GO:0006464|GO:0043226
ENSBTAG00000026233	2.28073	1.1895	2.28073	up	E1BIY8_BOVIN		512656	ENSBTAG00000026233
ENSBTAG00000011043	2.28046	1.18933	2.28046	up	RAC2_BOVIN		327671	ENSBTAG00000011043	GO:0000166|GO:0003924|GO:0005515|GO:0005525|GO:0005622|GO:0005624|GO:0005635|GO:0005737|GO:0006184|GO:0006886|GO:0006913|GO:0006935|GO:0007165|GO:0007264|GO:0008284|GO:0015031|GO:0016020|GO:0030031|GO:0030036|GO:0060263|GO:0005575|GO:0005622|GO:0005623|GO:0005634|GO:0005635|GO:0005737|GO:0006810|GO:0006913|GO:0007010|GO:0007165|GO:0009056|GO:0022607|GO:0034641|GO:0034655|GO:0040011|GO:0043226|GO:…
ENSBTAG00000021183	2.27957	1.18876	2.27957	up	LOC616014		616014	ENSBTAG00000021183	GO:0006464
ENSBTAG00000015879	2.27803	1.18779	2.27803	up	F1N7S0_BOVIN		516380	ENSBTAG00000015879	GO:0001701|GO:0001843|GO:0005929|GO:0007420|GO:0008589|GO:0021904|GO:0021914|GO:0021915|GO:0021953|GO:0031076|GO:0035085|GO:0042733|GO:0045879|GO:0048702|GO:0060173|GO:0060434|GO:0060831
ENSBTAG00000021013	2.27781	1.18765	2.27781	up	TBB4_BOVIN		100313102	ENSBTAG00000021013	GO:0005575|GO:0005622|GO:0005623|GO:0005737|GO:0005856|GO:0005929|GO:0006461|GO:0009056|GO:0022607|GO:0034641|GO:0034655|GO:0043226|GO:0043234|GO:0044281|GO:0065003
ENSBTAG00000015384	2.27757	1.1875	2.27757	up	PHF13		540889	ENSBTAG00000015384
ENSBTAG00000010789	2.27751	1.18746	2.27751	up	ANR54_BOVIN		538961	ENSBTAG00000010789	GO:0005575|GO:0005622|GO:0005623|GO:0005634|GO:0005737|GO:0006810|GO:0006913|GO:0007049|GO:0043226
ENSBTAG00000047133	2.27651	1.18682	2.27651	up				ENSBTAG00000047133	GO:0005575|GO:0005622|GO:0005623|GO:0005634|GO:0043226
ENSBTAG00000013478	2.27567	1.18629	2.27567	up	A7MB03_BOVIN		616867	ENSBTAG00000013478	GO:0016020|GO:0016021|GO:0005575|GO:0005623
ENSBTAG00000012781	2.2755	1.18619	2.2755	up	TP53BP2		514474	ENSBTAG00000012781	GO:0007165
ENSBTAG00000007402	2.27385	1.18514	2.27385	up	A4IFV6_BOVIN		613974	ENSBTAG00000007402	GO:0008270|GO:0046872
ENSBTAG00000006977	2.27316	1.1847	2.27316	up	MYPR_BOVIN		281410	ENSBTAG00000006977	GO:0005575|GO:0005623|GO:0006629|GO:0009058|GO:0021700|GO:0030154|GO:0042592|GO:0044281|GO:0048856|GO:0050877
ENSBTAG00000005244	2.27305	1.18463	2.27305	up	RASL11A		505695	ENSBTAG00000005244	GO:0005575|GO:0005622|GO:0005623|GO:0006810|GO:0006913|GO:0007165|GO:0009056|GO:0034641|GO:0034655|GO:0044281
ENSBTAG00000031718	2.272	1.18396	2.272	up	OGFR		767947	ENSBTAG00000031718	GO:0005575|GO:0005623
ENSBTAG00000010497	2.2718	1.18384	2.2718	up	E1B9D9_BOVIN		512355	ENSBTAG00000010497	GO:0002726|GO:0004842|GO:0005174|GO:0005515|GO:0005737|GO:0007165|GO:0007250|GO:0008270|GO:0009898|GO:0019899|GO:0030163|GO:0032743|GO:0033209|GO:0035631|GO:0042981|GO:0043507|GO:0043623|GO:0046328|GO:0046625|GO:0046872|GO:0051023|GO:0051091|GO:0051092|GO:0051865|GO:0070207|GO:0070534|GO:0007165
ENSBTAG00000017195	2.26898	1.18205	2.26898	up	A5PJJ8_BOVIN		281762	ENSBTAG00000017195	GO:0002262|GO:0005515|GO:0005829|GO:0006281|GO:0006289|GO:0007276|GO:0007281|GO:0019430|GO:0000003|GO:0002376|GO:0005575|GO:0005622|GO:0005623|GO:0005737|GO:0005829|GO:0006259|GO:0006950|GO:0030154|GO:0034641|GO:0042592|GO:0048856
ENSBTAG00000019627	2.26879	1.18192	2.26879	up	Q3SX33_BOVIN		614712	ENSBTAG00000019627	GO:0001525|GO:0005100|GO:0005178|GO:0005515|GO:0005783|GO:0005886|GO:0006469|GO:0007010|GO:0009897|GO:0016337|GO:0030336|GO:0030425|GO:0030426|GO:0031362|GO:0032321|GO:0034235|GO:0043547|GO:0045121|GO:0046549|GO:0048041|GO:0050771|GO:0050852|GO:0050860|GO:0050870|GO:0051281|GO:0002376|GO:0005575|GO:0005622|GO:0005623|GO:0005737|GO:0005783|GO:0005886|GO:0007010|GO:0007155|GO:0007165|GO:0022607|GO:…
ENSBTAG00000015184	2.26866	1.18184	2.26866	up	SYDE1		789472	ENSBTAG00000015184	GO:0005575|GO:0005622|GO:0005623|GO:0007165
ENSBTAG00000012991	2.26725	1.18094	2.26725	up	A7Z048_BOVIN		518308	ENSBTAG00000012991	GO:0007049
ENSBTAG00000014447	2.26682	1.18067	2.26682	up	A4IFF4_BOVIN		533908	ENSBTAG00000014447	GO:0000166|GO:0000287|GO:0004672|GO:0004674|GO:0005524|GO:0005819|GO:0006468|GO:0007243|GO:0016301|GO:0016310|GO:0016740|GO:0016772|GO:0006464|GO:0007165
ENSBTAG00000002122	2.26534	1.17973	2.26534	up	FAM109A		785809	ENSBTAG00000002122
ENSBTAG00000010077	2.26445	1.17916	2.26445	up	FANCD2		515845	ENSBTAG00000010077
ENSBTAG00000009292	2.25978	1.17618	2.25978	up	TM100_BOVIN		613987	ENSBTAG00000009292	GO:0005575|GO:0005623
ENSBTAG00000021433	2.25853	1.17538	2.25853	up	ZNF836		508131	ENSBTAG00000021433	GO:0005575|GO:0005622|GO:0005623
ENSBTAG00000008462	2.25813	1.17513	2.25813	up	FAM43A		539374	ENSBTAG00000008462
ENSBTAG00000011000	2.2578	1.17492	2.2578	up	Q0V897_BOVIN		510654	ENSBTAG00000011000	GO:0000118|GO:0000122|GO:0004407|GO:0005515|GO:0005634|GO:0005654|GO:0005737|GO:0006355|GO:0006476|GO:0016575|GO:0019899|GO:0033558|GO:0042826|GO:0045892|GO:0005575|GO:0005622|GO:0005623|GO:0005634|GO:0005654|GO:0005737|GO:0006464|GO:0043226|GO:0043234|GO:0051276
ENSBTAG00000008065	2.25714	1.17449	2.25714	up	CV040_BOVIN		537366	ENSBTAG00000008065
ENSBTAG00000031575	2.25365	1.17227	2.25365	up	Q45KY0_BOVIN		521961	ENSBTAG00000031575	GO:0005085|GO:0005089|GO:0005154|GO:0005515|GO:0005622|GO:0005737|GO:0005886|GO:0006906|GO:0006974|GO:0007229|GO:0007264|GO:0016477|GO:0030031|GO:0030032|GO:0030676|GO:0030890|GO:0035023|GO:0035556|GO:0042493|GO:0043087|GO:0043552|GO:0045785|GO:0050853|GO:0005575|GO:0005622|GO:0005623|GO:0007165
ENSBTAG00000021068	2.24997	1.1699	2.24997	up	F1MY21_BOVIN		535067	ENSBTAG00000021068	GO:0000122|GO:0001843|GO:0001947|GO:0005515|GO:0005634|GO:0005737|GO:0005929|GO:0007368|GO:0008013|GO:0008134|GO:0021513|GO:0042802|GO:0043588|GO:0045879
ENSBTAG00000045966	2.24792	1.16859	2.24792	up	GPRIN3		517995	ENSBTAG00000045966
ENSBTAG00000007865	2.24741	1.16826	2.24741	up	GNPI1_BOVIN		522919	ENSBTAG00000007865	GO:0005575|GO:0005622|GO:0005623|GO:0005737|GO:0005975|GO:0006091|GO:0009056|GO:0044281
ENSBTAG00000039160	2.24717	1.16811	2.24717	up	LOC100336072		100336072	ENSBTAG00000039160	GO:0005575|GO:0005622|GO:0005623
ENSBTAG00000006252	2.24412	1.16615	2.24412	up	RBMX2		534630	ENSBTAG00000006252
ENSBTAG00000015100	2.24278	1.16529	2.24278	up	VA0E1_BOVIN		338075	ENSBTAG00000015100	GO:0005575|GO:0005623|GO:0006810|GO:0040007|GO:0043234|GO:0055085
ENSBTAG00000021751	2.23964	1.16327	2.23964	up	A7Z031_BOVIN		513223	ENSBTAG00000021751	GO:0000166|GO:0003924|GO:0005198|GO:0005509|GO:0005525|GO:0005622|GO:0006184|GO:0006886|GO:0006913|GO:0007155|GO:0007165|GO:0007264|GO:0015031|GO:0015629|GO:0005575|GO:0005622|GO:0005623|GO:0005856|GO:0006810|GO:0006913|GO:0007155|GO:0007165|GO:0009056|GO:0034641|GO:0034655|GO:0043226|GO:0044281
ENSBTAG00000023372	2.23964	1.16327	2.23964	up	F1MS90_BOVIN		616888	ENSBTAG00000023372	GO:0001502|GO:0002053|GO:0003700|GO:0005515|GO:0005634|GO:0006355|GO:0008284|GO:0010942|GO:0030324|GO:0042733|GO:0045893|GO:0045944|GO:0048704|GO:0048754|GO:2000378|GO:0005575|GO:0005622|GO:0005623|GO:0005634|GO:0043226
ENSBTAG00000000309	2.23964	1.16327	2.23964	up	PTPRT		524059	ENSBTAG00000000309	GO:0006464
ENSBTAG00000000071	2.23964	1.16327	2.23964	up	MYP2_BOVIN		506062	ENSBTAG00000000071	GO:0005575|GO:0005622|GO:0005623|GO:0005737|GO:0006810
ENSBTAG00000011021	2.23964	1.16327	2.23964	up	Q0VCI3_BOVIN		512098	ENSBTAG00000011021	GO:0016787
ENSBTAG00000034643	2.23964	1.16327	2.23964	up	F1MIB8_BOVIN		777692	ENSBTAG00000034643	GO:0000166|GO:0005524|GO:0005783|GO:0006638|GO:0016887|GO:0017111
ENSBTAG00000018566	2.23629	1.16111	2.23629	up	SFRP5_BOVIN		282069	ENSBTAG00000018566	GO:0000003|GO:0005575|GO:0005576|GO:0005622|GO:0005623|GO:0005737|GO:0005886|GO:0007165|GO:0009790|GO:0030154|GO:0040007|GO:0048856
ENSBTAG00000012271	2.23626	1.16109	2.23626	up	E1BFT0_BOVIN			ENSBTAG00000012271	GO:0003676|GO:0005730
ENSBTAG00000032640	2.2359	1.16086	2.2359	up	A6QLQ4_BOVIN		782821	ENSBTAG00000032640	GO:0005515|GO:0005813|GO:0005932|GO:0031514|GO:0034451|GO:0034453|GO:0042384|GO:0042802|GO:0005575|GO:0005622|GO:0005623|GO:0005737|GO:0005815|GO:0005856|GO:0007010|GO:0043226
ENSBTAG00000006581	2.23289	1.15891	2.23289	up	CCDC82		511627	ENSBTAG00000006581
ENSBTAG00000009198	2.23143	1.15797	2.23143	up	E4NKF6_BOVIN		784390	ENSBTAG00000009198	GO:0005515|GO:0035556|GO:0007165
ENSBTAG00000030426	2.23018	1.15716	2.23018	up	E1B977_BOVIN			ENSBTAG00000030426	GO:0005488
ENSBTAG00000019524	2.22706	1.15514	2.22706	up	F1N6B8_BOVIN		514056	ENSBTAG00000019524	GO:0005515|GO:0050798
ENSBTAG00000015606	2.22564	1.15422	2.22564	up	LOC100298347		100298347	ENSBTAG00000015606
ENSBTAG00000017435	2.22533	1.15402	2.22533	up	KCTD7		100124502	ENSBTAG00000017435	GO:0005575|GO:0005623|GO:0005886|GO:0006810|GO:0043234
ENSBTAG00000045134	2.22478	1.15366	2.22478	up				ENSBTAG00000045134
ENSBTAG00000018625	2.22407	1.1532	2.22407	up	ZNF263		100138099	ENSBTAG00000018625	GO:0005575|GO:0005622|GO:0005623|GO:0005634|GO:0043226
ENSBTAG00000011207	2.22123	1.15136	2.22123	up	CNN1_BOVIN		534583	ENSBTAG00000011207	GO:0005575|GO:0005622|GO:0005623|GO:0005856|GO:0007010|GO:0043226
ENSBTAG00000017599	2.21574	1.14779	2.21574	up	A6QPQ9_BOVIN		327684	ENSBTAG00000017599	GO:0000122|GO:0001764|GO:0003677|GO:0003700|GO:0003707|GO:0004879|GO:0005634|GO:0006351|GO:0006355|GO:0008270|GO:0030900|GO:0043401|GO:0043565|GO:0005575|GO:0005622|GO:0005623|GO:0005634|GO:0006350|GO:0007165|GO:0009058|GO:0034641|GO:0043226
ENSBTAG00000020041	2.21495	1.14727	2.21495	up	FAM13B			ENSBTAG00000020041	GO:0005575|GO:0005622|GO:0005623|GO:0007165
ENSBTAG00000011139	2.21388	1.14658	2.21388	up	CHLE_BOVIN		534616	ENSBTAG00000011139	GO:0005575|GO:0005576|GO:0005615|GO:0005622|GO:0005623|GO:0005634|GO:0005635|GO:0005737|GO:0005783|GO:0007267|GO:0009056|GO:0034641|GO:0043226|GO:0044281|GO:0050877
ENSBTAG00000011046	2.21382	1.14654	2.21382	up	Q08DX5_BOVIN		515462	ENSBTAG00000011046	GO:0000166|GO:0004672|GO:0004674|GO:0005515|GO:0005524|GO:0005634|GO:0005675|GO:0005737|GO:0005739|GO:0006366|GO:0006468|GO:0008022|GO:0008094|GO:0008353|GO:0016301|GO:0016310|GO:0016772|GO:0045944|GO:0006464
ENSBTAG00000031551	2.2131	1.14607	2.2131	up	F1N116_BOVIN		511877	ENSBTAG00000031551	GO:0003824|GO:0004252|GO:0006508
ENSBTAG00000013900	2.21243	1.14563	2.21243	up	RO52_BOVIN		359715	ENSBTAG00000013900	GO:0005575|GO:0005622|GO:0005623|GO:0005634|GO:0005737|GO:0006461|GO:0006464|GO:0007049|GO:0022607|GO:0043226|GO:0043234|GO:0065003
ENSBTAG00000007439	2.20918	1.14351	2.20918	up	ODZ4		509726	ENSBTAG00000007439	GO:0005575|GO:0005623|GO:0007165
ENSBTAG00000005871	2.20909	1.14345	2.20909	up	E1BMZ2_BOVIN		532209	ENSBTAG00000005871	GO:0000118|GO:0001701|GO:0001780|GO:0003676|GO:0003677|GO:0003700|GO:0005515|GO:0005622|GO:0005634|GO:0006351|GO:0006954|GO:0008270|GO:0009605|GO:0009617|GO:0009791|GO:0016607|GO:0030900|GO:0035115|GO:0035116|GO:0042127|GO:0042803|GO:0043069|GO:0045892|GO:0045893|GO:0045944|GO:0046329|GO:0051726|GO:0060039|GO:0071425|GO:0005575|GO:0005622|GO:0005623
ENSBTAG00000039223	2.20714	1.14218	2.20714	up	A6QQ82_BOVIN		787677	ENSBTAG00000039223	GO:0005515
ENSBTAG00000006619	2.20665	1.14186	2.20665	up	MATK		504668	ENSBTAG00000006619	GO:0006464
ENSBTAG00000020589	2.20537	1.14102	2.20537	up	F1MB25_BOVIN		282223	ENSBTAG00000020589	GO:0005605|GO:0006200|GO:0007186|GO:0009181|GO:0016787|GO:0017110|GO:0017111|GO:0030168
ENSBTAG00000000983	2.20124	1.13832	2.20124	up	E1BKR6_BOVIN		538996	ENSBTAG00000000983	GO:0000166|GO:0005524|GO:0005886|GO:0006200|GO:0006810|GO:0006813|GO:0008281|GO:0016020|GO:0016021|GO:0016887|GO:0017111|GO:0042626|GO:0055085|GO:0005575|GO:0005623|GO:0006810|GO:0009056|GO:0034641|GO:0034655|GO:0044281|GO:0055085
ENSBTAG00000048114	2.20019	1.13763	2.20019	up	LOC785982		785982	ENSBTAG00000048114	GO:0002376|GO:0005575|GO:0005623|GO:0005886|GO:0043234
ENSBTAG00000006974	2.1998	1.13737	2.1998	up	PLEKHA7		528261	ENSBTAG00000006974
ENSBTAG00000001390	2.19965	1.13727	2.19965	up	Q32LF7_BOVIN		511328	ENSBTAG00000001390	GO:0005975|GO:0016740|GO:0016757|GO:0005975
ENSBTAG00000018560	2.1991	1.13691	2.1991	up	MGC152396		786654	ENSBTAG00000018560	GO:0005575|GO:0005622|GO:0005623|GO:0005856|GO:0043226|GO:0043234
ENSBTAG00000037404	2.19726	1.13571	2.19726	up	LRFN4		530084	ENSBTAG00000037404
ENSBTAG00000022360	2.19396	1.13354	2.19396	up	A4FUB3_BOVIN		782530	ENSBTAG00000022360	GO:0001701|GO:0003677|GO:0003700|GO:0005515|GO:0005634|GO:0006351|GO:0006355|GO:0021953|GO:0032332|GO:0044212|GO:0045165|GO:0045892|GO:0045944|GO:0046982|GO:0048709|GO:0051216|GO:0060164|GO:0061036|GO:0071560|GO:2000741|GO:0006350|GO:0009058|GO:0009790|GO:0030154|GO:0034641|GO:0048856
ENSBTAG00000015669	2.19384	1.13346	2.19384	up	A2VDL0_BOVIN		618521	ENSBTAG00000015669	GO:0003723|GO:0004000|GO:0006396|GO:0008033|GO:0008251|GO:0006399|GO:0034641
ENSBTAG00000046256	2.19301	1.13292	2.19301	up	LOC512602		512602	ENSBTAG00000046256
ENSBTAG00000009782	2.19053	1.13128	2.19053	up	F1MXI5_BOVIN			ENSBTAG00000009782	GO:0000122|GO:0003682|GO:0003727|GO:0005515|GO:0005634|GO:0005737|GO:0005794|GO:0019899|GO:0031519|GO:0035064|GO:0045892|GO:0051219|GO:0005575|GO:0005622|GO:0005623|GO:0005634|GO:0043226
ENSBTAG00000001449	2.18919	1.1304	2.18919	up	Q2HJF6_BOVIN		780787	ENSBTAG00000001449	GO:0003677|GO:0003713|GO:0004872|GO:0005634|GO:0005667|GO:0006915|GO:0008283|GO:0010861|GO:0030154|GO:0030374|GO:0031252|GO:0045944|GO:0005575|GO:0005622|GO:0005623|GO:0005634|GO:0005654|GO:0008219|GO:0008283|GO:0030154|GO:0043226|GO:0043234
ENSBTAG00000018903	2.18817	1.12973	2.18817	up	A6QQ10_BOVIN		510353	ENSBTAG00000018903	GO:0000723|GO:0000781|GO:0000783|GO:0001501|GO:0001655|GO:0005515|GO:0005622|GO:0006886|GO:0016233|GO:0030326|GO:0031848|GO:0032202|GO:0032211|GO:0035282|GO:0051973|GO:0060381|GO:0070182|GO:0070198|GO:0000228|GO:0005575|GO:0005622|GO:0005623|GO:0005634|GO:0005694|GO:0006259|GO:0006810|GO:0006950|GO:0009790|GO:0022607|GO:0034641|GO:0042592|GO:0043226|GO:0048856|GO:0051276
ENSBTAG00000033835	2.18624	1.12845	2.18624	up	MYP0_BOVIN		790208	ENSBTAG00000033835	GO:0005515|GO:0016020|GO:0016021|GO:0045217|GO:0005575|GO:0005623
ENSBTAG00000011275	2.18344	1.1266	2.18344	up	SCUBE1		523518	ENSBTAG00000011275
ENSBTAG00000002668	2.18344	1.1266	2.18344	up	ZNF711		526026	ENSBTAG00000002668	GO:0005575|GO:0005622|GO:0005623|GO:0005634|GO:0043226
ENSBTAG00000046662	2.18157	1.12537	2.18157	up	LOC100299596		100299596	ENSBTAG00000046662
ENSBTAG00000004848	2.17659	1.12207	2.17659	up	E1B818_BOVIN		516730	ENSBTAG00000004848	GO:0005515|GO:0030198|GO:0031012|GO:0042803|GO:0050840
ENSBTAG00000010256	2.17311	1.11976	2.17311	up	F1MIF3_BOVIN		615389	ENSBTAG00000010256
ENSBTAG00000007855	2.17305	1.11972	2.17305	up	F1ME69_BOVIN		523257	ENSBTAG00000007855	GO:0005515
ENSBTAG00000013380	2.17229	1.11922	2.17229	up	F1MAX3_BOVIN		100335896	ENSBTAG00000013380	GO:0000242|GO:0005737|GO:0005813
ENSBTAG00000000478	2.17219	1.11915	2.17219	up	E1BID4_BOVIN		616532	ENSBTAG00000000478
ENSBTAG00000018727	2.17189	1.11895	2.17189	up	E1BAB5_BOVIN		538532	ENSBTAG00000018727
ENSBTAG00000015925	2.1717	1.11882	2.1717	up	ACN9_BOVIN		783805	ENSBTAG00000015925	GO:0005575|GO:0005622|GO:0005623|GO:0005737|GO:0005739|GO:0043226
ENSBTAG00000022751	2.1717	1.11882	2.1717	up	ZCWPW2		789632	ENSBTAG00000022751
ENSBTAG00000019121	2.1717	1.11882	2.1717	up	IFT122		536731	ENSBTAG00000019121
ENSBTAG00000045588	2.16951	1.11737	2.16951	up	LOC100298356		100298356	ENSBTAG00000045588
ENSBTAG00000010847	2.16943	1.11731	2.16943	up	FOXN4		515612	ENSBTAG00000010847
ENSBTAG00000038978	2.16827	1.11654	2.16827	up				ENSBTAG00000038978
ENSBTAG00000000341	2.16771	1.11617	2.16771	up	ISOC1_BOVIN		540524	ENSBTAG00000000341
ENSBTAG00000014194	2.16658	1.11542	2.16658	up	F1MM26_BOVIN		524061	ENSBTAG00000014194	GO:0003723|GO:0003725|GO:0004000|GO:0005622|GO:0005634|GO:0005737|GO:0005739|GO:0006396|GO:0005575|GO:0005622|GO:0005623|GO:0034641
ENSBTAG00000020279	2.16644	1.11533	2.16644	up	A6QQD3_BOVIN		504346	ENSBTAG00000020279	GO:0006506|GO:0016757|GO:0031227|GO:0005575|GO:0005622|GO:0005623|GO:0005737|GO:0005783|GO:0006464|GO:0006629|GO:0009058|GO:0043226
ENSBTAG00000015251	2.16591	1.11497	2.16591	up	A6H706_BOVIN		515282	ENSBTAG00000015251
ENSBTAG00000000120	2.16523	1.11452	2.16523	up	E1BKF4_BOVIN		506996	ENSBTAG00000000120	GO:0004221|GO:0006511|GO:0008233|GO:0008234|GO:0016787|GO:0009056
ENSBTAG00000002206	2.16123	1.11185	2.16123	up	ZC3H12B		524199	ENSBTAG00000002206
ENSBTAG00000012681	2.16016	1.11114	2.16016	up	LOC615274		615274	ENSBTAG00000012681
ENSBTAG00000020334	2.15709	1.10909	2.15709	up	ENTP5_BOVIN		533096	ENSBTAG00000020334	GO:0005575|GO:0005622|GO:0005623|GO:0005737|GO:0005783|GO:0005975|GO:0006091|GO:0006457|GO:0006464|GO:0008283|GO:0009056|GO:0009058|GO:0034641|GO:0040007|GO:0043226|GO:0044281
ENSBTAG00000028358	2.15609	1.10842	2.15609	up				ENSBTAG00000028358
ENSBTAG00000021535	2.153	1.10635	2.153	up	CROT		281092	ENSBTAG00000021535
ENSBTAG00000037938	2.15217	1.10579	2.15217	up	Q0IIF4_BOVIN		613444	ENSBTAG00000037938
ENSBTAG00000008959	2.14994	1.1043	2.14994	up	MGC126945		767904	ENSBTAG00000008959	GO:0002376|GO:0005575|GO:0005623|GO:0005886|GO:0043234
ENSBTAG00000019302	2.14882	1.10355	2.14882	up	Q8MJ81_BOVIN		100337173	ENSBTAG00000019302	GO:0000082|GO:0000209|GO:0000902|GO:0001101|GO:0001503|GO:0001541|GO:0001656|GO:0001657|GO:0001658|GO:0001662|GO:0001776|GO:0001782|GO:0001822|GO:0001952|GO:0002020|GO:0002260|GO:0002320|GO:0002326|GO:0002360|GO:0002520|GO:0003014|GO:0005515|GO:0005622|GO:0005624|GO:0005634|GO:0005737|GO:0005739|GO:0005741|GO:0005783|GO:0005789|GO:0005792|GO:0005829|GO:0006470|GO:0006582|GO:0006808|GO:0006874|GO:…
ENSBTAG00000013392	2.14757	1.10271	2.14757	up	PLD2		522159	ENSBTAG00000013392
ENSBTAG00000001329	2.14702	1.10234	2.14702	up	CLPTM1L		506200	ENSBTAG00000001329
ENSBTAG00000005434	2.14684	1.10222	2.14684	up	F1MHE4_BOVIN		524990	ENSBTAG00000005434	GO:0005737
ENSBTAG00000012720	2.14636	1.10189	2.14636	up	F1MX12_BOVIN			ENSBTAG00000012720	GO:0005515|GO:0030017|GO:0031674
ENSBTAG00000000005	2.14466	1.10075	2.14466	up	ARBK2_BOVIN		282136	ENSBTAG00000000005	GO:0000166|GO:0004672|GO:0004674|GO:0004703|GO:0004871|GO:0005515|GO:0005524|GO:0006468|GO:0007165|GO:0016301|GO:0016310|GO:0016740|GO:0016772|GO:0047696|GO:0006464|GO:0007165
ENSBTAG00000037980	2.14438	1.10056	2.14438	up	A6H7E5_BOVIN		515511	ENSBTAG00000037980	GO:0000213|GO:0000214|GO:0003676|GO:0004518|GO:0004519|GO:0005634|GO:0005737|GO:0006388|GO:0005575|GO:0005622|GO:0005623|GO:0005634|GO:0005737|GO:0006399|GO:0034641|GO:0043226|GO:0043234
ENSBTAG00000017032	2.14313	1.09972	2.14313	up	LOC527601		785701	ENSBTAG00000017032	GO:0005575|GO:0005623|GO:0007155
ENSBTAG00000031461	2.14259	1.09936	2.14259	up	F2Z4F6_BOVIN		512918	ENSBTAG00000031461	GO:0005515|GO:0005737|GO:0007154|GO:0035091|GO:0005575|GO:0005622|GO:0005623|GO:0005737
ENSBTAG00000027246	2.14133	1.0985	2.14133	up	UBD		512938	ENSBTAG00000027246
ENSBTAG00000013117	2.13985	1.09751	2.13985	up	E1BJ05_BOVIN		519644	ENSBTAG00000013117	GO:0005515|GO:0016020|GO:0005575|GO:0005623
ENSBTAG00000013044	2.13899	1.09693	2.13899	up	GAB3		512009	ENSBTAG00000013044
ENSBTAG00000000078	2.13897	1.09692	2.13897	up	Q0VCH9_BOVIN		538565	ENSBTAG00000000078	GO:0005576|GO:0005575|GO:0005576
ENSBTAG00000019458	2.13895	1.0969	2.13895	up	ASB3		540802	ENSBTAG00000019458	GO:0007165
ENSBTAG00000043392	2.13621	1.09505	2.13621	up				ENSBTAG00000043392
ENSBTAG00000000061	2.13464	1.09399	2.13464	up	PCDH7		514537	ENSBTAG00000000061	GO:0005575|GO:0005623|GO:0007155
ENSBTAG00000015036	2.13309	1.09295	2.13309	up	F1MW99_BOVIN			ENSBTAG00000015036	GO:0000166|GO:0003677|GO:0005524|GO:0005634|GO:0005737|GO:0005739|GO:0006259|GO:0006281|GO:0006310|GO:0007066|GO:0007131|GO:0007141|GO:0007283|GO:0008094|GO:0008821|GO:0017111|GO:0048471|GO:0006259|GO:0034641
ENSBTAG00000044500	2.13143	1.09182	2.13143	up				ENSBTAG00000044500
ENSBTAG00000013274	2.13137	1.09178	2.13137	up	F1MSW5_BOVIN		521064	ENSBTAG00000013274	GO:0000776|GO:0005634|GO:0008152|GO:0016846|GO:0031508|GO:0032467|GO:0033044|GO:0034508|GO:0051233
ENSBTAG00000000379	2.12988	1.09077	2.12988	up	GOT1B_BOVIN		515866	ENSBTAG00000000379	GO:0005575|GO:0005622|GO:0005623|GO:0005737|GO:0005783|GO:0005794|GO:0006810|GO:0007165|GO:0016192|GO:0043226
ENSBTAG00000002655	2.12834	1.08973	2.12834	up	F1N7G9_BOVIN		514564	ENSBTAG00000002655
ENSBTAG00000012721	2.1275	1.08916	2.1275	up	HOGA1_BOVIN		506001	ENSBTAG00000012721	GO:0005575|GO:0005622|GO:0005623|GO:0005737|GO:0005739|GO:0009056|GO:0043226|GO:0044281
ENSBTAG00000015343	2.12722	1.08897	2.12722	up	F1MTS5_BOVIN		531489	ENSBTAG00000015343	GO:0005515
ENSBTAG00000031184	2.12673	1.08864	2.12673	up	F1N786_BOVIN		510972	ENSBTAG00000031184	GO:0000122|GO:0004861|GO:0005515|GO:0005634|GO:0005737|GO:0007050|GO:0016301|GO:0016310|GO:0030511|GO:0033673|GO:0042326|GO:0042551|GO:0045892|GO:0045893|GO:0050680|GO:0005575|GO:0005622|GO:0005623|GO:0005634|GO:0005737|GO:0007049|GO:0021700|GO:0030154|GO:0043226|GO:0048856
ENSBTAG00000000816	2.12597	1.08812	2.12597	up	E1BJ30_BOVIN		538384	ENSBTAG00000000816	GO:0000122|GO:0001701|GO:0001892|GO:0001893|GO:0003676|GO:0003677|GO:0005515|GO:0005622|GO:0005634|GO:0005737|GO:0007281|GO:0008270|GO:0010628|GO:0030889|GO:0031665|GO:0042826|GO:0043565|GO:0045165|GO:0045579|GO:0005575|GO:0005622|GO:0005623
ENSBTAG00000015982	2.12546	1.08778	2.12546	up	F1N648_BOVIN		507911	ENSBTAG00000015982	GO:0004842|GO:0005249|GO:0005515|GO:0006813|GO:0008076|GO:0016020|GO:0016477|GO:0016567|GO:0017049|GO:0031463|GO:0035024|GO:0042802|GO:0043149|GO:0043161|GO:0005575|GO:0005623|GO:0005886|GO:0006810|GO:0043234
ENSBTAG00000046063	2.12518	1.08759	2.12518	up				ENSBTAG00000046063
ENSBTAG00000003120	2.12472	1.08727	2.12472	up	A4FUW9_BOVIN		613328	ENSBTAG00000003120	GO:0003676|GO:0005622|GO:0008270|GO:0046872|GO:0005575|GO:0005622|GO:0005623
ENSBTAG00000013577	2.12409	1.08684	2.12409	up	SLC1A5		282355	ENSBTAG00000013577	GO:0005575|GO:0005623|GO:0006810
ENSBTAG00000000758	2.1207	1.08454	2.1207	up	TM206_BOVIN		616392	ENSBTAG00000000758	GO:0005575|GO:0005623
ENSBTAG00000017819	2.11976	1.0839	2.11976	up	F1MY26_BOVIN		513533	ENSBTAG00000017819	GO:0004631|GO:0005515|GO:0005737|GO:0006695|GO:0005575|GO:0005622|GO:0005623|GO:0005737|GO:0006629|GO:0009058|GO:0044281
ENSBTAG00000005310	2.11865	1.08315	2.11865	up	F1N5D2_BOVIN		537630	ENSBTAG00000005310
ENSBTAG00000001460	2.11855	1.08307	2.11855	up	LIN7C_BOVIN		510125	ENSBTAG00000001460	GO:0005575|GO:0005622|GO:0005623|GO:0005856|GO:0005886|GO:0006810|GO:0007267|GO:0016192|GO:0043226|GO:0050877
ENSBTAG00000000448	2.11837	1.08295	2.11837	up	BDH_BOVIN		534090	ENSBTAG00000000448	GO:0005575|GO:0005622|GO:0005623|GO:0005737|GO:0005739|GO:0043226
ENSBTAG00000019272	2.11701	1.08203	2.11701	up	E1B770_BOVIN		514646	ENSBTAG00000019272	GO:0005509|GO:0005783|GO:0005795|GO:0006663|GO:0008152|GO:0008415|GO:0016044|GO:0047184|GO:0047192
ENSBTAG00000002979	2.11595	1.08131	2.11595	up	F1MDQ5_BOVIN		286865	ENSBTAG00000002979	GO:0005515|GO:0005942|GO:0008286|GO:0046935
ENSBTAG00000043373	2.11536	1.0809	2.11536	up				ENSBTAG00000043373
ENSBTAG00000006260	2.11439	1.08024	2.11439	up	KIAA1614			ENSBTAG00000006260
ENSBTAG00000021273	2.11389	1.0799	2.11389	up	F1MYZ4_BOVIN		510140	ENSBTAG00000021273	GO:0004872|GO:0005515|GO:0007275|GO:0016020|GO:0005575|GO:0005623
ENSBTAG00000016095	2.11082	1.0778	2.11082	up	Q58DN1_BOVIN		509780	ENSBTAG00000016095	GO:0005515|GO:0008270|GO:0046872
ENSBTAG00000023801	2.11011	1.07732	2.11011	up	E1B9T6_BOVIN		615585	ENSBTAG00000023801	GO:0001764|GO:0003677|GO:0003700|GO:0005515|GO:0005634|GO:0006351|GO:0006355|GO:0007605|GO:0030901|GO:0043524|GO:0043565|GO:0005575|GO:0005622|GO:0005623|GO:0005634|GO:0006350|GO:0009058|GO:0034641|GO:0043226
ENSBTAG00000026248	2.10768	1.07566	2.10768	up	POP7_BOVIN		617906	ENSBTAG00000026248	GO:0005575|GO:0005622|GO:0005623|GO:0005634|GO:0005730|GO:0006399|GO:0034641|GO:0043226
ENSBTAG00000047362	2.10745	1.0755	2.10745	up	A4IF88_BOVIN		281445	ENSBTAG00000047362	GO:0001701|GO:0005509|GO:0043010
ENSBTAG00000008291	2.10652	1.07486	2.10652	up	EPCR_BOVIN		282005	ENSBTAG00000008291	GO:0002376|GO:0005575|GO:0005622|GO:0005623|GO:0005737|GO:0005815|GO:0005856|GO:0005886|GO:0006950|GO:0043226|GO:0043234
ENSBTAG00000018467	2.10621	1.07465	2.10621	up	F1N7L8_BOVIN		100137993	ENSBTAG00000018467
ENSBTAG00000043234	2.10617	1.07462	2.10617	up				ENSBTAG00000043234
ENSBTAG00000002316	2.10418	1.07326	2.10418	up	NIPA1		539162	ENSBTAG00000002316
ENSBTAG00000042235	2.10367	1.07291	2.10367	up				ENSBTAG00000042235
ENSBTAG00000031795	2.10289	1.07238	2.10289	up	E1B9F3_BOVIN			ENSBTAG00000031795	GO:0003779|GO:0005737|GO:0007010|GO:0030036|GO:0042989|GO:0005575|GO:0005622|GO:0005623|GO:0005737|GO:0007010
ENSBTAG00000018935	2.10274	1.07227	2.10274	up	SETMR_BOVIN		511299	ENSBTAG00000018935	GO:0005575|GO:0005622|GO:0005623|GO:0005634|GO:0005694|GO:0006464|GO:0043226|GO:0044281|GO:0051276
ENSBTAG00000003701	2.1022	1.0719	2.1022	up	Q2T9V0_BOVIN		539085	ENSBTAG00000003701	GO:0045766
ENSBTAG00000011540	2.10172	1.07157	2.10172	up	SPG21_BOVIN		404069	ENSBTAG00000011540	GO:0005575|GO:0005622|GO:0005623|GO:0005737|GO:0005794|GO:0005829|GO:0016023|GO:0043226
ENSBTAG00000003018	2.10095	1.07104	2.10095	up	FSTL3_BOVIN		515367	ENSBTAG00000003018	GO:0002376|GO:0005575|GO:0005576|GO:0005615|GO:0005622|GO:0005623|GO:0005634|GO:0006350|GO:0009058|GO:0030154|GO:0034641|GO:0043226|GO:0048856
ENSBTAG00000047088	2.09972	1.0702	2.09972	up	LOC100337457		100337457	ENSBTAG00000047088	GO:0005575|GO:0005623|GO:0006810|GO:0055085
ENSBTAG00000007462	2.09762	1.06875	2.09762	up	E1BIE0_BOVIN		510558	ENSBTAG00000007462	GO:0004518|GO:0006281|GO:0006259|GO:0006950|GO:0034641
ENSBTAG00000021808	2.09596	1.06761	2.09596	up	CACB3_BOVIN		282160	ENSBTAG00000021808	GO:0002376|GO:0005575|GO:0005623|GO:0005886|GO:0006810|GO:0007165|GO:0043234|GO:0055085
ENSBTAG00000020766	2.09312	1.06565	2.09312	up	ABCA7		511762	ENSBTAG00000020766
ENSBTAG00000021897	2.09235	1.06513	2.09235	up	B4GALT3		515771	ENSBTAG00000021897	GO:0005975
ENSBTAG00000005328	2.09145	1.0645	2.09145	up	F1N6M1_BOVIN		541255	ENSBTAG00000005328	GO:0005634
ENSBTAG00000021259	2.09079	1.06405	2.09079	up	F1MZ05_BOVIN		529537	ENSBTAG00000021259	GO:0005515|GO:0005634|GO:0005829
ENSBTAG00000001647	2.09062	1.06393	2.09062	up	PKHJ1_BOVIN		529056	ENSBTAG00000001647
ENSBTAG00000000454	2.09033	1.06373	2.09033	up	T106C_BOVIN		514271	ENSBTAG00000000454	GO:0005575|GO:0005622|GO:0005623|GO:0005737|GO:0005783|GO:0043226
ENSBTAG00000007434	2.0897	1.06329	2.0897	up	CLM9_BOVIN		615388	ENSBTAG00000007434	GO:0005575|GO:0005622|GO:0005623|GO:0005737|GO:0005768|GO:0005886|GO:0043226
ENSBTAG00000012800	2.08867	1.06259	2.08867	up	A6QQK5_BOVIN		511673	ENSBTAG00000012800	GO:0000166|GO:0005524|GO:0017111
ENSBTAG00000005351	2.08809	1.06218	2.08809	up	F1N5Q7_BOVIN		540760	ENSBTAG00000005351
ENSBTAG00000012060	2.08568	1.06052	2.08568	up	LPIN2		514448	ENSBTAG00000012060
ENSBTAG00000031906	2.08318	1.05879	2.08318	up	Q32KP4_BOVIN		514829	ENSBTAG00000031906
ENSBTAG00000008409	2.08317	1.05878	2.08317	up	MYC_BOVIN		511077	ENSBTAG00000008409	GO:0005575|GO:0005622|GO:0005623|GO:0005634|GO:0005654|GO:0005730|GO:0005856|GO:0006259|GO:0006350|GO:0007005|GO:0008219|GO:0009056|GO:0009058|GO:0034641|GO:0043226
ENSBTAG00000016257	2.08279	1.05852	2.08279	up	ZNF74			ENSBTAG00000016257	GO:0005575|GO:0005622|GO:0005623
ENSBTAG00000042758	2.08248	1.0583	2.08248	up				ENSBTAG00000042758
ENSBTAG00000004490	2.08093	1.05723	2.08093	up	E1B7M2_BOVIN		517666	ENSBTAG00000004490	GO:0000151|GO:0004842|GO:0005515|GO:0005622|GO:0008270|GO:0016567|GO:0046872|GO:0005575|GO:0005622|GO:0005623|GO:0006464|GO:0043234
ENSBTAG00000026913	2.07967	1.05636	2.07967	up	LOC100299504		100299504	ENSBTAG00000026913	GO:0005575|GO:0005623
ENSBTAG00000009844	2.07882	1.05576	2.07882	up	Q3ZC35_BOVIN		508941	ENSBTAG00000009844	GO:0001558|GO:0001649|GO:0001934|GO:0002041|GO:0003181|GO:0003278|GO:0003281|GO:0005178|GO:0005515|GO:0005520|GO:0005576|GO:0007155|GO:0010518|GO:0010811|GO:0016337|GO:0030198|GO:0030335|GO:0030513|GO:0033690|GO:0043065|GO:0043066|GO:0043280|GO:0044319|GO:0045597|GO:0045669|GO:0045860|GO:0045944|GO:0050840|GO:0051789|GO:0060413|GO:0060591|GO:0060710|GO:0060716|GO:0061036|GO:0070372|GO:0072593|GO:…
ENSBTAG00000040046	2.07624	1.05397	2.07624	up				ENSBTAG00000040046
ENSBTAG00000004411	2.07616	1.05392	2.07616	up	A6QR60_BOVIN		536186	ENSBTAG00000004411	GO:0005576|GO:0005575|GO:0005576
ENSBTAG00000042610	2.07608	1.05386	2.07608	up				ENSBTAG00000042610
ENSBTAG00000009958	2.07603	1.05383	2.07603	up	TRIM35		518310	ENSBTAG00000009958	GO:0005575|GO:0005622|GO:0005623
ENSBTAG00000031267	2.07546	1.05343	2.07546	up	Q08DQ4_BOVIN		524513	ENSBTAG00000031267	GO:0002020|GO:0002448|GO:0004867|GO:0005515|GO:0005615|GO:0005634|GO:0005737|GO:0005829|GO:0006916|GO:0006955|GO:0010951|GO:0030162|GO:0043027|GO:0043154|GO:0071391|GO:0002376|GO:0005575|GO:0005576|GO:0005615|GO:0005622|GO:0005623|GO:0005634|GO:0005737|GO:0005829|GO:0043226
ENSBTAG00000011197	2.07531	1.05333	2.07531	up	F1N1W2_BOVIN		615135	ENSBTAG00000011197	GO:0000824|GO:0001841|GO:0008440|GO:0046853
ENSBTAG00000015860	2.07324	1.05189	2.07324	up	A5D7I5_BOVIN		100124501	ENSBTAG00000015860	GO:0001726|GO:0005085|GO:0005089|GO:0005515|GO:0005622|GO:0005634|GO:0005737|GO:0005794|GO:0005886|GO:0007010|GO:0008270|GO:0008360|GO:0030027|GO:0030036|GO:0031267|GO:0035023|GO:0043088|GO:0046847|GO:0046872|GO:0005575|GO:0005622|GO:0005623|GO:0005634|GO:0005737|GO:0005794|GO:0005886|GO:0007010|GO:0022607|GO:0043226
ENSBTAG00000013662	2.07235	1.05127	2.07235	up	A7E303_BOVIN		538564	ENSBTAG00000013662	GO:0005515|GO:0005581|GO:0010811|GO:0031012|GO:0048593|GO:0050673|GO:0005575|GO:0005576|GO:0005578|GO:0008283|GO:0048856
ENSBTAG00000004702	2.0721	1.0511	2.0721	up				ENSBTAG00000004702	GO:0005575|GO:0005622|GO:0005623
ENSBTAG00000023073	2.07063	1.05007	2.07063	up	FA89A_BOVIN		616421	ENSBTAG00000023073
ENSBTAG00000000764	2.0706	1.05005	2.0706	up	E1BJQ7_BOVIN		519617	ENSBTAG00000000764	GO:0003779|GO:0005102|GO:0005515|GO:0005624|GO:0005625|GO:0005737|GO:0005829|GO:0005938|GO:0006605|GO:0007268|GO:0008021|GO:0012506|GO:0014047|GO:0016020|GO:0016023|GO:0017022|GO:0030511|GO:0031647|GO:0032435|GO:0042803|GO:0043197|GO:0043198|GO:0043542|GO:0048167
ENSBTAG00000015587	2.06672	1.04735	2.06672	up	E1BBH5_BOVIN		525750	ENSBTAG00000015587	GO:0005488|GO:0005515|GO:0042802
ENSBTAG00000000524	2.06611	1.04692	2.06611	up	F1MS11_BOVIN		512805	ENSBTAG00000000524	GO:0004869
ENSBTAG00000007686	2.06519	1.04627	2.06519	up	C0LUL3_BOVIN			ENSBTAG00000007686	GO:0001939|GO:0001940|GO:0003677|GO:0005515|GO:0005634|GO:0005669|GO:0005672|GO:0005737|GO:0006355|GO:0006366|GO:0006367|GO:0006383|GO:0008134|GO:0045120|GO:0070491|GO:0005575|GO:0005622|GO:0005623|GO:0005634|GO:0005654|GO:0005737|GO:0006350|GO:0009058|GO:0034641|GO:0043226|GO:0043234
ENSBTAG00000039731	2.06507	1.04619	2.06507	up	A5PKJ7_BOVIN		783333	ENSBTAG00000039731	GO:0000166|GO:0003924|GO:0005525|GO:0005622|GO:0006184|GO:0006886|GO:0006913|GO:0007165|GO:0007264|GO:0015031|GO:0016020|GO:0005575|GO:0005622|GO:0005623|GO:0006810|GO:0006913|GO:0007165|GO:0009056|GO:0034641|GO:0034655|GO:0044281
ENSBTAG00000021073	2.06366	1.0452	2.06366	up	F1MY14_BOVIN			ENSBTAG00000021073
ENSBTAG00000012817	2.06166	1.04381	2.06166	up	E1BDN7_BOVIN		783681	ENSBTAG00000012817	GO:0002011|GO:0005112|GO:0005509|GO:0005515|GO:0005886|GO:0007154|GO:0007219|GO:0007275|GO:0009887|GO:0016020|GO:0016021|GO:0030414|GO:0032495|GO:0042491|GO:0045596|GO:0045599|GO:0045639|GO:0045747|GO:0048839|GO:0005575|GO:0005623|GO:0007165
ENSBTAG00000004772	2.06026	1.04282	2.06026	up	THEM4		787270	ENSBTAG00000004772
ENSBTAG00000013152	2.06026	1.04282	2.06026	up	F1MSQ7_BOVIN		784201	ENSBTAG00000013152	GO:0005739|GO:0005743
ENSBTAG00000007654	2.06026	1.04282	2.06026	up	CHST7		540357	ENSBTAG00000007654	GO:0005575|GO:0005622|GO:0005623|GO:0005737|GO:0005794|GO:0005975|GO:0043226
ENSBTAG00000024280	2.05857	1.04164	2.05857	up	LOC614789			ENSBTAG00000024280
ENSBTAG00000032288	2.05857	1.04164	2.05857	up	A6QR34_BOVIN		616576	ENSBTAG00000032288	GO:0000166|GO:0001678|GO:0004340|GO:0004396|GO:0005515|GO:0005524|GO:0005625|GO:0005634|GO:0005739|GO:0005975|GO:0006006|GO:0006096|GO:0006739|GO:0016301|GO:0016310|GO:0016740|GO:0016773|GO:0032024|GO:0042593|GO:0043266|GO:0046835|GO:0050796|GO:0051156|GO:0070509|GO:0005975|GO:0006091|GO:0009056|GO:0044281
ENSBTAG00000033365	2.05857	1.04164	2.05857	up	E1B869_BOVIN		785203	ENSBTAG00000033365	GO:0003677
ENSBTAG00000046320	2.05857	1.04164	2.05857	up	F1MW02_BOVIN		100335358	ENSBTAG00000046320	GO:0004871|GO:0004872|GO:0004930|GO:0007165|GO:0007186|GO:0016021|GO:0016494|GO:0048535|GO:0002376|GO:0005575|GO:0005623|GO:0007165|GO:0048856
ENSBTAG00000047654	2.05857	1.04164	2.05857	up	F1MJR0_BOVIN		787512	ENSBTAG00000047654
ENSBTAG00000017044	2.05857	1.04164	2.05857	up	F1MFF8_BOVIN		540576	ENSBTAG00000017044
ENSBTAG00000006777	2.05857	1.04164	2.05857	up	A5D7H0_BOVIN		100125601	ENSBTAG00000006777	GO:0016020|GO:0016021|GO:0005575|GO:0005623
ENSBTAG00000009964	2.05857	1.04164	2.05857	up	A5PJT8_BOVIN		787784	ENSBTAG00000009964	GO:0004536|GO:0005515|GO:0006308|GO:0016888|GO:0006259|GO:0009056|GO:0034641
ENSBTAG00000044092	2.05857	1.04164	2.05857	up	F1MDB5_BOVIN		506290	ENSBTAG00000044092	GO:0005515
ENSBTAG00000001886	2.05857	1.04164	2.05857	up	FAM122B		787049	ENSBTAG00000001886
ENSBTAG00000040555	2.0574	1.04082	2.0574	up	FBXL19		540981	ENSBTAG00000040555
ENSBTAG00000004204	2.05683	1.04042	2.05683	up	F1MT29_BOVIN		617309	ENSBTAG00000004204	GO:0016021|GO:0005575|GO:0005623
ENSBTAG00000018653	2.05548	1.03948	2.05548	up	SOSB2_BOVIN		613474	ENSBTAG00000018653	GO:0005575|GO:0005622|GO:0005623|GO:0005634|GO:0006259|GO:0006950|GO:0034641|GO:0043226|GO:0043234
ENSBTAG00000046821	2.05548	1.03948	2.05548	up				ENSBTAG00000046821
ENSBTAG00000017735	2.05337	1.03799	2.05337	up				ENSBTAG00000017735
ENSBTAG00000026768	2.05335	1.03798	2.05335	up	F1N5V3_BOVIN		280707	ENSBTAG00000026768	GO:0001666|GO:0001963|GO:0004511|GO:0005515|GO:0005634|GO:0005737|GO:0005790|GO:0006585|GO:0007507|GO:0007601|GO:0007612|GO:0007613|GO:0007617|GO:0007626|GO:0008016|GO:0009887|GO:0009898|GO:0016714|GO:0030424|GO:0031410|GO:0033162|GO:0042416|GO:0042418|GO:0042421|GO:0042423|GO:0042462|GO:0042755|GO:0043005|GO:0043204|GO:0045471|GO:0048596|GO:0055114|GO:0009058|GO:0034641|GO:0044281
ENSBTAG00000000829	2.05335	1.03798	2.05335	up	Q1JPE3_BOVIN		511999	ENSBTAG00000000829	GO:0005975|GO:0016301|GO:0016310|GO:0016773|GO:0005975
ENSBTAG00000012702	2.05325	1.03791	2.05325	up	ZDH16_BOVIN		506085	ENSBTAG00000012702	GO:0005575|GO:0005622|GO:0005623|GO:0005737|GO:0005783|GO:0008219|GO:0043226
ENSBTAG00000040390	2.05312	1.03782	2.05312	up	E1BFT1_BOVIN			ENSBTAG00000040390	GO:0003677|GO:0005515|GO:0006355|GO:0045893
ENSBTAG00000013624	2.05103	1.03635	2.05103	up	F1MJI7_BOVIN		516326	ENSBTAG00000013624	GO:0005638
ENSBTAG00000004885	2.051	1.03633	2.051	up	F1MIE0_BOVIN		533523	ENSBTAG00000004885	GO:0004672|GO:0004674|GO:0004714|GO:0005518|GO:0005524|GO:0006468|GO:0007155|GO:0007169|GO:0008284|GO:0016772|GO:0030500|GO:0045669|GO:0045860|GO:0051091|GO:0006464|GO:0007155
ENSBTAG00000045496	2.05028	1.03582	2.05028	up				ENSBTAG00000045496
ENSBTAG00000007937	2.04998	1.03561	2.04998	up	A0JNF4_BOVIN		514682	ENSBTAG00000007937	GO:0003896|GO:0006269|GO:0016779|GO:0006259|GO:0009058|GO:0034641
ENSBTAG00000008703	2.04906	1.03496	2.04906	up	A0JNE6_BOVIN		347700	ENSBTAG00000008703	GO:0000166|GO:0003723|GO:0003725|GO:0003743|GO:0004672|GO:0004674|GO:0005515|GO:0005524|GO:0005622|GO:0006412|GO:0006413|GO:0006468|GO:0006926|GO:0016301|GO:0016310|GO:0016772|GO:0030968|GO:0033689|GO:0046777|GO:0005575|GO:0005622|GO:0005623|GO:0006412|GO:0006464|GO:0006950|GO:0007165|GO:0008219|GO:0009058
ENSBTAG00000002996	2.04865	1.03467	2.04865	up	SHROOM4		519045	ENSBTAG00000002996	GO:0000902|GO:0005575|GO:0005622|GO:0005623|GO:0005737|GO:0048856
ENSBTAG00000003545	2.04835	1.03446	2.04835	up	TAF1D_BOVIN		505533	ENSBTAG00000003545	GO:0005575|GO:0005622|GO:0005623|GO:0005634|GO:0006350|GO:0009058|GO:0034641|GO:0043226
ENSBTAG00000018386	2.04824	1.03439	2.04824	up	F1MDZ0_BOVIN		534204	ENSBTAG00000018386	GO:0003676|GO:0005515|GO:0005739|GO:0005759|GO:0006119|GO:0006259|GO:0006390|GO:0030337|GO:0030529|GO:0042645
ENSBTAG00000002775	2.04677	1.03335	2.04677	up	F1MF69_BOVIN		767878	ENSBTAG00000002775
ENSBTAG00000019704	2.04245	1.0303	2.04245	up	F1MLM2_BOVIN		539633	ENSBTAG00000019704	GO:0003676|GO:0003677|GO:0004386|GO:0005515|GO:0005524|GO:0005634|GO:0006200|GO:0006357|GO:0008270|GO:0016818|GO:0016887
ENSBTAG00000008158	2.04174	1.0298	2.04174	up	CCDC68		504721	ENSBTAG00000008158
ENSBTAG00000021803	2.04164	1.02973	2.04164	up	F1MCP7_BOVIN		613430	ENSBTAG00000021803
ENSBTAG00000015965	2.04102	1.02929	2.04102	up	Q17QY2_BOVIN		506983	ENSBTAG00000015965	GO:0003676|GO:0003700|GO:0005634|GO:0006351|GO:0006355|GO:0008270|GO:0033085|GO:0043029|GO:0043565|GO:0045892|GO:0046677|GO:0046872|GO:0070245|GO:0002376|GO:0005575|GO:0005622|GO:0005623|GO:0005634|GO:0006350|GO:0009058|GO:0034641|GO:0042592|GO:0043226
ENSBTAG00000017704	2.04038	1.02883	2.04038	up	ABCG2_BOVIN		536203	ENSBTAG00000017704	GO:0000166|GO:0005515|GO:0005524|GO:0005886|GO:0006200|GO:0006810|GO:0016020|GO:0016021|GO:0016887|GO:0017111|GO:0042803|GO:0046415|GO:0005575|GO:0005623|GO:0005886|GO:0006810|GO:0009056|GO:0034641|GO:0034655|GO:0044281
ENSBTAG00000005909	2.04	1.02857	2.04	up	OBRG_BOVIN		613665	ENSBTAG00000005909	GO:0005575|GO:0005622|GO:0005623|GO:0005737|GO:0005768|GO:0005794|GO:0043226
ENSBTAG00000003419	2.03994	1.02853	2.03994	up	Q0P5M4_BOVIN		520143	ENSBTAG00000003419	GO:0005634|GO:0005737|GO:0005794|GO:0005886|GO:0008284|GO:0032968|GO:0034244|GO:0005575|GO:0005622|GO:0005623|GO:0005634|GO:0005737|GO:0005794|GO:0005886|GO:0043226
ENSBTAG00000042117	2.03979	1.02842	2.03979	up				ENSBTAG00000042117
ENSBTAG00000001507	2.03887	1.02777	2.03887	up	F1MN45_BOVIN		493644	ENSBTAG00000001507	GO:0005216|GO:0005247|GO:0005515|GO:0006821|GO:0006897|GO:0016020|GO:0045177|GO:0055085|GO:0005575|GO:0005623|GO:0006810|GO:0016192|GO:0055085|GO:0061024
ENSBTAG00000015345	2.03829	1.02736	2.03829	up	Q17QP4_BOVIN		614493	ENSBTAG00000015345	GO:0005515|GO:0005634|GO:0005829|GO:0006915|GO:0006917|GO:0008285|GO:0040009|GO:0042802|GO:0005575|GO:0005622|GO:0005623|GO:0005634|GO:0005737|GO:0005829|GO:0008219|GO:0043226
ENSBTAG00000011579	2.03766	1.02691	2.03766	up	CHRM1		281684	ENSBTAG00000011579	GO:0005575|GO:0005623|GO:0007165
ENSBTAG00000016223	2.0319	1.02283	2.0319	up	SCRN1_BOVIN		534933	ENSBTAG00000016223	GO:0005575|GO:0005622|GO:0005623|GO:0005634|GO:0005635|GO:0005737|GO:0006810|GO:0016192|GO:0043226
ENSBTAG00000023551	2.03174	1.02272	2.03174	up	MOL2C_BOVIN		614275	ENSBTAG00000023551
ENSBTAG00000003752	2.03144	1.0225	2.03144	up	SCMC1_BOVIN		534742	ENSBTAG00000003752	GO:0005488|GO:0005509|GO:0005515|GO:0005737|GO:0005739|GO:0005743|GO:0006810|GO:0016020|GO:0016021|GO:0055085|GO:0005575|GO:0005622|GO:0005623|GO:0005737|GO:0005739|GO:0006810|GO:0043226|GO:0055085
ENSBTAG00000009768	2.03144	1.0225	2.03144	up	Q08E48_BOVIN		509678	ENSBTAG00000009768	GO:0005488|GO:0005515
ENSBTAG00000019256	2.03097	1.02217	2.03097	up	E1B725_BOVIN		100336969	ENSBTAG00000019256	GO:0003824|GO:0004553|GO:0004557|GO:0005102|GO:0005515|GO:0005576|GO:0005737|GO:0005764|GO:0005794|GO:0005975|GO:0008152|GO:0009311|GO:0016787|GO:0016798|GO:0042803|GO:0043169|GO:0046477|GO:0005975
ENSBTAG00000009889	2.02961	1.0212	2.02961	up	ZN181_BOVIN		767826	ENSBTAG00000009889	GO:0005575|GO:0005622|GO:0005623|GO:0005634|GO:0006350|GO:0009058|GO:0034641|GO:0043226
ENSBTAG00000002492	2.02806	1.0201	2.02806	up	F1MFR5_BOVIN		615896	ENSBTAG00000002492	GO:0035093
ENSBTAG00000032301	2.02771	1.01985	2.02771	up	SLC26A7		617196	ENSBTAG00000032301	GO:0005575|GO:0005623|GO:0006810|GO:0055085
ENSBTAG00000027711	2.02765	1.01981	2.02765	up	E1BGG4_BOVIN		617320	ENSBTAG00000027711	GO:0016020|GO:0005575|GO:0005623
ENSBTAG00000016609	2.02694	1.0193	2.02694	up	DQX1_BOVIN		517947	ENSBTAG00000016609	GO:0005575|GO:0005622|GO:0005623|GO:0005634|GO:0043226
ENSBTAG00000007319	2.0266	1.01906	2.0266	up	JAG2		517405	ENSBTAG00000007319	GO:0005575|GO:0005623
ENSBTAG00000002347	2.02583	1.01851	2.02583	up	E1BF05_BOVIN		534230	ENSBTAG00000002347	GO:0006464
ENSBTAG00000009982	2.02538	1.01819	2.02538	up	F1MTR4_BOVIN		519266	ENSBTAG00000009982	GO:0005515|GO:0016021
ENSBTAG00000039050	2.02392	1.01715	2.02392	up	F1MDI7_BOVIN		282638	ENSBTAG00000039050	GO:0004872|GO:0007186|GO:0016021|GO:0070257|GO:0005575|GO:0005623|GO:0007165
ENSBTAG00000004971	2.02306	1.01654	2.02306	up	A6QPS2_BOVIN		505581	ENSBTAG00000004971
ENSBTAG00000025212	2.02133	1.01531	2.02133	up	F1N0T6_BOVIN		615182	ENSBTAG00000025212	GO:0000166|GO:0004812|GO:0004821|GO:0005524|GO:0005737|GO:0005739|GO:0006412|GO:0006418|GO:0006427|GO:0005575|GO:0005622|GO:0005623|GO:0005737|GO:0006399|GO:0006412|GO:0006520|GO:0009058|GO:0034641|GO:0044281
ENSBTAG00000016899	2.02101	1.01507	2.02101	up	MED8		507623	ENSBTAG00000016899
ENSBTAG00000008579	2.02069	1.01485	2.02069	up	A6QPV1_BOVIN		509120	ENSBTAG00000008579
ENSBTAG00000007164	2.02006	1.0144	2.02006	up	Q95KL3_BOVIN		281769	ENSBTAG00000007164	GO:0000122|GO:0000165|GO:0000166|GO:0001938|GO:0002009|GO:0002089|GO:0004672|GO:0004674|GO:0004713|GO:0004872|GO:0005007|GO:0005515|GO:0005524|GO:0005764|GO:0006468|GO:0008284|GO:0008285|GO:0008543|GO:0009898|GO:0014003|GO:0016021|GO:0016772|GO:0017134|GO:0021762|GO:0022010|GO:0030154|GO:0030900|GO:0031398|GO:0035019|GO:0035121|GO:0042802|GO:0043065|GO:0043066|GO:0043410|GO:0045597|GO:0045839|GO:…
ENSBTAG00000017343	2.01898	1.01362	2.01898	up	F1N0Y5_BOVIN		512030	ENSBTAG00000017343	GO:0005488|GO:0005537|GO:0005737
ENSBTAG00000003526	2.01834	1.01317	2.01834	up	E1BJU6_BOVIN		520207	ENSBTAG00000003526	GO:0003779|GO:0005515|GO:0005640|GO:0016021|GO:0034993|GO:0090286|GO:0005575|GO:0005623
ENSBTAG00000003953	2.0176	1.01264	2.0176	up	E1BGQ4_BOVIN			ENSBTAG00000003953	GO:0003676|GO:0005622|GO:0006355|GO:0008270|GO:0046872|GO:0005575|GO:0005622|GO:0005623
ENSBTAG00000025183	2.01631	1.01172	2.01631	up	Q1LZD8_BOVIN		783262	ENSBTAG00000025183
ENSBTAG00000045275	2.015	1.01078	2.015	up				ENSBTAG00000045275
ENSBTAG00000022083	2.01461	1.0105	2.01461	up	F1MSH7_BOVIN		614599	ENSBTAG00000022083
ENSBTAG00000015012	2.01249	1.00898	2.01249	up	CB079_BOVIN		617088	ENSBTAG00000015012	GO:0006412|GO:0006464|GO:0009058
ENSBTAG00000006862	2.0119	1.00856	2.0119	up	MEIS3		617311	ENSBTAG00000006862
ENSBTAG00000039855	2.01106	1.00795	2.01106	up	SUMF1_BOVIN		100336214	ENSBTAG00000039855	GO:0005488|GO:0005515|GO:0005783|GO:0005788|GO:0016491|GO:0042803|GO:0046872|GO:0055114|GO:0005575|GO:0005622|GO:0005623|GO:0005737|GO:0005783|GO:0043226
ENSBTAG00000011809	2.00749	1.00539	2.00749	up	A7MBF7_BOVIN		616332	ENSBTAG00000011809	GO:0005739|GO:0016787|GO:0005575|GO:0005622|GO:0005623|GO:0005737|GO:0005739|GO:0043226
ENSBTAG00000042508	2.00628	1.00452	2.00628	up				ENSBTAG00000042508
ENSBTAG00000011307	2.00607	1.00437	2.00607	up	DYN1_BOVIN		508794	ENSBTAG00000011307	GO:0005575|GO:0005622|GO:0005623|GO:0005737|GO:0005856|GO:0006810|GO:0009056|GO:0016192|GO:0034641|GO:0034655|GO:0043226|GO:0043234|GO:0044281|GO:0061024
ENSBTAG00000000841	2.00567	1.00408	2.00567	up	E1BHA0_BOVIN		539634	ENSBTAG00000000841	GO:0003700|GO:0005515|GO:0005730|GO:0005737|GO:0005794|GO:0005886|GO:0006355|GO:0016020|GO:0043565|GO:0005575|GO:0005622|GO:0005623|GO:0005737
ENSBTAG00000002416	2.0052	1.00374	2.0052	up				ENSBTAG00000002416
ENSBTAG00000020700	2.00477	1.00343	2.00477	up	E1BK15_BOVIN		520210	ENSBTAG00000020700	GO:0005216|GO:0005247|GO:0005515|GO:0006821|GO:0016020|GO:0016021|GO:0055085|GO:0005575|GO:0005623|GO:0006810|GO:0055085
ENSBTAG00000001044	2.0039	1.00281	2.0039	up	A6QP28_BOVIN		505988	ENSBTAG00000001044	GO:0000958|GO:0000962|GO:0000965|GO:0003676|GO:0003677|GO:0003678|GO:0003725|GO:0004004|GO:0004386|GO:0005515|GO:0005524|GO:0005634|GO:0005739|GO:0005759|GO:0006310|GO:0006401|GO:0006916|GO:0030307|GO:0032508|GO:0034458|GO:0042645|GO:0042803|GO:0045025|GO:0070584|GO:0070827|GO:0005575|GO:0005622|GO:0005623|GO:0005737|GO:0005739|GO:0043226
ENSBTAG00000014713	2.00347	1.0025	2.00347	up	Q0P5D6_BOVIN		510102	ENSBTAG00000014713	GO:0004872
ENSBTAG00000015905	2.00342	1.00246	2.00342	up	ARHGAP32		506260	ENSBTAG00000015905	GO:0005575|GO:0005622|GO:0005623|GO:0007165
ENSBTAG00000001543	2.00194	1.0014	2.00194	up	A5PJF5_BOVIN		538558	ENSBTAG00000001543
ENSBTAG00000010676	2.00183	1.00132	2.00183	up	E1BC15_BOVIN		789298	ENSBTAG00000010676	GO:0000166|GO:0003676
ENSBTAG00000020570	2.00183	1.00132	2.00183	up	A7E331_BOVIN		507890	ENSBTAG00000020570	GO:0005515|GO:0022008|GO:0030154|GO:0048856
ENSBTAG00000025931	2.0008	1.00058	2.0008	up	F1MRJ3_BOVIN		281349	ENSBTAG00000025931	GO:0005886|GO:0005975|GO:0016997
ENSBTAG00000033726	2.0001	1.00007	2.0001	up	F1MPX8_BOVIN			ENSBTAG00000033726
ENSBTAG00000031895	-2.00076	-1.00055	2.00076	down	TFB1M_BOVIN		533438	ENSBTAG00000031895	GO:0005575|GO:0005622|GO:0005623|GO:0005737|GO:0005739|GO:0006350|GO:0009058|GO:0034641|GO:0042254|GO:0043226|GO:0044281
ENSBTAG00000013645	-2.00084	-1.0006	2.00084	down	F1MII9_BOVIN		530263	ENSBTAG00000013645	GO:0005515|GO:0005737|GO:0006886|GO:0008270|GO:0016023|GO:0043231|GO:0046872
ENSBTAG00000002988	-2.0009	-1.00065	2.0009	down	MACOI_BOVIN		540726	ENSBTAG00000002988	GO:0005575|GO:0005622|GO:0005623|GO:0005634|GO:0005635|GO:0043226|GO:0048856
ENSBTAG00000012465	-2.00098	-1.00071	2.00098	down	FOXC2		507300	ENSBTAG00000012465
ENSBTAG00000010928	-2.0021	-1.00151	2.0021	down	LOC100336770		100336770	ENSBTAG00000010928
ENSBTAG00000014171	-2.00211	-1.00152	2.00211	down	NAPEP_BOVIN		541291	ENSBTAG00000014171	GO:0005575|GO:0005623|GO:0006629|GO:0009056
ENSBTAG00000020853	-2.00228	-1.00164	2.00228	down	MOT13_BOVIN		538855	ENSBTAG00000020853	GO:0005886|GO:0006810|GO:0015293|GO:0016020|GO:0016021|GO:0055085|GO:0005575|GO:0005623|GO:0005886|GO:0006810|GO:0055085
ENSBTAG00000031765	-2.00327	-1.00236	2.00327	down	C25H16orf93		615350	ENSBTAG00000031765
ENSBTAG00000012980	-2.00423	-1.00305	2.00423	down	RRAGB		506754	ENSBTAG00000012980	GO:0005575|GO:0005622|GO:0005623|GO:0005634|GO:0005737|GO:0043226
ENSBTAG00000030706	-2.00433	-1.00312	2.00433	down	ALG6		510138	ENSBTAG00000030706	GO:0005575|GO:0005622|GO:0005623|GO:0005737|GO:0005783|GO:0043226
ENSBTAG00000021430	-2.00466	-1.00335	2.00466	down	UPK3B_BOVIN		282115	ENSBTAG00000021430	GO:0005575|GO:0005623|GO:0005886
ENSBTAG00000016319	-2.00468	-1.00337	2.00468	down	E1BLU0_BOVIN		515356	ENSBTAG00000016319	GO:0020037
ENSBTAG00000021904	-2.00714	-1.00514	2.00714	down	KIF26A			ENSBTAG00000021904
ENSBTAG00000013544	-2.00762	-1.00548	2.00762	down	Q2YDD7_BOVIN		506977	ENSBTAG00000013544	GO:0005529
ENSBTAG00000031993	-2.00891	-1.00642	2.00891	down	C12orf34			ENSBTAG00000031993
ENSBTAG00000005265	-2.01023	-1.00736	2.01023	down	F1ML79_BOVIN		506049	ENSBTAG00000005265	GO:0003676|GO:0008270
ENSBTAG00000020214	-2.01173	-1.00844	2.01173	down	E1BDX2_BOVIN		517584	ENSBTAG00000020214	GO:0005515
ENSBTAG00000019278	-2.01466	-1.01054	2.01466	down	KNTC1		506353	ENSBTAG00000019278
ENSBTAG00000020824	-2.01481	-1.01064	2.01481	down	A6QNZ7_BOVIN		100138974	ENSBTAG00000020824	GO:0005198|GO:0005515|GO:0005882|GO:0016020|GO:0030855|GO:0045095|GO:0051260|GO:0071277|GO:0005575|GO:0005622|GO:0005623|GO:0005856|GO:0006461|GO:0022607|GO:0043226|GO:0043234|GO:0065003
ENSBTAG00000023976	-2.01541	-1.01107	2.01541	down	Q2KJ55_BOVIN		534994	ENSBTAG00000023976	GO:0005096|GO:0005515|GO:0005622|GO:0007165|GO:0043547|GO:0005575|GO:0005622|GO:0005623|GO:0007165
ENSBTAG00000034844	-2.0155	-1.01114	2.0155	down	RL39_BOVIN		100297294	ENSBTAG00000034844	GO:0005575|GO:0005622|GO:0005623|GO:0005737|GO:0005840|GO:0006412|GO:0009058|GO:0043226
ENSBTAG00000018452	-2.01784	-1.01281	2.01784	down	ANRA2_BOVIN		528003	ENSBTAG00000018452	GO:0005575|GO:0005622|GO:0005623|GO:0005634|GO:0005737|GO:0005829|GO:0005856|GO:0043226
ENSBTAG00000037549	-2.01809	-1.01299	2.01809	down	F1MBD2_BOVIN		505636	ENSBTAG00000037549	GO:0016787
ENSBTAG00000002570	-2.01879	-1.01349	2.01879	down	A5D7H6_BOVIN		513495	ENSBTAG00000002570
ENSBTAG00000034885	-2.01944	-1.01396	2.01944	down	A6QLX3_BOVIN		614348	ENSBTAG00000034885	GO:0005515
ENSBTAG00000005280	-2.01969	-1.01413	2.01969	down	A6H7A2_BOVIN		280712	ENSBTAG00000005280	GO:0001666|GO:0001701|GO:0001829|GO:0001889|GO:0001890|GO:0002314|GO:0002636|GO:0002686|GO:0002906|GO:0004000|GO:0005515|GO:0005737|GO:0005764|GO:0005886|GO:0006154|GO:0006157|GO:0008270|GO:0009168|GO:0009897|GO:0009986|GO:0010460|GO:0016020|GO:0019239|GO:0030324|GO:0030890|GO:0032261|GO:0033089|GO:0033632|GO:0042110|GO:0043066|GO:0045580|GO:0045582|GO:0045987|GO:0046061|GO:0046101|GO:0046103|GO:…
ENSBTAG00000020895	-2.02005	-1.01439	2.02005	down	LOXL4_BOVIN		281904	ENSBTAG00000020895	GO:0005575|GO:0005576|GO:0005615|GO:0005623
ENSBTAG00000003989	-2.0222	-1.01593	2.0222	down	F1MKB7_BOVIN		505642	ENSBTAG00000003989	GO:0005515
ENSBTAG00000043932	-2.02238	-1.01605	2.02238	down				ENSBTAG00000043932
ENSBTAG00000008347	-2.02287	-1.0164	2.02287	down	RM48_BOVIN		615873	ENSBTAG00000008347	GO:0005575|GO:0005622|GO:0005623|GO:0005737|GO:0005739|GO:0005840|GO:0006412|GO:0009058|GO:0043226
ENSBTAG00000005668	-2.02401	-1.01722	2.02401	down	E1BQ28_BOVIN		100336518	ENSBTAG00000005668	GO:0006829|GO:0016020|GO:0030001|GO:0031090|GO:0046873|GO:0055085|GO:0005575|GO:0005623|GO:0006810|GO:0055085
ENSBTAG00000005364	-2.02481	-1.01779	2.02481	down	HEM3_BOVIN		515614	ENSBTAG00000005364	GO:0006464|GO:0009058|GO:0034641|GO:0051186
ENSBTAG00000000988	-2.02531	-1.01814	2.02531	down	BRCA2			ENSBTAG00000000988	GO:0005575|GO:0005622|GO:0005623|GO:0005634|GO:0006259|GO:0006950|GO:0034641|GO:0043226
ENSBTAG00000003634	-2.02667	-1.01911	2.02667	down	CISD1_BOVIN		531444	ENSBTAG00000003634	GO:0005575|GO:0005622|GO:0005623|GO:0005737|GO:0005739|GO:0043226
ENSBTAG00000008567	-2.02893	-1.02072	2.02893	down	DLEC1		618746	ENSBTAG00000008567
ENSBTAG00000014599	-2.03144	-1.02251	2.03144	down	LRRC66		516507	ENSBTAG00000014599
ENSBTAG00000017436	-2.03188	-1.02282	2.03188	down	F1MZK1_BOVIN		616081	ENSBTAG00000017436	GO:0005515
ENSBTAG00000046839	-2.03253	-1.02328	2.03253	down	LOC100336922		100336922	ENSBTAG00000046839	GO:0042592
ENSBTAG00000005362	-2.03359	-1.02403	2.03359	down	RAB23		618588	ENSBTAG00000005362	GO:0005575|GO:0005622|GO:0005623|GO:0006810|GO:0006913|GO:0007165|GO:0009056|GO:0034641|GO:0034655|GO:0044281
ENSBTAG00000038480	-2.03411	-1.02439	2.03411	down	E1B9U5_BOVIN		100138313	ENSBTAG00000038480
ENSBTAG00000012505	-2.03443	-1.02462	2.03443	down	LOC540026		100336675	ENSBTAG00000012505	GO:0005575|GO:0005622|GO:0005623
ENSBTAG00000006261	-2.03452	-1.02469	2.03452	down	A2VEA2_BOVIN		782442	ENSBTAG00000006261	GO:0004871|GO:0004872|GO:0004930|GO:0007165|GO:0007186|GO:0016020|GO:0016021|GO:0035589|GO:0045028|GO:0005575|GO:0005623|GO:0007165
ENSBTAG00000000532	-2.03595	-1.0257	2.03595	down	F1MR90_BOVIN		538883	ENSBTAG00000000532
ENSBTAG00000001138	-2.03669	-1.02623	2.03669	down	UFSP1		527939	ENSBTAG00000001138
ENSBTAG00000008154	-2.03851	-1.02752	2.03851	down	LIMD2_BOVIN		508942	ENSBTAG00000008154	GO:0008270|GO:0046872
ENSBTAG00000007705	-2.03951	-1.02822	2.03951	down	COL12_BOVIN		504741	ENSBTAG00000007705	GO:0002376|GO:0005575|GO:0005576|GO:0005578|GO:0005623|GO:0006810|GO:0007165|GO:0016192|GO:0061024
ENSBTAG00000012636	-2.04018	-1.0287	2.04018	down	IKZF4		540671	ENSBTAG00000012636	GO:0005575|GO:0005622|GO:0005623
ENSBTAG00000010552	-2.04196	-1.02995	2.04196	down	PSMG2_BOVIN		533993	ENSBTAG00000010552	GO:0005575|GO:0005622|GO:0005623|GO:0005634|GO:0006461|GO:0008219|GO:0022607|GO:0043226|GO:0065003
ENSBTAG00000020635	-2.04394	-1.03135	2.04394	down	F1MDA6_BOVIN		541230	ENSBTAG00000020635	GO:0000139|GO:0005515|GO:0006904|GO:0010008|GO:0016192|GO:0006810|GO:0016192
ENSBTAG00000006715	-2.04397	-1.03137	2.04397	down	FBX8_BOVIN		538528	ENSBTAG00000006715	GO:0005575|GO:0005622|GO:0005623|GO:0005737|GO:0009056|GO:0043234
ENSBTAG00000007364	-2.04531	-1.03232	2.04531	down	PMS2		527039	ENSBTAG00000007364	GO:0006259|GO:0006950|GO:0034641
ENSBTAG00000016881	-2.04769	-1.034	2.04769	down	F1MN84_BOVIN		404191	ENSBTAG00000016881	GO:0004177|GO:0005793|GO:0008237|GO:0008270|GO:0005575|GO:0005622|GO:0005623|GO:0005737
ENSBTAG00000018800	-2.04801	-1.03422	2.04801	down	RS4_BOVIN		789264	ENSBTAG00000018800	GO:0005575|GO:0005622|GO:0005623|GO:0005737|GO:0005840|GO:0006412|GO:0009058|GO:0043226
ENSBTAG00000007114	-2.04945	-1.03524	2.04945	down	A6QPV5_BOVIN		533555	ENSBTAG00000007114	GO:0005515|GO:0005813
ENSBTAG00000013563	-2.05219	-1.03716	2.05219	down	A3KN51_BOVIN		786363	ENSBTAG00000013563	GO:0001558|GO:0003714|GO:0005515|GO:0005730|GO:0005737|GO:0005769|GO:0005770|GO:0005886|GO:0006464|GO:0007050|GO:0008285|GO:0015031|GO:0030154|GO:0030216|GO:0031625|GO:0043162|GO:0045892|GO:0046755|GO:0048306|GO:0006464|GO:0006810
ENSBTAG00000008711	-2.05334	-1.03797	2.05334	down	A6H6W7_BOVIN		504851	ENSBTAG00000008711	GO:0005515|GO:0005634|GO:0005737|GO:0005739|GO:0006915|GO:0006917|GO:0006919|GO:0008283|GO:0031966|GO:0042981|GO:0072332|GO:0008219
ENSBTAG00000020800	-2.05523	-1.0393	2.05523	down	F1MFZ0_BOVIN		504404	ENSBTAG00000020800
ENSBTAG00000046432	-2.05564	-1.03959	2.05564	down				ENSBTAG00000046432
ENSBTAG00000010802	-2.05569	-1.03963	2.05569	down	E1B9M4_BOVIN		532497	ENSBTAG00000010802	GO:0005216|GO:0005267|GO:0006810|GO:0006811|GO:0006813|GO:0016020|GO:0016021|GO:0071805|GO:0005575|GO:0005623|GO:0006810|GO:0055085
ENSBTAG00000009209	-2.05928	-1.04214	2.05928	down	F1MFD0_BOVIN		535329	ENSBTAG00000009209	GO:0005794|GO:0005575|GO:0005622|GO:0005623|GO:0005737|GO:0005794|GO:0043226
ENSBTAG00000037488	-2.0598	-1.04251	2.0598	down	JRKL		539736	ENSBTAG00000037488	GO:0005575|GO:0005622|GO:0005623|GO:0005694|GO:0043226
ENSBTAG00000006779	-2.06005	-1.04268	2.06005	down	Q148K4_BOVIN		510284	ENSBTAG00000006779	GO:0003824|GO:0005515|GO:0005739|GO:0008152|GO:0016491|GO:0050660|GO:0055114|GO:0005575|GO:0005622|GO:0005623|GO:0005737|GO:0005739|GO:0043226
ENSBTAG00000006398	-2.06249	-1.04439	2.06249	down	TOMM7		614074	ENSBTAG00000006398	GO:0005575|GO:0005622|GO:0005623|GO:0005737|GO:0005739|GO:0006810|GO:0043226
ENSBTAG00000017471	-2.06257	-1.04444	2.06257	down	F1MXY6_BOVIN		527160	ENSBTAG00000017471	GO:0005515
ENSBTAG00000015386	-2.06257	-1.04444	2.06257	down	REL		509135	ENSBTAG00000015386	GO:0005575|GO:0005622|GO:0005623|GO:0005634|GO:0043226
ENSBTAG00000007804	-2.06257	-1.04444	2.06257	down	RIPL2_BOVIN		533228	ENSBTAG00000007804	GO:0005575|GO:0005622|GO:0005623|GO:0005737|GO:0005829|GO:0005886
ENSBTAG00000025718	-2.06257	-1.04444	2.06257	down	E1BK37_BOVIN		535508	ENSBTAG00000025718	GO:0003824|GO:0008152
ENSBTAG00000021357	-2.06417	-1.04556	2.06417	down	E1BG18_BOVIN		524691	ENSBTAG00000021357	GO:0003676|GO:0004866|GO:0005622|GO:0008270|GO:0005575|GO:0005622|GO:0005623
ENSBTAG00000039803	-2.06419	-1.04557	2.06419	down	MYO7B			ENSBTAG00000039803	GO:0005575|GO:0005622|GO:0005623|GO:0005856|GO:0043226|GO:0043234
ENSBTAG00000018073	-2.06511	-1.04622	2.06511	down	TSPO		281033	ENSBTAG00000018073	GO:0005575|GO:0005623
ENSBTAG00000020242	-2.06621	-1.04698	2.06621	down	CRLF2		529792	ENSBTAG00000020242
ENSBTAG00000004643	-2.0684	-1.04851	2.0684	down	WASL_BOVIN		281577	ENSBTAG00000004643	GO:0003779|GO:0005083|GO:0005515|GO:0005634|GO:0005730|GO:0005737|GO:0005856|GO:0006351|GO:0006355|GO:0006461|GO:0008154|GO:0009617|GO:0015629|GO:0030027|GO:0005575|GO:0005622|GO:0005623|GO:0005634|GO:0005730|GO:0005737|GO:0005856|GO:0006350|GO:0006461|GO:0007010|GO:0009058|GO:0022607|GO:0034641|GO:0043226|GO:0065003
ENSBTAG00000003937	-2.06859	-1.04864	2.06859	down	E1BGR6_BOVIN		784160	ENSBTAG00000003937	GO:0003735|GO:0005622|GO:0005840|GO:0006412|GO:0005575|GO:0005622|GO:0005623|GO:0005737|GO:0005840|GO:0006412|GO:0009058|GO:0043226
ENSBTAG00000002295	-2.06952	-1.0493	2.06952	down	ATF2		509827	ENSBTAG00000002295	GO:0005575|GO:0005622|GO:0005623
ENSBTAG00000032084	-2.0706	-1.05005	2.0706	down	GP183_BOVIN		540287	ENSBTAG00000032084	GO:0002376|GO:0005575|GO:0005623|GO:0005886|GO:0007165|GO:0030154|GO:0048856
ENSBTAG00000004028	-2.07117	-1.05044	2.07117	down	A6QNV6_BOVIN		541218	ENSBTAG00000004028	GO:0000287|GO:0003677|GO:0003684|GO:0003887|GO:0005634|GO:0005737|GO:0006261|GO:0006281|GO:0006297|GO:0005575|GO:0005622|GO:0005623|GO:0005634|GO:0005737|GO:0006259|GO:0006950|GO:0009058|GO:0034641|GO:0043226
ENSBTAG00000008197	-2.07161	-1.05075	2.07161	down	EPOR		281144	ENSBTAG00000008197	GO:0005575|GO:0005623
ENSBTAG00000012083	-2.07161	-1.05075	2.07161	down	A2VDX5_BOVIN		540417	ENSBTAG00000012083	GO:0001656|GO:0003677|GO:0003700|GO:0005515|GO:0005634|GO:0005737|GO:0006351|GO:0006355|GO:0007498|GO:0043565|GO:0045665|GO:0045666|GO:0072047|GO:0072086|GO:0005575|GO:0005622|GO:0005623|GO:0005634|GO:0006350|GO:0009058|GO:0034641|GO:0043226
ENSBTAG00000011343	-2.07161	-1.05075	2.07161	down	XAF1		509740	ENSBTAG00000011343
ENSBTAG00000002973	-2.07205	-1.05106	2.07205	down	F1MDQ8_BOVIN		615098	ENSBTAG00000002973	GO:0003824|GO:0004540|GO:0008033|GO:0006399|GO:0034641
ENSBTAG00000043951	-2.07226	-1.0512	2.07226	down	IMPA2		511124	ENSBTAG00000043951
ENSBTAG00000025496	-2.07385	-1.05231	2.07385	down	DHSO_BOVIN		508954	ENSBTAG00000025496	GO:0005575|GO:0005622|GO:0005623|GO:0005737|GO:0005739|GO:0005929|GO:0043226
ENSBTAG00000014588	-2.07419	-1.05255	2.07419	down	RL1D1_BOVIN		508948	ENSBTAG00000014588	GO:0005575|GO:0005622|GO:0005623|GO:0005634|GO:0005730|GO:0005737|GO:0005840|GO:0006412|GO:0009058|GO:0034641|GO:0043226
ENSBTAG00000011984	-2.07498	-1.0531	2.07498	down	E1BDA3_BOVIN		527796	ENSBTAG00000011984	GO:0004672|GO:0004674|GO:0005524|GO:0006468|GO:0016772|GO:0006464
ENSBTAG00000023997	-2.07504	-1.05314	2.07504	down	VAMP8_BOVIN		507309	ENSBTAG00000023997	GO:0005575|GO:0005623|GO:0006810|GO:0016192
ENSBTAG00000014560	-2.07504	-1.05314	2.07504	down	HLX_BOVIN		519165	ENSBTAG00000014560	GO:0005575|GO:0005622|GO:0005623|GO:0005634|GO:0006350|GO:0009058|GO:0009790|GO:0030154|GO:0034641|GO:0043226|GO:0048856
ENSBTAG00000018031	-2.0755	-1.05346	2.0755	down	PODXL2			ENSBTAG00000018031
ENSBTAG00000015124	-2.07709	-1.05457	2.07709	down	ARGLU1		540543	ENSBTAG00000015124
ENSBTAG00000013317	-2.07788	-1.05511	2.07788	down	RNF168		613812	ENSBTAG00000013317
ENSBTAG00000015198	-2.07991	-1.05652	2.07991	down	E1BHV6_BOVIN		512800	ENSBTAG00000015198	GO:0005622|GO:0008270|GO:0005575|GO:0005622|GO:0005623
ENSBTAG00000007480	-2.08022	-1.05673	2.08022	down	Q3SZN4_BOVIN		507120	ENSBTAG00000007480	GO:0000166|GO:0003676|GO:0003730|GO:0005515|GO:0005634|GO:0005737|GO:0009411|GO:0010494|GO:0017148|GO:0030371|GO:0034063|GO:0045727|GO:0048255|GO:0070181|GO:0005575|GO:0005622|GO:0005623|GO:0005634|GO:0005737|GO:0022607|GO:0022618|GO:0034641|GO:0043226|GO:0065003
ENSBTAG00000006177	-2.08032	-1.05681	2.08032	down	ZDH20_BOVIN		615659	ENSBTAG00000006177	GO:0005575|GO:0005623
ENSBTAG00000019834	-2.08243	-1.05827	2.08243	down	ARL15_BOVIN		534329	ENSBTAG00000019834	GO:0005575|GO:0005622|GO:0005623|GO:0007165
ENSBTAG00000009427	-2.08286	-1.05857	2.08286	down	E1BD03_BOVIN		514005	ENSBTAG00000009427	GO:0000086|GO:0003824|GO:0004721|GO:0004722|GO:0005515|GO:0006470|GO:0008287|GO:0009617|GO:0016787|GO:0046872|GO:0005575|GO:0005623|GO:0006464|GO:0043234
ENSBTAG00000001414	-2.08321	-1.05881	2.08321	down	KCTD12		616416	ENSBTAG00000001414	GO:0005575|GO:0005623|GO:0005886|GO:0006810|GO:0043234
ENSBTAG00000006639	-2.0837	-1.05915	2.0837	down	A0JN63_BOVIN		507051	ENSBTAG00000006639	GO:0005515
ENSBTAG00000007564	-2.08374	-1.05917	2.08374	down	A6QNT9_BOVIN		516376	ENSBTAG00000007564	GO:0000166|GO:0005524|GO:0044267
ENSBTAG00000046425	-2.08405	-1.05939	2.08405	down	LEUTX			ENSBTAG00000046425
ENSBTAG00000046189	-2.08449	-1.05969	2.08449	down	A7YWM6_BOVIN		539741	ENSBTAG00000046189	GO:0003676|GO:0004522
ENSBTAG00000017411	-2.08506	-1.06009	2.08506	down	KAD5_BOVIN		613448	ENSBTAG00000017411	GO:0005575|GO:0005622|GO:0005623|GO:0005737|GO:0005815|GO:0005856|GO:0007165|GO:0034641|GO:0043226|GO:0044281
ENSBTAG00000027074	-2.08536	-1.0603	2.08536	down	A4FUY0_BOVIN		100335826	ENSBTAG00000027074	GO:0005215|GO:0006810|GO:0008021|GO:0016020|GO:0016021|GO:0022857|GO:0055085|GO:0005575|GO:0005623|GO:0006810|GO:0055085
ENSBTAG00000006240	-2.08536	-1.0603	2.08536	down	Q6WCD5_BOVIN		281536	ENSBTAG00000006240	GO:0000187|GO:0001530|GO:0001875|GO:0002218|GO:0002537|GO:0004872|GO:0004888|GO:0005515|GO:0005737|GO:0005886|GO:0005887|GO:0006954|GO:0006955|GO:0007165|GO:0007252|GO:0009617|GO:0009897|GO:0010572|GO:0016020|GO:0016021|GO:0030890|GO:0031224|GO:0031663|GO:0032496|GO:0032497|GO:0032609|GO:0032689|GO:0032700|GO:0032707|GO:0032715|GO:0032720|GO:0032722|GO:0032727|GO:0032728|GO:0032729|GO:0032732|GO:…
ENSBTAG00000001803	-2.08593	-1.06069	2.08593	down	FHL5_BOVIN		615499	ENSBTAG00000001803	GO:0005575|GO:0005622|GO:0005623|GO:0005634|GO:0043226
ENSBTAG00000020186	-2.08682	-1.06131	2.08682	down	EIF1A_BOVIN		615726	ENSBTAG00000020186	GO:0005575|GO:0005622|GO:0005623|GO:0005634|GO:0006412|GO:0009058|GO:0043226
ENSBTAG00000008035	-2.08849	-1.06246	2.08849	down	LOC786125			ENSBTAG00000008035
ENSBTAG00000033669	-2.08904	-1.06284	2.08904	down	F1N3Q0_BOVIN		504855	ENSBTAG00000033669
ENSBTAG00000010961	-2.08985	-1.0634	2.08985	down	F1N782_BOVIN		618451	ENSBTAG00000010961	GO:0005739
ENSBTAG00000022922	-2.0903	-1.06371	2.0903	down	Q0V8G6_BOVIN		619000	ENSBTAG00000022922	GO:0005515
ENSBTAG00000027843	-2.09055	-1.06388	2.09055	down	TCAL8_BOVIN		100335186	ENSBTAG00000027843	GO:0005575|GO:0005622|GO:0005623|GO:0005634|GO:0006350|GO:0009058|GO:0034641|GO:0043226
ENSBTAG00000048002	-2.09543	-1.06725	2.09543	down				ENSBTAG00000048002
ENSBTAG00000011945	-2.09573	-1.06745	2.09573	down	F1N4B6_BOVIN		509327	ENSBTAG00000011945	GO:0000122|GO:0003700|GO:0003713|GO:0005515|GO:0005634|GO:0005669|GO:0005737|GO:0005794|GO:0006352|GO:0006357|GO:0006366|GO:0006367|GO:0006469|GO:0008024|GO:0008134|GO:0030520|GO:0033276|GO:0035035|GO:0035067|GO:0042809|GO:0044212|GO:0045892|GO:0045944|GO:0046966|GO:0071339|GO:0005575|GO:0005622|GO:0005623|GO:0005634|GO:0005654|GO:0006350|GO:0009058|GO:0034641|GO:0043226|GO:0043234
ENSBTAG00000008596	-2.09632	-1.06786	2.09632	down	PRICKLE1		785152	ENSBTAG00000008596
ENSBTAG00000021544	-2.09665	-1.06809	2.09665	down	F1MUZ0_BOVIN		512041	ENSBTAG00000021544	GO:0005515|GO:0005634|GO:0005730
ENSBTAG00000002481	-2.0991	-1.06977	2.0991	down	E1BNT6_BOVIN			ENSBTAG00000002481	GO:0004416|GO:0008270|GO:0016787
ENSBTAG00000043969	-2.10214	-1.07186	2.10214	down	E1BDZ7_BOVIN		538163	ENSBTAG00000043969	GO:0005509
ENSBTAG00000000475	-2.10219	-1.0719	2.10219	down	Q0VCH2_BOVIN		617161	ENSBTAG00000000475	GO:0005739|GO:0006508|GO:0008236|GO:0016020|GO:0005575|GO:0005623
ENSBTAG00000001740	-2.1051	-1.07389	2.1051	down	HAPLN3		515224	ENSBTAG00000001740	GO:0007155
ENSBTAG00000014202	-2.10532	-1.07404	2.10532	down	F1MM23_BOVIN		509255	ENSBTAG00000014202	GO:0005515
ENSBTAG00000027625	-2.10693	-1.07514	2.10693	down	F1MDU5_BOVIN		282068	ENSBTAG00000027625	GO:0001649|GO:0001657|GO:0001756|GO:0001843|GO:0002244|GO:0004197|GO:0005109|GO:0005515|GO:0005578|GO:0005615|GO:0005622|GO:0005829|GO:0006309|GO:0008144|GO:0008201|GO:0008284|GO:0008285|GO:0008584|GO:0008585|GO:0009267|GO:0009950|GO:0009952|GO:0009986|GO:0010564|GO:0010629|GO:0010719|GO:0014034|GO:0014070|GO:0017147|GO:0021915|GO:0022601|GO:0030097|GO:0030177|GO:0030178|GO:0030279|GO:0030307|GO:…
ENSBTAG00000001906	-2.10948	-1.07689	2.10948	down	FANCA			ENSBTAG00000001906
ENSBTAG00000009693	-2.1106	-1.07765	2.1106	down	TBC1D12		509093	ENSBTAG00000009693	GO:0005575|GO:0005622|GO:0005623
ENSBTAG00000019231	-2.11085	-1.07783	2.11085	down	CB047_BOVIN		510566	ENSBTAG00000019231	GO:0005575|GO:0005622|GO:0005623|GO:0005737|GO:0005739|GO:0043226
ENSBTAG00000014089	-2.11204	-1.07863	2.11204	down	Q58DB8_BOVIN		614957	ENSBTAG00000014089	GO:0003824|GO:0008152
ENSBTAG00000002827	-2.11251	-1.07896	2.11251	down	Q17QI3_BOVIN		512044	ENSBTAG00000002827	GO:0003824|GO:0003985|GO:0005515|GO:0005634|GO:0005730|GO:0005737|GO:0005739|GO:0008152|GO:0016740|GO:0016747|GO:0005575|GO:0005622|GO:0005623|GO:0005634|GO:0005730|GO:0005737|GO:0005739|GO:0043226
ENSBTAG00000032451	-2.11256	-1.079	2.11256	down	A6QQ28_BOVIN		787581	ENSBTAG00000032451	GO:0000786|GO:0003677|GO:0005634|GO:0005694|GO:0006334|GO:0005575|GO:0005622|GO:0005623|GO:0005634|GO:0005694|GO:0022607|GO:0043226|GO:0051276|GO:0065003
ENSBTAG00000010449	-2.11276	-1.07913	2.11276	down	MOCS1_BOVIN		281917	ENSBTAG00000010449	GO:0005575|GO:0005623|GO:0009058|GO:0034641|GO:0043234|GO:0051186
ENSBTAG00000012423	-2.11332	-1.07951	2.11332	down	SENP1		538091	ENSBTAG00000012423
ENSBTAG00000015340	-2.11451	-1.08032	2.11451	down	ANGL7_BOVIN		512698	ENSBTAG00000015340	GO:0005575|GO:0005576|GO:0007165
ENSBTAG00000002697	-2.11463	-1.0804	2.11463	down	A6QLV6_BOVIN		540881	ENSBTAG00000002697	GO:0005249|GO:0005515|GO:0005634|GO:0005737|GO:0006813|GO:0008076|GO:0016020|GO:0005575|GO:0005622|GO:0005623|GO:0005634|GO:0005737|GO:0005886|GO:0006810|GO:0043226|GO:0043234
ENSBTAG00000017557	-2.11621	-1.08148	2.11621	down	QRSL1		532822	ENSBTAG00000017557	GO:0006412|GO:0009058
ENSBTAG00000024183	-2.11754	-1.08239	2.11754	down	H2A1_BOVIN		100294773	ENSBTAG00000024183	GO:0005575|GO:0005622|GO:0005623|GO:0005634|GO:0005694|GO:0022607|GO:0043226|GO:0051276|GO:0065003
ENSBTAG00000002817	-2.11922	-1.08354	2.11922	down	PCFT_BOVIN		511097	ENSBTAG00000002817	GO:0005215|GO:0005542|GO:0005737|GO:0005886|GO:0006810|GO:0008517|GO:0015232|GO:0015884|GO:0015886|GO:0016020|GO:0016021|GO:0016324|GO:0055085|GO:0005575|GO:0005622|GO:0005623|GO:0005737|GO:0005886|GO:0006810|GO:0055085
ENSBTAG00000021639	-2.11958	-1.08378	2.11958	down	ARC		519403	ENSBTAG00000021639
ENSBTAG00000047287	-2.11958	-1.08378	2.11958	down	MOSC1		537028	ENSBTAG00000047287
ENSBTAG00000003696	-2.11958	-1.08378	2.11958	down	CCDC64		536747	ENSBTAG00000003696
ENSBTAG00000024991	-2.11958	-1.08378	2.11958	down	E1BIW6_BOVIN		782327	ENSBTAG00000024991
ENSBTAG00000020737	-2.11958	-1.08378	2.11958	down	F1MBL5_BOVIN		530317	ENSBTAG00000020737	GO:0001649|GO:0001701|GO:0003677|GO:0003700|GO:0005515|GO:0005634|GO:0005737|GO:0006351|GO:0007165|GO:0007283|GO:0007422|GO:0008584|GO:0010628|GO:0010817|GO:0033690|GO:0043565|GO:0045165|GO:0045444|GO:0045662|GO:0045892|GO:0045893|GO:0045944|GO:0046533|GO:0048469|GO:0048709|GO:0060009|GO:0060018|GO:0060041|GO:0060221|GO:0060612|GO:0061138|GO:0072034|GO:0072197|GO:0072289|GO:0090184|GO:0090190
ENSBTAG00000046100	-2.11958	-1.08378	2.11958	down	LOC784738			ENSBTAG00000046100
ENSBTAG00000040190	-2.11958	-1.08378	2.11958	down	F1MGL7_BOVIN		510943	ENSBTAG00000040190
ENSBTAG00000046466	-2.11997	-1.08404	2.11997	down				ENSBTAG00000046466
ENSBTAG00000030674	-2.12025	-1.08423	2.12025	down	KAD4_BOVIN		539693	ENSBTAG00000030674	GO:0005575|GO:0005622|GO:0005623|GO:0005737|GO:0005739|GO:0034641|GO:0043226|GO:0044281
ENSBTAG00000020381	-2.12068	-1.08453	2.12068	down	FCF1_BOVIN		508270	ENSBTAG00000020381	GO:0005575|GO:0005622|GO:0005623|GO:0005634|GO:0005730|GO:0034641|GO:0042254|GO:0043226
ENSBTAG00000005816	-2.12105	-1.08478	2.12105	down	Q58CQ1_BOVIN		509855	ENSBTAG00000005816	GO:0003700|GO:0005515|GO:0005634|GO:0005737|GO:0006351|GO:0006355|GO:0042802|GO:0045351|GO:0005575|GO:0005622|GO:0005623|GO:0005634|GO:0005737|GO:0006350|GO:0009058|GO:0034641|GO:0043226
ENSBTAG00000005540	-2.12206	-1.08547	2.12206	down	F1N1S3_BOVIN		618840	ENSBTAG00000005540	GO:0000785|GO:0005515|GO:0005634|GO:0005719|GO:0005720|GO:0005819|GO:0019899|GO:0019904|GO:0045892|GO:0005575|GO:0005622|GO:0005623|GO:0005634|GO:0043226
ENSBTAG00000003895	-2.12277	-1.08595	2.12277	down	CY24A_BOVIN		281111	ENSBTAG00000003895	GO:0002376|GO:0005575|GO:0005622|GO:0005623|GO:0005737|GO:0005739|GO:0005886|GO:0006091|GO:0006461|GO:0006810|GO:0006950|GO:0022607|GO:0043226|GO:0043234|GO:0065003
ENSBTAG00000005272	-2.12282	-1.08599	2.12282	down	DOHH_BOVIN		526521	ENSBTAG00000005272	GO:0006464|GO:0006520|GO:0034641|GO:0044281
ENSBTAG00000008584	-2.12316	-1.08621	2.12316	down	CLN8		530874	ENSBTAG00000008584	GO:0005575|GO:0005623
ENSBTAG00000033182	-2.12457	-1.08717	2.12457	down	F1MF45_BOVIN		511607	ENSBTAG00000033182
ENSBTAG00000019322	-2.12479	-1.08732	2.12479	down	HABP2_BOVIN		507993	ENSBTAG00000019322	GO:0005575|GO:0005576
ENSBTAG00000011812	-2.12486	-1.08737	2.12486	down	DIMT1_BOVIN		509725	ENSBTAG00000011812	GO:0005575|GO:0005622|GO:0005623|GO:0005634|GO:0005730|GO:0034641|GO:0042254|GO:0043226|GO:0044281
ENSBTAG00000025621	-2.12535	-1.0877	2.12535	down				ENSBTAG00000025621
ENSBTAG00000001096	-2.12692	-1.08877	2.12692	down	PRKRA_BOVIN		282875	ENSBTAG00000001096	GO:0003723|GO:0003725|GO:0005515|GO:0005622|GO:0005737|GO:0006468|GO:0006917|GO:0006950|GO:0016301|GO:0016310|GO:0030422|GO:0031047|GO:0042473|GO:0042474|GO:0042803|GO:0048471|GO:0048705|GO:0005575|GO:0005622|GO:0005623|GO:0005737|GO:0006464|GO:0006950|GO:0009790|GO:0034641|GO:0048856
ENSBTAG00000026286	-2.1287	-1.08997	2.1287	down	F1MS50_BOVIN		539745	ENSBTAG00000026286
ENSBTAG00000010210	-2.1293	-1.09038	2.1293	down	SUV92_BOVIN		536936	ENSBTAG00000010210	GO:0000228|GO:0005575|GO:0005622|GO:0005623|GO:0005634|GO:0005694|GO:0006350|GO:0006464|GO:0007049|GO:0009058|GO:0030154|GO:0034641|GO:0043226|GO:0044281|GO:0051276
ENSBTAG00000011784	-2.12958	-1.09057	2.12958	down	A5PKG9_BOVIN		516133	ENSBTAG00000011784	GO:0000166|GO:0004672|GO:0004674|GO:0004713|GO:0005515|GO:0005524|GO:0006468|GO:0016301|GO:0016310|GO:0016740|GO:0016772|GO:0050830|GO:0006464|GO:0006950
ENSBTAG00000044070	-2.13018	-1.09097	2.13018	down	SNX30		790752	ENSBTAG00000044070
ENSBTAG00000031750	-2.13021	-1.091	2.13021	down	PLAC8_BOVIN		767910	ENSBTAG00000031750
ENSBTAG00000021668	-2.13021	-1.091	2.13021	down	E1BLJ0_BOVIN		521222	ENSBTAG00000021668	GO:0003676|GO:0006139|GO:0008168|GO:0032259|GO:0034641|GO:0044281
ENSBTAG00000013730	-2.13021	-1.091	2.13021	down	CD5_BOVIN		280745	ENSBTAG00000013730	GO:0002376|GO:0005575|GO:0005623|GO:0005886
ENSBTAG00000012079	-2.13135	-1.09177	2.13135	down	F1MG18_BOVIN		518025	ENSBTAG00000012079	GO:0004672|GO:0004674|GO:0005524|GO:0006468|GO:0016772|GO:0006464
ENSBTAG00000005064	-2.13156	-1.09191	2.13156	down	SYWM_BOVIN		532903	ENSBTAG00000005064	GO:0005575|GO:0005622|GO:0005623|GO:0005737|GO:0005739|GO:0006399|GO:0006412|GO:0006520|GO:0009058|GO:0030154|GO:0034641|GO:0043226|GO:0044281|GO:0048856
ENSBTAG00000035265	-2.13218	-1.09233	2.13218	down	TMEM192		613396	ENSBTAG00000035265
ENSBTAG00000017201	-2.13447	-1.09388	2.13447	down	AP4S1_BOVIN		618267	ENSBTAG00000017201	GO:0005575|GO:0005622|GO:0005623|GO:0005737|GO:0005794|GO:0006810|GO:0043226
ENSBTAG00000000356	-2.1345	-1.0939	2.1345	down	CC137_BOVIN		511225	ENSBTAG00000000356
ENSBTAG00000009621	-2.13716	-1.0957	2.13716	down				ENSBTAG00000009621
ENSBTAG00000007444	-2.13788	-1.09618	2.13788	down	Q0VC45_BOVIN		540879	ENSBTAG00000007444	GO:0005515|GO:0005634|GO:0005829|GO:0005575|GO:0005622|GO:0005623|GO:0005634|GO:0005737|GO:0005829|GO:0043226
ENSBTAG00000042757	-2.14165	-1.09873	2.14165	down				ENSBTAG00000042757
ENSBTAG00000018206	-2.14224	-1.09912	2.14224	down	E1BHG8_BOVIN		781492	ENSBTAG00000018206
ENSBTAG00000007559	-2.14333	-1.09986	2.14333	down	F1MTD6_BOVIN		515119	ENSBTAG00000007559	GO:0003714|GO:0005515|GO:0005665|GO:0006357|GO:0006457|GO:0009615|GO:0016272|GO:0051082|GO:0005575|GO:0005622|GO:0005623|GO:0005737|GO:0005829|GO:0006457|GO:0043234
ENSBTAG00000000240	-2.14358	-1.10002	2.14358	down	A6QLP4_BOVIN		613606	ENSBTAG00000000240	GO:0003824|GO:0005622|GO:0005634|GO:0005829|GO:0016070|GO:0019901|GO:0051018|GO:0005575|GO:0005622|GO:0005623|GO:0005634|GO:0005737|GO:0005829|GO:0034641|GO:0043226
ENSBTAG00000011246	-2.14398	-1.10029	2.14398	down	F1N4J3_BOVIN		505502	ENSBTAG00000011246	GO:0000122|GO:0002053|GO:0003677|GO:0003700|GO:0005515|GO:0005622|GO:0006351|GO:0006355|GO:0007519|GO:0008270|GO:0009790|GO:0009791|GO:0021549|GO:0030324|GO:0040007|GO:0042297|GO:0042803|GO:0043010|GO:0043565|GO:0045892|GO:0046982|GO:0048286|GO:0048745|GO:0050679|GO:0060013|GO:0060501|GO:0005575|GO:0005622|GO:0005623
ENSBTAG00000030200	-2.14401	-1.10031	2.14401	down	ARL16		518665	ENSBTAG00000030200	GO:0005575|GO:0005622|GO:0005623|GO:0006810|GO:0007165
ENSBTAG00000014898	-2.14412	-1.10039	2.14412	down	E1BCS3_BOVIN		510616	ENSBTAG00000014898	GO:0000166|GO:0004396|GO:0005524|GO:0005739|GO:0005975|GO:0006096|GO:0016301|GO:0016310|GO:0016740|GO:0016773|GO:0005975|GO:0006091|GO:0009056|GO:0044281
ENSBTAG00000012695	-2.14725	-1.10249	2.14725	down	Q3ZCM0_BOVIN		508890	ENSBTAG00000012695	GO:0000166|GO:0000242|GO:0001948|GO:0004672|GO:0004674|GO:0004713|GO:0004722|GO:0005515|GO:0005524|GO:0005794|GO:0006468|GO:0006882|GO:0006917|GO:0006919|GO:0007166|GO:0008022|GO:0016301|GO:0016310|GO:0016740|GO:0016772|GO:0018108|GO:0019901|GO:0030217|GO:0042169|GO:0042493|GO:0042523|GO:0042609|GO:0042610|GO:0043548|GO:0045121|GO:0045588|GO:0046777|GO:0050853|GO:0050856|GO:0050870|GO:0051117|GO:…
ENSBTAG00000015751	-2.14922	-1.10381	2.14922	down	Q58CR9_BOVIN		529059	ENSBTAG00000015751	GO:0001757|GO:0003677|GO:0003682|GO:0003700|GO:0005515|GO:0005634|GO:0006351|GO:0006355|GO:0043565|GO:0045944|GO:0005575|GO:0005622|GO:0005623|GO:0005634|GO:0006350|GO:0009058|GO:0009790|GO:0034641|GO:0043226|GO:0048646|GO:0048856
ENSBTAG00000023963	-2.1502	-1.10447	2.1502	down	F1MQC7_BOVIN		533985	ENSBTAG00000023963	GO:0004252|GO:0016021|GO:0005575|GO:0005623
ENSBTAG00000017452	-2.15085	-1.1049	2.15085	down	RCAN3_BOVIN		506601	ENSBTAG00000017452	GO:0007165
ENSBTAG00000032292	-2.15205	-1.10571	2.15205	down	CCDC159		785202	ENSBTAG00000032292
ENSBTAG00000008805	-2.15233	-1.1059	2.15233	down	F1N0I6_BOVIN		529395	ENSBTAG00000008805	GO:0000278|GO:0000790|GO:0004221|GO:0006281|GO:0006511|GO:0008270|GO:0016578|GO:0031647|GO:0042393|GO:0009056
ENSBTAG00000020720	-2.1526	-1.10608	2.1526	down	MMTA2_BOVIN		506656	ENSBTAG00000020720
ENSBTAG00000001333	-2.15421	-1.10716	2.15421	down	PPARG_BOVIN		281993	ENSBTAG00000001333	GO:0002376|GO:0003013|GO:0005575|GO:0005622|GO:0005623|GO:0005634|GO:0005737|GO:0005829|GO:0006350|GO:0006810|GO:0007165|GO:0008219|GO:0009058|GO:0021700|GO:0030154|GO:0034641|GO:0042592|GO:0043226|GO:0048856
ENSBTAG00000001728	-2.15439	-1.10728	2.15439	down	IGSF10		537487	ENSBTAG00000001728
ENSBTAG00000021850	-2.15488	-1.10761	2.15488	down	NCKIPSD		516941	ENSBTAG00000021850
ENSBTAG00000042875	-2.15695	-1.10899	2.15695	down				ENSBTAG00000042875
ENSBTAG00000007118	-2.15728	-1.10922	2.15728	down	LOC790530		790530	ENSBTAG00000007118	GO:0005575|GO:0005622|GO:0005623|GO:0006464
ENSBTAG00000005691	-2.1578	-1.10956	2.1578	down	F1N3T9_BOVIN		281161	ENSBTAG00000005691	GO:0000186|GO:0001525|GO:0001658|GO:0001759|GO:0001934|GO:0001938|GO:0002042|GO:0005104|GO:0005515|GO:0005615|GO:0006661|GO:0006915|GO:0008083|GO:0008284|GO:0008285|GO:0008543|GO:0010001|GO:0010595|GO:0010628|GO:0010863|GO:0021762|GO:0021940|GO:0030324|GO:0030374|GO:0032958|GO:0042660|GO:0043536|GO:0043537|GO:0043552|GO:0045597|GO:0045669|GO:0045766|GO:0045893|GO:0045944|GO:0046668|GO:0048678|GO:…
ENSBTAG00000014773	-2.15855	-1.11006	2.15855	down	Q8SPR5_BOVIN			ENSBTAG00000014773	GO:0004872
ENSBTAG00000021658	-2.15919	-1.11049	2.15919	down	E1BLK3_BOVIN		507181	ENSBTAG00000021658	GO:0005515|GO:0005886|GO:0007165
ENSBTAG00000008533	-2.15955	-1.11073	2.15955	down	F1MBJ2_BOVIN		541048	ENSBTAG00000008533	GO:0005515|GO:0005737
ENSBTAG00000007550	-2.15975	-1.11086	2.15975	down	F1MTJ5_BOVIN		507252	ENSBTAG00000007550	GO:0005515
ENSBTAG00000030340	-2.16034	-1.11126	2.16034	down	IFFO2		788579	ENSBTAG00000030340
ENSBTAG00000008825	-2.16122	-1.11184	2.16122	down	F1MYX7_BOVIN		529410	ENSBTAG00000008825	GO:0003677|GO:0003899|GO:0005515|GO:0006351|GO:0032728|GO:0045089|GO:0006350|GO:0009058|GO:0034641
ENSBTAG00000044099	-2.1633	-1.11324	2.1633	down	ZSWIM7		514094	ENSBTAG00000044099
ENSBTAG00000000925	-2.16513	-1.11445	2.16513	down	GL8D2_BOVIN		523294	ENSBTAG00000000925	GO:0005575|GO:0005623
ENSBTAG00000018070	-2.16689	-1.11563	2.16689	down	SCNM1_BOVIN		505644	ENSBTAG00000018070	GO:0005575|GO:0005622|GO:0005623|GO:0005634|GO:0006397|GO:0034641|GO:0043226
ENSBTAG00000014784	-2.16824	-1.11652	2.16824	down	E1BNI8_BOVIN		514296	ENSBTAG00000014784	GO:0046872
ENSBTAG00000005116	-2.1692	-1.11716	2.1692	down	FKBP15		783009	ENSBTAG00000005116	GO:0006457
ENSBTAG00000019194	-2.17081	-1.11824	2.17081	down	FAM35A		508335	ENSBTAG00000019194	GO:0006091
ENSBTAG00000039163	-2.17123	-1.11852	2.17123	down	A7MAZ5_BOVIN		509275	ENSBTAG00000039163	GO:0000786|GO:0003677|GO:0005515|GO:0005634|GO:0005694|GO:0006334|GO:0016584|GO:0005575|GO:0005622|GO:0005623|GO:0005634|GO:0005694|GO:0022607|GO:0043226|GO:0051276|GO:0065003
ENSBTAG00000009392	-2.17272	-1.1195	2.17272	down	PLA1A_BOVIN		515900	ENSBTAG00000009392	GO:0005575|GO:0005576|GO:0006629|GO:0009056
ENSBTAG00000001918	-2.17414	-1.12044	2.17414	down	F1N439_BOVIN		536735	ENSBTAG00000001918	GO:0005515|GO:0016021|GO:0016192|GO:0005575|GO:0005623|GO:0006810|GO:0016192
ENSBTAG00000007253	-2.17414	-1.12044	2.17414	down	F1MWA6_BOVIN		539284	ENSBTAG00000007253	GO:0016021|GO:0005575|GO:0005623
ENSBTAG00000003375	-2.17414	-1.12044	2.17414	down	E1BEH7_BOVIN		534419	ENSBTAG00000003375	GO:0005515|GO:0005634
ENSBTAG00000010884	-2.17508	-1.12107	2.17508	down	NKAP		540361	ENSBTAG00000010884
ENSBTAG00000018724	-2.17792	-1.12295	2.17792	down	TMEM82		508176	ENSBTAG00000018724
ENSBTAG00000045633	-2.18009	-1.12439	2.18009	down	AGTR1_BOVIN		281607	ENSBTAG00000045633	GO:0005575|GO:0005623|GO:0005886|GO:0007165|GO:0040011|GO:0042592|GO:0048856|GO:0048870
ENSBTAG00000037489	-2.1814	-1.12526	2.1814	down	RPC9_BOVIN		100335871	ENSBTAG00000037489	GO:0002376|GO:0005575|GO:0005622|GO:0005623|GO:0005634|GO:0005886|GO:0006350|GO:0006950|GO:0009058|GO:0034641|GO:0043226|GO:0043234
ENSBTAG00000014402	-2.18141	-1.12526	2.18141	down	F1N555_BOVIN		531516	ENSBTAG00000014402	GO:0005525
ENSBTAG00000017882	-2.18145	-1.12529	2.18145	down	LRRC3_BOVIN		506054	ENSBTAG00000017882	GO:0005575|GO:0005623
ENSBTAG00000019131	-2.18145	-1.12529	2.18145	down	CELF3_BOVIN		513347	ENSBTAG00000019131	GO:0000003|GO:0005575|GO:0005622|GO:0005623|GO:0005634|GO:0005737|GO:0006397|GO:0034641|GO:0040011|GO:0043226|GO:0048870
ENSBTAG00000013693	-2.18145	-1.12529	2.18145	down	LOC511936		511936	ENSBTAG00000013693
ENSBTAG00000015113	-2.18145	-1.12529	2.18145	down	CITE4_BOVIN		504742	ENSBTAG00000015113	GO:0005575|GO:0005622|GO:0005623|GO:0005634|GO:0005737|GO:0006350|GO:0009058|GO:0034641|GO:0043226
ENSBTAG00000009269	-2.18145	-1.12529	2.18145	down	GRIK3		532553	ENSBTAG00000009269	GO:0005575|GO:0005623|GO:0006810|GO:0030312
ENSBTAG00000003864	-2.18145	-1.12529	2.18145	down	Q08E60_BOVIN		531535	ENSBTAG00000003864	GO:0005215|GO:0006814|GO:0016020|GO:0055085|GO:0005575|GO:0005623|GO:0006810|GO:0055085
ENSBTAG00000014659	-2.18145	-1.12529	2.18145	down	T194A_BOVIN		533988	ENSBTAG00000014659	GO:0016020|GO:0016021|GO:0005575|GO:0005623
ENSBTAG00000040106	-2.18145	-1.12529	2.18145	down	CHADL			ENSBTAG00000040106
ENSBTAG00000036417	-2.18145	-1.12529	2.18145	down	bta-mir-3596			ENSBTAG00000036417
ENSBTAG00000009570	-2.18145	-1.12529	2.18145	down	C19orf80			ENSBTAG00000009570
ENSBTAG00000001152	-2.18145	-1.12529	2.18145	down	TLE6		783914	ENSBTAG00000001152
ENSBTAG00000000718	-2.18145	-1.12529	2.18145	down	TMPRSS9		518647	ENSBTAG00000000718
ENSBTAG00000037985	-2.18145	-1.12529	2.18145	down	F1MCK3_BOVIN		281686	ENSBTAG00000037985	GO:0007186|GO:0015872|GO:0016021|GO:0019226|GO:0005575|GO:0005623|GO:0007165
ENSBTAG00000046418	-2.18145	-1.12529	2.18145	down	LOC100336542		100336542	ENSBTAG00000046418
ENSBTAG00000019416	-2.18145	-1.12529	2.18145	down	KCTD4_BOVIN		539536	ENSBTAG00000019416	GO:0005575|GO:0005623|GO:0005886|GO:0006810|GO:0043234
ENSBTAG00000021092	-2.18145	-1.12529	2.18145	down	VA0D2_BOVIN		511839	ENSBTAG00000021092	GO:0005575|GO:0005622|GO:0005623|GO:0005737|GO:0005768|GO:0005773|GO:0005886|GO:0006810|GO:0043226|GO:0043234|GO:0055085
ENSBTAG00000008134	-2.18145	-1.12529	2.18145	down	BDNF_BOVIN		617701	ENSBTAG00000008134	GO:0000902|GO:0005575|GO:0005576|GO:0005622|GO:0005623|GO:0005737|GO:0006810|GO:0006950|GO:0007267|GO:0016023|GO:0030154|GO:0040011|GO:0043226|GO:0048856|GO:0050877
ENSBTAG00000007740	-2.18145	-1.12529	2.18145	down	Q9N0E6_BOVIN		618377	ENSBTAG00000007740	GO:0001662|GO:0007614|GO:0008083|GO:0008201|GO:0009611|GO:0021542|GO:0021681|GO:0021766|GO:0021987|GO:0030421|GO:0043526|GO:0045893|GO:0050795|GO:0006950
ENSBTAG00000045754	-2.18145	-1.12529	2.18145	down	LOC100302586		100302586	ENSBTAG00000045754
ENSBTAG00000002408	-2.18145	-1.12529	2.18145	down	FHAD1			ENSBTAG00000002408
ENSBTAG00000001255	-2.18145	-1.12529	2.18145	down	CRBB3_BOVIN		282206	ENSBTAG00000001255
ENSBTAG00000006108	-2.18145	-1.12529	2.18145	down	F1MMD4_BOVIN		539109	ENSBTAG00000006108	GO:0004222|GO:0005509|GO:0006508|GO:0008237|GO:0008270|GO:0031012|GO:0005575|GO:0005576
ENSBTAG00000046165	-2.18145	-1.12529	2.18145	down	RPL31			ENSBTAG00000046165	GO:0005575|GO:0005622|GO:0005623|GO:0005737|GO:0005840|GO:0006412|GO:0009058|GO:0043226
ENSBTAG00000046677	-2.18145	-1.12529	2.18145	down	LOC100299284		100299284	ENSBTAG00000046677
ENSBTAG00000031687	-2.18145	-1.12529	2.18145	down	F1MY03_BOVIN		100138954	ENSBTAG00000031687	GO:0005622|GO:0008270|GO:0005575|GO:0005622|GO:0005623
ENSBTAG00000047505	-2.18145	-1.12529	2.18145	down	LOC100299090		100299090	ENSBTAG00000047505
ENSBTAG00000007166	-2.18145	-1.12529	2.18145	down	CAMKK1		510260	ENSBTAG00000007166	GO:0006464
ENSBTAG00000003802	-2.18145	-1.12529	2.18145	down	F1MX07_BOVIN		522915	ENSBTAG00000003802	GO:0000226|GO:0005737|GO:0005874|GO:0005575|GO:0005622|GO:0005623|GO:0005856|GO:0007010|GO:0043226|GO:0043234
ENSBTAG00000001830	-2.18145	-1.12529	2.18145	down	Q2KIR9_BOVIN		780880	ENSBTAG00000001830	GO:0005515
ENSBTAG00000018170	-2.18145	-1.12529	2.18145	down	F1MEE7_BOVIN		286969	ENSBTAG00000018170	GO:0007186|GO:0016021|GO:0005575|GO:0005623|GO:0007165
ENSBTAG00000010836	-2.18145	-1.12529	2.18145	down	PRRT3		504853	ENSBTAG00000010836
ENSBTAG00000011551	-2.18145	-1.12529	2.18145	down	CPNE9		785580	ENSBTAG00000011551
ENSBTAG00000008534	-2.18145	-1.12529	2.18145	down				ENSBTAG00000008534
ENSBTAG00000008774	-2.18145	-1.12529	2.18145	down	UROC1			ENSBTAG00000008774
ENSBTAG00000020975	-2.18145	-1.12529	2.18145	down	SYNGAP1		790307	ENSBTAG00000020975	GO:0005575|GO:0005622|GO:0005623|GO:0007165
ENSBTAG00000014172	-2.18145	-1.12529	2.18145	down	F1MM93_BOVIN		512593	ENSBTAG00000014172	GO:0003743|GO:0005089|GO:0005515|GO:0005622|GO:0006413|GO:0035023|GO:0046872|GO:0005575|GO:0005622|GO:0005623|GO:0006412|GO:0009058
ENSBTAG00000018343	-2.18145	-1.12529	2.18145	down	Q32LF2_BOVIN		513769	ENSBTAG00000018343	GO:0004872|GO:0005515|GO:0045954
ENSBTAG00000031717	-2.18145	-1.12529	2.18145	down	H31_BOVIN		788250	ENSBTAG00000031717	GO:0005575|GO:0005622|GO:0005623|GO:0005634|GO:0005694|GO:0022607|GO:0043226|GO:0051276|GO:0065003
ENSBTAG00000002929	-2.18145	-1.12529	2.18145	down	E1BF88_BOVIN		506141	ENSBTAG00000002929	GO:0000788|GO:0003700|GO:0005515|GO:0005634|GO:0005737|GO:0006351|GO:0006355|GO:0043011|GO:0043388|GO:0043966|GO:0043967|GO:0045082|GO:0045086|GO:0045368|GO:0045404|GO:0045893|GO:0045944|GO:0005575|GO:0005622|GO:0005623|GO:0005634|GO:0006350|GO:0009058|GO:0034641|GO:0043226
ENSBTAG00000044702	-2.18145	-1.12529	2.18145	down	bta-mir-2396			ENSBTAG00000044702
ENSBTAG00000020282	-2.18145	-1.12529	2.18145	down	A6QQC3_BOVIN		784292	ENSBTAG00000020282	GO:0003824|GO:0004132|GO:0008152|GO:0008270|GO:0016787|GO:0016810
ENSBTAG00000015793	-2.18145	-1.12529	2.18145	down	E1B9C0_BOVIN		533332	ENSBTAG00000015793	GO:0000166|GO:0003924|GO:0005515|GO:0005525|GO:0005622|GO:0006184|GO:0006886|GO:0006913|GO:0007165|GO:0007264|GO:0015031|GO:0005575|GO:0005622|GO:0005623|GO:0006810|GO:0006913|GO:0007165|GO:0009056|GO:0034641|GO:0034655|GO:0044281
ENSBTAG00000047110	-2.18145	-1.12529	2.18145	down	LOC519202		519202	ENSBTAG00000047110	GO:0005575|GO:0005623|GO:0006810|GO:0055085
ENSBTAG00000009775	-2.18145	-1.12529	2.18145	down	E1B910_BOVIN		539569	ENSBTAG00000009775	GO:0005509|GO:0005576|GO:0005575|GO:0005576
ENSBTAG00000022128	-2.18145	-1.12529	2.18145	down				ENSBTAG00000022128
ENSBTAG00000018331	-2.18446	-1.12728	2.18446	down	TETN_BOVIN		515783	ENSBTAG00000018331	GO:0005575|GO:0005576|GO:0005615|GO:0048856
ENSBTAG00000013231	-2.1849	-1.12756	2.1849	down	E1BEQ6_BOVIN		533577	ENSBTAG00000013231
ENSBTAG00000021474	-2.18979	-1.13079	2.18979	down	Q29S10_BOVIN		513939	ENSBTAG00000021474	GO:0031668
ENSBTAG00000015841	-2.19314	-1.133	2.19314	down	CC115_BOVIN		513406	ENSBTAG00000015841	GO:0005575|GO:0005622|GO:0005623|GO:0005737|GO:0005764|GO:0005768|GO:0005773|GO:0043226
ENSBTAG00000010313	-2.19473	-1.13404	2.19473	down	DDX52_BOVIN		510826	ENSBTAG00000010313	GO:0000166|GO:0003676|GO:0003723|GO:0004386|GO:0005524|GO:0005634|GO:0005730|GO:0008026|GO:0016787|GO:0005575|GO:0005622|GO:0005623|GO:0005634|GO:0005730|GO:0043226
ENSBTAG00000014478	-2.19491	-1.13416	2.19491	down	E1B8Q5_BOVIN		512668	ENSBTAG00000014478	GO:0003676|GO:0003700|GO:0005622|GO:0005634|GO:0006351|GO:0006355|GO:0008270|GO:0016032|GO:0046872|GO:0005575|GO:0005622|GO:0005623|GO:0005634|GO:0006350|GO:0009058|GO:0034641|GO:0043226
ENSBTAG00000019265	-2.19536	-1.13446	2.19536	down	A6QR07_BOVIN		514693	ENSBTAG00000019265	GO:0001727|GO:0001729|GO:0003951|GO:0004143|GO:0005739|GO:0007205|GO:0008152|GO:0016020|GO:0046513|GO:0046834|GO:0005575|GO:0005622|GO:0005623|GO:0005737|GO:0005739|GO:0006629|GO:0007165|GO:0009058|GO:0043226
ENSBTAG00000003682	-2.19593	-1.13483	2.19593	down	Q3SZW9_BOVIN		520270	ENSBTAG00000003682	GO:0006457|GO:0006915|GO:0007283|GO:0031072|GO:0051082|GO:0000003|GO:0006457|GO:0008219
ENSBTAG00000018199	-2.19603	-1.1349	2.19603	down	F1MCK6_BOVIN		541221	ENSBTAG00000018199	GO:0005515|GO:0005622|GO:0008270|GO:0005575|GO:0005622|GO:0005623
ENSBTAG00000014237	-2.19635	-1.13511	2.19635	down	F1ML63_BOVIN		517887	ENSBTAG00000014237	GO:0005086|GO:0005515|GO:0005622|GO:0005886|GO:0032012|GO:0005575|GO:0005622|GO:0005623
ENSBTAG00000005788	-2.19757	-1.13591	2.19757	down	VANGL1		513056	ENSBTAG00000005788	GO:0005575|GO:0005623
ENSBTAG00000010765	-2.19808	-1.13624	2.19808	down	C28H1orf131		514234	ENSBTAG00000010765
ENSBTAG00000039563	-2.19884	-1.13675	2.19884	down	E1BLG3_BOVIN		781298	ENSBTAG00000039563
ENSBTAG00000013680	-2.19922	-1.13699	2.19922	down	A6QLL5_BOVIN		282562	ENSBTAG00000013680	GO:0005391|GO:0005515|GO:0005737|GO:0006754|GO:0006810|GO:0006811|GO:0006813|GO:0006814|GO:0016020|GO:0016021|GO:0005575|GO:0005622|GO:0005623|GO:0005737|GO:0006810|GO:0009058|GO:0034641|GO:0044281
ENSBTAG00000017856	-2.20498	-1.14076	2.20498	down	TSTD1		615465	ENSBTAG00000017856
ENSBTAG00000017788	-2.20618	-1.14155	2.20618	down	F1MYJ4_BOVIN		100137872	ENSBTAG00000017788	GO:0004672|GO:0004674|GO:0005515|GO:0005524|GO:0005634|GO:0005737|GO:0005794|GO:0005886|GO:0006468|GO:0016772|GO:0006464
ENSBTAG00000042489	-2.20653	-1.14178	2.20653	down				ENSBTAG00000042489
ENSBTAG00000001851	-2.20788	-1.14266	2.20788	down	F1MTP2_BOVIN		508916	ENSBTAG00000001851
ENSBTAG00000020481	-2.20851	-1.14307	2.20851	down	F1MPT0_BOVIN		507299	ENSBTAG00000020481
ENSBTAG00000045779	-2.20974	-1.14387	2.20974	down	Q3T159_BOVIN		282107	ENSBTAG00000045779	GO:0000166|GO:0000785|GO:0000790|GO:0001701|GO:0001741|GO:0004842|GO:0005515|GO:0005524|GO:0006281|GO:0008284|GO:0009411|GO:0016874|GO:0016881|GO:0031625|GO:0033522|GO:0043687|GO:0051865|GO:0060135|GO:0070936|GO:0070979|GO:0006464
ENSBTAG00000010898	-2.20977	-1.14389	2.20977	down	ZNT6_BOVIN		518111	ENSBTAG00000010898	GO:0005575|GO:0005622|GO:0005623|GO:0005737|GO:0005739|GO:0005794|GO:0006810|GO:0016192|GO:0043226|GO:0055085
ENSBTAG00000040304	-2.20999	-1.14404	2.20999	down	F1N5G0_BOVIN		616094	ENSBTAG00000040304	GO:0005230|GO:0006810|GO:0006811|GO:0016020|GO:0005575|GO:0005623|GO:0006810
ENSBTAG00000003388	-2.21036	-1.14428	2.21036	down	F1MYZ5_BOVIN		523737	ENSBTAG00000003388	GO:0000506|GO:0004582|GO:0005515|GO:0006506|GO:0009059|GO:0030176|GO:0031647|GO:0033185|GO:0005575|GO:0005622|GO:0005623|GO:0005737|GO:0005783|GO:0009058|GO:0043226
ENSBTAG00000007122	-2.21123	-1.14485	2.21123	down	A5D7K3_BOVIN		767896	ENSBTAG00000007122	GO:0003676|GO:0005622|GO:0008270|GO:0005575|GO:0005622|GO:0005623
ENSBTAG00000010390	-2.21232	-1.14556	2.21232	down	Q0IIA3_BOVIN		508319	ENSBTAG00000010390	GO:0005509|GO:0005515|GO:0005622|GO:0005886|GO:0006816|GO:0030018|GO:0031982
ENSBTAG00000004976	-2.21441	-1.14692	2.21441	down	F1MNN0_BOVIN		514631	ENSBTAG00000004976	GO:0005634|GO:0005730|GO:0005737|GO:0008284
ENSBTAG00000016839	-2.21504	-1.14733	2.21504	down	Q1JQB6_BOVIN		535768	ENSBTAG00000016839	GO:0002098|GO:0005737|GO:0005739|GO:0008033|GO:0050660|GO:0070899|GO:0005575|GO:0005622|GO:0005623|GO:0005737|GO:0005739|GO:0006399|GO:0034641|GO:0043226|GO:0044281
ENSBTAG00000005750	-2.2154	-1.14757	2.2154	down	A2VE98_BOVIN		518491	ENSBTAG00000005750	GO:0001756|GO:0003016|GO:0005634|GO:0006355|GO:0007517|GO:0009952|GO:0016265|GO:0035121|GO:0042755|GO:0043583|GO:0043588|GO:0048339|GO:0048644|GO:0048705|GO:0050884|GO:0005575|GO:0005622|GO:0005623|GO:0005634|GO:0009790|GO:0043226|GO:0048646|GO:0048856|GO:0050877
ENSBTAG00000025391	-2.21659	-1.14834	2.21659	down	H4_BOVIN		789113	ENSBTAG00000025391	GO:0005575|GO:0005622|GO:0005623|GO:0005634|GO:0005654|GO:0005694|GO:0006350|GO:0009058|GO:0022607|GO:0034641|GO:0043226|GO:0051276|GO:0065003
ENSBTAG00000008113	-2.21704	-1.14864	2.21704	down	OSR1_BOVIN		539430	ENSBTAG00000008113	GO:0000003|GO:0005575|GO:0005622|GO:0005623|GO:0005634|GO:0005730|GO:0006350|GO:0008283|GO:0009058|GO:0009790|GO:0030154|GO:0034641|GO:0043226|GO:0048646|GO:0048856
ENSBTAG00000002112	-2.21739	-1.14887	2.21739	down	E1BP19_BOVIN		534440	ENSBTAG00000002112
ENSBTAG00000037440	-2.21794	-1.14922	2.21794	down				ENSBTAG00000037440	GO:0005575|GO:0005622|GO:0005623
ENSBTAG00000026247	-2.2184	-1.14952	2.2184	down				ENSBTAG00000026247
ENSBTAG00000021948	-2.21853	-1.1496	2.21853	down	F1MF92_BOVIN		618234	ENSBTAG00000021948	GO:0008270
ENSBTAG00000020994	-2.22178	-1.15172	2.22178	down	LOC506032		506032	ENSBTAG00000020994
ENSBTAG00000019341	-2.22348	-1.15282	2.22348	down	CCDC55		539841	ENSBTAG00000019341
ENSBTAG00000046014	-2.22364	-1.15292	2.22364	down	GPR146		506876	ENSBTAG00000046014	GO:0005575|GO:0005623|GO:0007165
ENSBTAG00000007917	-2.22444	-1.15344	2.22444	down	F1N1F0_BOVIN		515677	ENSBTAG00000007917	GO:0003700|GO:0005515|GO:0005622|GO:0006355|GO:0008270|GO:0043565|GO:0005575|GO:0005622|GO:0005623
ENSBTAG00000008613	-2.22659	-1.15484	2.22659	down	F1MQ24_BOVIN		508910	ENSBTAG00000008613
ENSBTAG00000002745	-2.2266	-1.15484	2.2266	down	APEX1		790687	ENSBTAG00000002745	GO:0005575|GO:0005622|GO:0005623|GO:0006259|GO:0006950|GO:0034641
ENSBTAG00000009394	-2.22707	-1.15515	2.22707	down	NSMCE2		519974	ENSBTAG00000009394	GO:0005575|GO:0005622|GO:0005623|GO:0006464|GO:0043234
ENSBTAG00000001321	-2.22745	-1.15539	2.22745	down	Q5MAC0_BOVIN		281251	ENSBTAG00000001321	GO:0000187|GO:0001934|GO:0005125|GO:0005149|GO:0005515|GO:0005576|GO:0005615|GO:0006916|GO:0006954|GO:0006955|GO:0008083|GO:0008285|GO:0010575|GO:0010829|GO:0019221|GO:0019904|GO:0030141|GO:0030593|GO:0030730|GO:0031622|GO:0031982|GO:0032308|GO:0032496|GO:0032725|GO:0032729|GO:0032755|GO:0032757|GO:0033198|GO:0035505|GO:0035690|GO:0042102|GO:0042221|GO:0042346|GO:0043122|GO:0043123|GO:0043407|GO:…
ENSBTAG00000015788	-2.22767	-1.15553	2.22767	down	Q195H5_BOVIN		538331	ENSBTAG00000015788
ENSBTAG00000024980	-2.22774	-1.15558	2.22774	down	F1MER4_BOVIN		280957	ENSBTAG00000024980	GO:0005515|GO:0005539|GO:0005614|GO:0010811|GO:0030198|GO:0031012
ENSBTAG00000005068	-2.22783	-1.15564	2.22783	down	A7YWP6_BOVIN		511081	ENSBTAG00000005068	GO:0005515
ENSBTAG00000007702	-2.22783	-1.15564	2.22783	down	RPP38		511723	ENSBTAG00000007702
ENSBTAG00000046688	-2.22827	-1.15592	2.22827	down	LOC782989		782989	ENSBTAG00000046688	GO:0005575|GO:0005622|GO:0005623|GO:0005737|GO:0006412|GO:0009058
ENSBTAG00000001168	-2.2285	-1.15607	2.2285	down	A6H716_BOVIN		518844	ENSBTAG00000001168	GO:0000151|GO:0000165|GO:0000166|GO:0004842|GO:0005515|GO:0005737|GO:0007265|GO:0008139|GO:0008270|GO:0009968|GO:0016567|GO:0042802|GO:0046872|GO:0005575|GO:0005622|GO:0005623|GO:0005737|GO:0006464|GO:0007165|GO:0043234
ENSBTAG00000006288	-2.22995	-1.15701	2.22995	down	F1N6Z3_BOVIN		100336454	ENSBTAG00000006288	GO:0005515
ENSBTAG00000010129	-2.23025	-1.15721	2.23025	down	SLITRK5		781586	ENSBTAG00000010129
ENSBTAG00000001420	-2.23129	-1.15788	2.23129	down	ABD12_BOVIN		768242	ENSBTAG00000001420	GO:0005575|GO:0005623
ENSBTAG00000006067	-2.23161	-1.15809	2.23161	down	VMAC_BOVIN		515212	ENSBTAG00000006067	GO:0005575|GO:0005622|GO:0005623|GO:0005737
ENSBTAG00000007012	-2.23589	-1.16085	2.23589	down	Q2KJ82_BOVIN		618141	ENSBTAG00000007012	GO:0003676|GO:0003677|GO:0005515|GO:0005622|GO:0006355|GO:0008270|GO:0042802|GO:0046872|GO:0005575|GO:0005622|GO:0005623
ENSBTAG00000031737	-2.23634	-1.16114	2.23634	down	TM102_BOVIN		508014	ENSBTAG00000031737	GO:0005575|GO:0005622|GO:0005623|GO:0007165
ENSBTAG00000005034	-2.23676	-1.16141	2.23676	down	CAPN5		536988	ENSBTAG00000005034	GO:0005575|GO:0005622|GO:0005623
ENSBTAG00000012844	-2.23677	-1.16142	2.23677	down	Q08E63_BOVIN		507008	ENSBTAG00000012844	GO:0000209|GO:0004842|GO:0005515|GO:0005737|GO:0008270|GO:0030163|GO:0044425|GO:0045806|GO:0046755|GO:0046872|GO:0051865|GO:0070086|GO:0000003|GO:0005575|GO:0005622|GO:0005623|GO:0005737|GO:0006464|GO:0006810|GO:0009056|GO:0016192|GO:0061024
ENSBTAG00000010617	-2.23863	-1.16262	2.23863	down	KTAP2_BOVIN		540389	ENSBTAG00000010617	GO:0008250|GO:0016020|GO:0016021|GO:0005575|GO:0005622|GO:0005623|GO:0005737|GO:0005783|GO:0043226|GO:0043234
ENSBTAG00000015572	-2.2388	-1.16272	2.2388	down	Q29RQ7_BOVIN		613858	ENSBTAG00000015572	GO:0005515
ENSBTAG00000014923	-2.23952	-1.16319	2.23952	down	F1MU26_BOVIN		533611	ENSBTAG00000014923	GO:0005515|GO:0005932|GO:0007288|GO:0008104|GO:0021756|GO:0021766|GO:0021987|GO:0030534|GO:0031514|GO:0033365|GO:0034464|GO:0040015|GO:0045444|GO:0045494|GO:0048854|GO:0060271|GO:0060296
ENSBTAG00000015375	-2.24074	-1.16398	2.24074	down	A5D7L2_BOVIN		515820	ENSBTAG00000015375	GO:0005085|GO:0005515|GO:0005622|GO:0007264|GO:0005575|GO:0005622|GO:0005623|GO:0007165
ENSBTAG00000034442	-2.24147	-1.16444	2.24147	down	E1BPQ7_BOVIN		507217	ENSBTAG00000034442
ENSBTAG00000001832	-2.2415	-1.16446	2.2415	down	RM10_BOVIN		515014	ENSBTAG00000001832	GO:0005575|GO:0005622|GO:0005623|GO:0005737|GO:0005739|GO:0005840|GO:0006412|GO:0009058|GO:0042254|GO:0043226
ENSBTAG00000018035	-2.24225	-1.16495	2.24225	down	TGFR1_BOVIN		282382	ENSBTAG00000018035	GO:0000003|GO:0002376|GO:0005575|GO:0005623|GO:0005886|GO:0006464|GO:0007165|GO:0009790|GO:0030154|GO:0030198|GO:0040011|GO:0043234|GO:0048856|GO:0048870
ENSBTAG00000024975	-2.24256	-1.16515	2.24256	down	E1BJD0_BOVIN		789279	ENSBTAG00000024975	GO:0005509
ENSBTAG00000013937	-2.24499	-1.16671	2.24499	down	F1MIU6_BOVIN		515350	ENSBTAG00000013937	GO:0005515|GO:0005813
ENSBTAG00000010420	-2.24544	-1.167	2.24544	down	E1BAU4_BOVIN		510554	ENSBTAG00000010420	GO:0005509|GO:0005515|GO:0005886|GO:0007155|GO:0007156|GO:0016020|GO:0016021|GO:0005575|GO:0005623|GO:0005886|GO:0007155
ENSBTAG00000008765	-2.24582	-1.16724	2.24582	down	A6QQW5_BOVIN		511492	ENSBTAG00000008765	GO:0005576|GO:0005575|GO:0005576
ENSBTAG00000007931	-2.24767	-1.16843	2.24767	down	E1BND4_BOVIN		520243	ENSBTAG00000007931	GO:0016020|GO:0016021|GO:0005575|GO:0005623
ENSBTAG00000046956	-2.24854	-1.16899	2.24854	down	STYX		618795	ENSBTAG00000046956	GO:0006464
ENSBTAG00000001365	-2.2495	-1.1696	2.2495	down	C1QT9_BOVIN		523616	ENSBTAG00000001365	GO:0005575|GO:0005576|GO:0005578
ENSBTAG00000013224	-2.25029	-1.17011	2.25029	down	F1MS81_BOVIN		534105	ENSBTAG00000013224	GO:0005739
ENSBTAG00000012789	-2.25159	-1.17095	2.25159	down	PRKD1		533270	ENSBTAG00000012789	GO:0006464|GO:0007165
ENSBTAG00000004776	-2.25281	-1.17173	2.25281	down	A3KN00_BOVIN		513978	ENSBTAG00000004776	GO:0004725|GO:0006470|GO:0008138|GO:0016311|GO:0016787|GO:0016791|GO:0035335|GO:0006464
ENSBTAG00000019672	-2.25358	-1.17222	2.25358	down	Q56JW3_BOVIN		574091	ENSBTAG00000019672	GO:0016301|GO:0016310
ENSBTAG00000011937	-2.25583	-1.17366	2.25583	down	RITA_BOVIN		533158	ENSBTAG00000011937	GO:0005575|GO:0005622|GO:0005623|GO:0005634|GO:0005737|GO:0005815|GO:0005856|GO:0006810|GO:0006913|GO:0007165|GO:0030154|GO:0043226|GO:0048856
ENSBTAG00000017040	-2.25583	-1.17366	2.25583	down	Q1RMM2_BOVIN		510977	ENSBTAG00000017040	GO:0001701|GO:0008270|GO:0030325|GO:0035265|GO:0042415|GO:0048242|GO:0055010|GO:0006810|GO:0009790|GO:0034641|GO:0040007|GO:0044281|GO:0048856
ENSBTAG00000038815	-2.25875	-1.17552	2.25875	down	F1MDG6_BOVIN		782964	ENSBTAG00000038815
ENSBTAG00000005769	-2.25917	-1.17579	2.25917	down	NPHP3		507522	ENSBTAG00000005769
ENSBTAG00000009945	-2.26041	-1.17658	2.26041	down	E1BH52_BOVIN		100139898	ENSBTAG00000009945
ENSBTAG00000046931	-2.26173	-1.17743	2.26173	down				ENSBTAG00000046931
ENSBTAG00000030540	-2.26189	-1.17753	2.26189	down	E1B6X9_BOVIN		788291	ENSBTAG00000030540	GO:0008270|GO:0046872
ENSBTAG00000019501	-2.26234	-1.17782	2.26234	down	E1B7T3_BOVIN			ENSBTAG00000019501	GO:0016787
ENSBTAG00000038084	-2.26309	-1.17829	2.26309	down	LOC100138572		100138572	ENSBTAG00000038084
ENSBTAG00000012830	-2.26761	-1.18118	2.26761	down	Q17QL3_BOVIN		514934	ENSBTAG00000012830
ENSBTAG00000030169	-2.26819	-1.18154	2.26819	down	SUMO2		100297368	ENSBTAG00000030169
ENSBTAG00000000290	-2.27001	-1.1827	2.27001	down	ATP11B		614392	ENSBTAG00000000290	GO:0005575|GO:0005623|GO:0006810|GO:0009058|GO:0034641|GO:0044281
ENSBTAG00000012464	-2.27017	-1.1828	2.27017	down	AFAP1		534032	ENSBTAG00000012464
ENSBTAG00000046520	-2.27058	-1.18306	2.27058	down	TCFL5		513750	ENSBTAG00000046520
ENSBTAG00000047531	-2.27081	-1.18321	2.27081	down	ARHGAP4		100124430	ENSBTAG00000047531	GO:0005575|GO:0005622|GO:0005623|GO:0007165
ENSBTAG00000045925	-2.27081	-1.18321	2.27081	down	CITE1_BOVIN		282182	ENSBTAG00000045925	GO:0005575|GO:0005622|GO:0005623|GO:0005634|GO:0006810|GO:0006913|GO:0043226|GO:0048856
ENSBTAG00000010923	-2.2726	-1.18434	2.2726	down	Q08DW1_BOVIN		511776	ENSBTAG00000010923	GO:0000166|GO:0003924|GO:0005515|GO:0005525|GO:0005622|GO:0005764|GO:0005770|GO:0006184|GO:0006886|GO:0006913|GO:0007165|GO:0007264|GO:0015031|GO:0019003|GO:0005575|GO:0005622|GO:0005623|GO:0005737|GO:0005764|GO:0005768|GO:0005773|GO:0006810|GO:0006913|GO:0007165|GO:0009056|GO:0034641|GO:0034655|GO:0043226|GO:0044281
ENSBTAG00000040082	-2.27267	-1.18439	2.27267	down	HOXA10		784386	ENSBTAG00000040082
ENSBTAG00000045791	-2.27438	-1.18547	2.27438	down	ZNF623		540256	ENSBTAG00000045791	GO:0005575|GO:0005622|GO:0005623
ENSBTAG00000009490	-2.27817	-1.18788	2.27817	down	STX5_BOVIN		510312	ENSBTAG00000009490	GO:0005575|GO:0005622|GO:0005623|GO:0005634|GO:0005737|GO:0005794|GO:0006810|GO:0016192|GO:0043226
ENSBTAG00000022689	-2.28018	-1.18915	2.28018	down	F1MZM2_BOVIN			ENSBTAG00000022689	GO:0000122|GO:0003677|GO:0003714|GO:0005515|GO:0005634|GO:0005654|GO:0031519|GO:0035518
ENSBTAG00000000501	-2.28025	-1.18919	2.28025	down	KLH13_BOVIN		528138	ENSBTAG00000000501	GO:0005575|GO:0005622|GO:0005623|GO:0006464|GO:0007049|GO:0007067|GO:0043234|GO:0051301
ENSBTAG00000004280	-2.28041	-1.18929	2.28041	down	F1MQX1_BOVIN		337918	ENSBTAG00000004280	GO:0009986
ENSBTAG00000022570	-2.28062	-1.18943	2.28062	down	PGFS2_BOVIN		782922	ENSBTAG00000022570	GO:0005575|GO:0005622|GO:0005623|GO:0005737|GO:0006629|GO:0009058|GO:0044281
ENSBTAG00000021026	-2.28134	-1.18988	2.28134	down	PJA1			ENSBTAG00000021026
ENSBTAG00000032982	-2.28263	-1.1907	2.28263	down	TERF1		519474	ENSBTAG00000032982	GO:0005575|GO:0005622|GO:0005623|GO:0005634|GO:0005694|GO:0006259|GO:0009058|GO:0034641|GO:0042592|GO:0043226|GO:0051276
ENSBTAG00000011243	-2.28284	-1.19083	2.28284	down	TOE1_BOVIN		513052	ENSBTAG00000011243	GO:0003676|GO:0005634|GO:0005730|GO:0008270|GO:0016607|GO:0046872|GO:0005575|GO:0005622|GO:0005623|GO:0005634|GO:0005654|GO:0005730|GO:0043226
ENSBTAG00000014057	-2.28367	-1.19136	2.28367	down	Q3SZP1_BOVIN		536838	ENSBTAG00000014057	GO:0000139|GO:0005338|GO:0005351|GO:0006810|GO:0008643|GO:0015780|GO:0016020|GO:0016021|GO:0055085|GO:0005575|GO:0005622|GO:0005623|GO:0005737|GO:0005794|GO:0006810|GO:0043226|GO:0055085
ENSBTAG00000022067	-2.28453	-1.1919	2.28453	down	CL024_BOVIN		616613	ENSBTAG00000022067
ENSBTAG00000032598	-2.28537	-1.19243	2.28537	down	F1MEU0_BOVIN		100336120	ENSBTAG00000032598	GO:0003676|GO:0005515|GO:0005785|GO:0008270|GO:0005575|GO:0005622|GO:0005623|GO:0005737|GO:0005783|GO:0043226|GO:0043234
ENSBTAG00000017549	-2.2865	-1.19314	2.2865	down	SCF_BOVIN		281885	ENSBTAG00000017549	GO:0000003|GO:0005575|GO:0005576|GO:0005615|GO:0005622|GO:0005623|GO:0005737|GO:0005856|GO:0005886|GO:0007155|GO:0008219|GO:0030154|GO:0040011|GO:0043226|GO:0048856|GO:0048870
ENSBTAG00000032166	-2.28777	-1.19394	2.28777	down	GTPBA_BOVIN		613957	ENSBTAG00000032166	GO:0005575|GO:0005622|GO:0005623|GO:0005634|GO:0005730|GO:0005737|GO:0005739|GO:0009056|GO:0034641|GO:0034655|GO:0042254|GO:0043226|GO:0044281
ENSBTAG00000008617	-2.28845	-1.19437	2.28845	down	CSTF3		508491	ENSBTAG00000008617	GO:0005575|GO:0005622|GO:0005623|GO:0005634|GO:0006397|GO:0034641|GO:0043226
ENSBTAG00000000269	-2.29307	-1.19728	2.29307	down	LOC784342		784342	ENSBTAG00000000269
ENSBTAG00000011494	-2.2932	-1.19737	2.2932	down	PYGL_BOVIN		505472	ENSBTAG00000011494	GO:0005575|GO:0005623|GO:0005975|GO:0006091|GO:0042592|GO:0044281
ENSBTAG00000021671	-2.29576	-1.19897	2.29576	down	MET18_BOVIN		783955	ENSBTAG00000021671	GO:0005575|GO:0005622|GO:0005623|GO:0005737|GO:0006464|GO:0044281
ENSBTAG00000021849	-2.29826	-1.20054	2.29826	down	A6QPA8_BOVIN		511017	ENSBTAG00000021849	GO:0003824|GO:0008033|GO:0008152|GO:0017150|GO:0050660|GO:0055114|GO:0006399|GO:0034641
ENSBTAG00000012537	-2.29901	-1.20101	2.29901	down	CASP6		538409	ENSBTAG00000012537	GO:0008219
ENSBTAG00000046547	-2.30029	-1.20181	2.30029	down	LOC100336584		100336584	ENSBTAG00000046547	GO:0005575|GO:0005622|GO:0005623|GO:0008219
ENSBTAG00000031614	-2.30228	-1.20306	2.30228	down	C1JGV6_BOVIN		527841	ENSBTAG00000031614	GO:0005575|GO:0005622|GO:0005623|GO:0005737|GO:0007049
ENSBTAG00000022114	-2.30233	-1.2031	2.30233	down	TMM65_BOVIN		614243	ENSBTAG00000022114	GO:0005575|GO:0005623
ENSBTAG00000012796	-2.30732	-1.20622	2.30732	down	E1BJ55_BOVIN		540173	ENSBTAG00000012796	GO:0005622|GO:0008270|GO:0005575|GO:0005622|GO:0005623
ENSBTAG00000013081	-2.30781	-1.20652	2.30781	down	SERB_BOVIN		533630	ENSBTAG00000013081	GO:0005575|GO:0005622|GO:0005623|GO:0005737|GO:0006520|GO:0009058|GO:0034641|GO:0044281
ENSBTAG00000010719	-2.30838	-1.20688	2.30838	down	ANGL1_BOVIN		509971	ENSBTAG00000010719	GO:0005575|GO:0005576|GO:0005615|GO:0007165
ENSBTAG00000007777	-2.31455	-1.21073	2.31455	down	A1L536_BOVIN		520497	ENSBTAG00000007777	GO:0003677|GO:0003684|GO:0003824|GO:0005634|GO:0005739|GO:0006281|GO:0006284|GO:0006289|GO:0008017|GO:0008534|GO:0034039|GO:0005575|GO:0005622|GO:0005623|GO:0005634|GO:0005737|GO:0005739|GO:0006259|GO:0006950|GO:0034641|GO:0043226
ENSBTAG00000016885	-2.31541	-1.21127	2.31541	down	A6QNR7_BOVIN		538148	ENSBTAG00000016885	GO:0005515
ENSBTAG00000004106	-2.31691	-1.2122	2.31691	down	PRKRIP1		780786	ENSBTAG00000004106
ENSBTAG00000012894	-2.31789	-1.21281	2.31789	down	F1MF27_BOVIN		514205	ENSBTAG00000012894	GO:0005515
ENSBTAG00000016014	-2.31819	-1.213	2.31819	down	NUPL2		515127	ENSBTAG00000016014
ENSBTAG00000015311	-2.32184	-1.21527	2.32184	down	A5PKF8_BOVIN		536337	ENSBTAG00000015311	GO:0001701|GO:0004721|GO:0004725|GO:0005515|GO:0005634|GO:0005737|GO:0005794|GO:0006470|GO:0009986|GO:0016311|GO:0016787|GO:0016791|GO:0019901|GO:0035335|GO:0005575|GO:0005622|GO:0005623|GO:0005634|GO:0005737|GO:0005794|GO:0006464|GO:0009790|GO:0043226
ENSBTAG00000012348	-2.32189	-1.2153	2.32189	down	A7Z081_BOVIN		511219	ENSBTAG00000012348
ENSBTAG00000013333	-2.32189	-1.2153	2.32189	down	E1B9X7_BOVIN		537451	ENSBTAG00000013333	GO:0004373|GO:0005978|GO:0005975|GO:0006091|GO:0009058|GO:0044281
ENSBTAG00000015636	-2.32189	-1.2153	2.32189	down	C7H19orf66		539087	ENSBTAG00000015636
ENSBTAG00000045887	-2.32189	-1.2153	2.32189	down	DEMA_BOVIN		512981	ENSBTAG00000045887	GO:0005575|GO:0005622|GO:0005623|GO:0005737|GO:0007010
ENSBTAG00000003901	-2.32189	-1.2153	2.32189	down	DNMT3B		353354	ENSBTAG00000003901	GO:0006259|GO:0034641|GO:0044281
ENSBTAG00000004443	-2.32189	-1.2153	2.32189	down				ENSBTAG00000004443
ENSBTAG00000009337	-2.32189	-1.2153	2.32189	down	PNML1_BOVIN		532062	ENSBTAG00000009337
ENSBTAG00000012992	-2.32189	-1.2153	2.32189	down	CADH6_BOVIN		537946	ENSBTAG00000012992	GO:0005575|GO:0005622|GO:0005623|GO:0005634|GO:0005737|GO:0005886|GO:0007155|GO:0043226
ENSBTAG00000006155	-2.32189	-1.2153	2.32189	down	CCRL2_BOVIN		515976	ENSBTAG00000006155	GO:0005575|GO:0005623|GO:0005886|GO:0006950|GO:0007165
ENSBTAG00000012566	-2.32189	-1.2153	2.32189	down	K1383_BOVIN		781199	ENSBTAG00000012566
ENSBTAG00000008278	-2.32189	-1.2153	2.32189	down	TM187_BOVIN		508380	ENSBTAG00000008278	GO:0005575|GO:0005622|GO:0005623|GO:0005737|GO:0016023|GO:0043226
ENSBTAG00000016606	-2.32195	-1.21533	2.32195	down	F1MM90_BOVIN		539040	ENSBTAG00000016606	GO:0005515|GO:0005634|GO:0008022|GO:0008270|GO:0031519|GO:0035518
ENSBTAG00000007906	-2.32497	-1.21721	2.32497	down	E1BNX0_BOVIN		789168	ENSBTAG00000007906	GO:0005230|GO:0005624|GO:0005886|GO:0006810|GO:0006811|GO:0010043|GO:0016020|GO:0016021|GO:0045211|GO:0005575|GO:0005623|GO:0006810
ENSBTAG00000001945	-2.32545	-1.21751	2.32545	down	ARG2		518752	ENSBTAG00000001945	GO:0006520|GO:0034641|GO:0044281
ENSBTAG00000020869	-2.32546	-1.21752	2.32546	down	A5PJV5_BOVIN		280762	ENSBTAG00000020869	GO:0003824|GO:0004058|GO:0005515|GO:0006520|GO:0009636|GO:0016829|GO:0016831|GO:0019752|GO:0030170|GO:0006520|GO:0034641|GO:0044281
ENSBTAG00000021791	-2.32689	-1.2184	2.32689	down	Q08DN9_BOVIN		510532	ENSBTAG00000021791	GO:0003950|GO:0005515|GO:0005634|GO:0005737|GO:0005575|GO:0005622|GO:0005623|GO:0005634|GO:0005737|GO:0043226
ENSBTAG00000004375	-2.32721	-1.2186	2.32721	down	ESRP2		510878	ENSBTAG00000004375
ENSBTAG00000010503	-2.32814	-1.21918	2.32814	down	TIM9_BOVIN		100335668	ENSBTAG00000010503	GO:0005575|GO:0005622|GO:0005623|GO:0005737|GO:0005739|GO:0006605|GO:0006810|GO:0007005|GO:0043226|GO:0043234|GO:0055085|GO:0061024
ENSBTAG00000034973	-2.33166	-1.22136	2.33166	down	F1N0W3_BOVIN		782402	ENSBTAG00000034973	GO:0003735|GO:0005622|GO:0005840|GO:0006412|GO:0015934|GO:0005575|GO:0005622|GO:0005623|GO:0005737|GO:0005840|GO:0006412|GO:0009058|GO:0043226
ENSBTAG00000021630	-2.3322	-1.22169	2.3322	down	FMT_BOVIN		286855	ENSBTAG00000021630	GO:0005575|GO:0005622|GO:0005623|GO:0005737|GO:0005739|GO:0006399|GO:0006412|GO:0006464|GO:0009058|GO:0034641|GO:0043226|GO:0044281
ENSBTAG00000011352	-2.33434	-1.22302	2.33434	down	TBC1D30		541051	ENSBTAG00000011352	GO:0005575|GO:0005622|GO:0005623
ENSBTAG00000006507	-2.33437	-1.22304	2.33437	down	E1BC50_BOVIN		534082	ENSBTAG00000006507	GO:0004222|GO:0005578|GO:0006508|GO:0008233|GO:0008237|GO:0008270|GO:0016787|GO:0031012|GO:0046872|GO:0051605|GO:0005575|GO:0005576|GO:0005578
ENSBTAG00000007075	-2.33595	-1.22401	2.33595	down	LOC616942		616942	ENSBTAG00000007075	GO:0002376|GO:0005575|GO:0005623|GO:0005886|GO:0043234
ENSBTAG00000009123	-2.33809	-1.22533	2.33809	down	F1MBD7_BOVIN		614733	ENSBTAG00000009123	GO:0005515|GO:0005634|GO:0006260|GO:0006473|GO:0008270|GO:0008285|GO:0035064|GO:0043966|GO:0045893|GO:0045926|GO:0046872|GO:0070776
ENSBTAG00000011374	-2.33873	-1.22573	2.33873	down	A6QR17_BOVIN		539123	ENSBTAG00000011374	GO:0001619|GO:0001816|GO:0004871|GO:0004872|GO:0004930|GO:0006954|GO:0007165|GO:0007186|GO:0007193|GO:0016021|GO:0032651|GO:0005575|GO:0005623|GO:0006950|GO:0007165
ENSBTAG00000014823	-2.33966	-1.2263	2.33966	down	F1N1E5_BOVIN		513509	ENSBTAG00000014823	GO:0045454|GO:0042592
ENSBTAG00000003417	-2.34075	-1.22697	2.34075	down	PHKG2_BOVIN		512670	ENSBTAG00000003417	GO:0005575|GO:0005622|GO:0005623|GO:0005737|GO:0005975|GO:0006091|GO:0006464|GO:0009058|GO:0043234|GO:0044281
ENSBTAG00000014315	-2.34239	-1.22798	2.34239	down	PBLD_BOVIN		504417	ENSBTAG00000014315	GO:0009058
ENSBTAG00000032031	-2.34292	-1.22831	2.34292	down	LOC100336034		100336034	ENSBTAG00000032031	GO:0005575|GO:0005622|GO:0005623
ENSBTAG00000030820	-2.34499	-1.22958	2.34499	down	E1B8C1_BOVIN		616992	ENSBTAG00000030820	GO:0005739|GO:0008253|GO:0016311|GO:0016791|GO:0046079
ENSBTAG00000038487	-2.3457	-1.23002	2.3457	down	A4IFL9_BOVIN		100125304	ENSBTAG00000038487	GO:0003676|GO:0005622|GO:0006355|GO:0008270|GO:0046872|GO:0005575|GO:0005622|GO:0005623
ENSBTAG00000008690	-2.34583	-1.2301	2.34583	down	Q27999_BOVIN		282368	ENSBTAG00000008690	GO:0005283|GO:0005328|GO:0005887|GO:0006810|GO:0006836|GO:0015187|GO:0015293|GO:0015816|GO:0016020|GO:0016021|GO:0005575|GO:0005623|GO:0005886|GO:0006810
ENSBTAG00000023338	-2.34794	-1.2314	2.34794	down	B0RZ70_BOVIN		444864	ENSBTAG00000023338	GO:0003700|GO:0005622|GO:0005634|GO:0005737|GO:0006355|GO:0008270|GO:0005575|GO:0005622|GO:0005623|GO:0005634|GO:0005737|GO:0043226
ENSBTAG00000007652	-2.34807	-1.23148	2.34807	down	F1MMH5_BOVIN		505671	ENSBTAG00000007652
ENSBTAG00000007922	-2.34949	-1.23235	2.34949	down	Q32LD0_BOVIN		767991	ENSBTAG00000007922	GO:0005515|GO:0008270|GO:0046872
ENSBTAG00000018528	-2.35124	-1.23342	2.35124	down	E1BC35_BOVIN		540972	ENSBTAG00000018528	GO:0004221|GO:0006511|GO:0008233|GO:0008234|GO:0008270|GO:0016787|GO:0046872|GO:0009056
ENSBTAG00000016519	-2.35234	-1.2341	2.35234	down	E1BNI4_BOVIN		541284	ENSBTAG00000016519	GO:0016020|GO:0016021|GO:0005575|GO:0005623
ENSBTAG00000023670	-2.35402	-1.23513	2.35402	down				ENSBTAG00000023670
ENSBTAG00000038178	-2.35434	-1.23532	2.35434	down	ZNF25		530225	ENSBTAG00000038178	GO:0005575|GO:0005622|GO:0005623
ENSBTAG00000020054	-2.35523	-1.23587	2.35523	down	Q08DN1_BOVIN		785024	ENSBTAG00000020054	GO:0004872|GO:0005488|GO:0005515|GO:0005737|GO:0007165|GO:0030424|GO:0051402|GO:0007165
ENSBTAG00000002454	-2.35569	-1.23615	2.35569	down	A4FUG6_BOVIN		538899	ENSBTAG00000002454	GO:0000033|GO:0005515|GO:0005624|GO:0005634|GO:0005737|GO:0005783|GO:0006488|GO:0009058|GO:0033577|GO:0043495|GO:0046982|GO:0047485|GO:0048306|GO:0048471|GO:0051592|GO:0005575|GO:0005622|GO:0005623|GO:0005634|GO:0005737|GO:0005975|GO:0006464|GO:0009058|GO:0043226
ENSBTAG00000017941	-2.35631	-1.23653	2.35631	down	A6QQR1_BOVIN		616714	ENSBTAG00000017941
ENSBTAG00000007186	-2.35661	-1.23671	2.35661	down	E1BFY5_BOVIN		532363	ENSBTAG00000007186	GO:0005515|GO:0005622|GO:0005856|GO:0007165|GO:0005575|GO:0005622|GO:0005623|GO:0005856|GO:0007165|GO:0043226
ENSBTAG00000019674	-2.35777	-1.23742	2.35777	down	E1BAL0_BOVIN		522965	ENSBTAG00000019674	GO:0001934|GO:0005515|GO:0005792|GO:0005802|GO:0005886|GO:0008017|GO:0010828|GO:0018230|GO:0031115|GO:0031901|GO:0032588|GO:0035594|GO:0043065|GO:0044091|GO:0045121|GO:0045444|GO:0045807|GO:0055038|GO:0072321|GO:0090004|GO:0005575|GO:0005622|GO:0005623|GO:0005737|GO:0005768|GO:0005794|GO:0005886|GO:0006464|GO:0006810|GO:0009058|GO:0030154|GO:0043226
ENSBTAG00000038067	-2.35864	-1.23795	2.35864	down	MT1A_BOVIN		100295020	ENSBTAG00000038067	GO:0046872
ENSBTAG00000032374	-2.35893	-1.23813	2.35893	down	SELK		615114	ENSBTAG00000032374
ENSBTAG00000035370	-2.35958	-1.23853	2.35958	down	TBPL1_BOVIN		613818	ENSBTAG00000035370	GO:0000003|GO:0005575|GO:0005622|GO:0005623|GO:0005634|GO:0005654|GO:0005737|GO:0006350|GO:0009058|GO:0022607|GO:0030154|GO:0034641|GO:0043226|GO:0043234|GO:0044281|GO:0048646|GO:0048856
ENSBTAG00000005210	-2.36093	-1.23936	2.36093	down	SNPC5_BOVIN		616058	ENSBTAG00000005210	GO:0005575|GO:0005622|GO:0005623|GO:0005634|GO:0006350|GO:0009058|GO:0034641|GO:0043226
ENSBTAG00000004961	-2.36369	-1.24104	2.36369	down	GOSR1		511030	ENSBTAG00000004961	GO:0005575|GO:0005623|GO:0006810
ENSBTAG00000040323	-2.36528	-1.24201	2.36528	down	E1BEJ1_BOVIN		781977	ENSBTAG00000040323
ENSBTAG00000027151	-2.36614	-1.24253	2.36614	down	ARHGAP26		538219	ENSBTAG00000027151	GO:0005575|GO:0005622|GO:0005623|GO:0007165
ENSBTAG00000006786	-2.36875	-1.24413	2.36875	down	MED6_BOVIN		505293	ENSBTAG00000006786	GO:0005575|GO:0005622|GO:0005623|GO:0005634|GO:0005654|GO:0006350|GO:0009058|GO:0034641|GO:0043226|GO:0043234
ENSBTAG00000014286	-2.37043	-1.24515	2.37043	down	IFT88		514177	ENSBTAG00000014286
ENSBTAG00000026613	-2.37124	-1.24564	2.37124	down	MSTO1_BOVIN		535567	ENSBTAG00000026613	GO:0005575|GO:0005622|GO:0005623|GO:0005737|GO:0005739|GO:0006461|GO:0007005|GO:0022607|GO:0043226|GO:0043234|GO:0065003
ENSBTAG00000017486	-2.37208	-1.24615	2.37208	down	F1N0T4_BOVIN			ENSBTAG00000017486	GO:0003723|GO:0003725|GO:0003726|GO:0004000|GO:0005622|GO:0005634|GO:0006396|GO:0005575|GO:0005622|GO:0005623|GO:0034641
ENSBTAG00000048308	-2.37276	-1.24656	2.37276	down	F1MTP0_BOVIN		785548	ENSBTAG00000048308	GO:0001701|GO:0001889|GO:0004671|GO:0005783|GO:0006479|GO:0006481|GO:0008104|GO:0008140|GO:0008284|GO:0016021|GO:0035264|GO:0046578|GO:0005575|GO:0005623|GO:0006464|GO:0044281
ENSBTAG00000007817	-2.3735	-1.24701	2.3735	down	BRCC3		519513	ENSBTAG00000007817
ENSBTAG00000015371	-2.37492	-1.24788	2.37492	down	GABP2_BOVIN		540818	ENSBTAG00000015371	GO:0005575|GO:0005622|GO:0005623|GO:0005634|GO:0006350|GO:0009058|GO:0034641|GO:0043226
ENSBTAG00000021607	-2.3759	-1.24847	2.3759	down	E1BEC7_BOVIN		767961	ENSBTAG00000021607	GO:0008137|GO:0009055|GO:0016020|GO:0005575|GO:0005623
ENSBTAG00000006022	-2.37785	-1.24966	2.37785	down	VA0E2_BOVIN		505224	ENSBTAG00000006022	GO:0005575|GO:0005623|GO:0006810|GO:0043234|GO:0055085
ENSBTAG00000004203	-2.37835	-1.24996	2.37835	down	F1MT37_BOVIN		510197	ENSBTAG00000004203	GO:0005515|GO:0005769|GO:0005770|GO:0006904|GO:0016192|GO:0030897|GO:0032400|GO:0032418|GO:0048471|GO:0006810|GO:0016192
ENSBTAG00000032018	-2.38165	-1.25196	2.38165	down	ZNF19_BOVIN		532079	ENSBTAG00000032018	GO:0005575|GO:0005622|GO:0005623|GO:0005634|GO:0006350|GO:0009058|GO:0034641|GO:0043226
ENSBTAG00000012176	-2.38165	-1.25196	2.38165	down	QPCTL_BOVIN		530871	ENSBTAG00000012176	GO:0005575|GO:0005622|GO:0005623|GO:0005737|GO:0005794|GO:0006464|GO:0043226
ENSBTAG00000006448	-2.38165	-1.25196	2.38165	down	E1BJE4_BOVIN		538719	ENSBTAG00000006448	GO:0003676|GO:0004527|GO:0005622|GO:0008270|GO:0005575|GO:0005622|GO:0005623
ENSBTAG00000027694	-2.38165	-1.25196	2.38165	down	TT30A_BOVIN		510160	ENSBTAG00000027694	GO:0005575|GO:0005623|GO:0005929
ENSBTAG00000008341	-2.38165	-1.25196	2.38165	down	A6QLZ3_BOVIN		538401	ENSBTAG00000008341	GO:0003824|GO:0004065|GO:0008152|GO:0008484
ENSBTAG00000039599	-2.38165	-1.25196	2.38165	down	HOXB4		768240	ENSBTAG00000039599
ENSBTAG00000034360	-2.38165	-1.25196	2.38165	down	SERF1_BOVIN		526395	ENSBTAG00000034360
ENSBTAG00000013531	-2.38301	-1.25279	2.38301	down	CENPS_BOVIN		613732	ENSBTAG00000013531	GO:0005575|GO:0005622|GO:0005623|GO:0005634|GO:0005654|GO:0005694|GO:0006259|GO:0006950|GO:0034641|GO:0043226|GO:0043234
ENSBTAG00000008709	-2.38427	-1.25355	2.38427	down	F1MZX7_BOVIN		100298704	ENSBTAG00000008709	GO:0005515
ENSBTAG00000009854	-2.38617	-1.2547	2.38617	down	F1MQV1_BOVIN		531149	ENSBTAG00000009854	GO:0005515|GO:0005634|GO:0005730|GO:0006364|GO:0030529|GO:0005575|GO:0005622|GO:0005623|GO:0005634|GO:0034641|GO:0042254|GO:0043226
ENSBTAG00000047441	-2.38927	-1.25657	2.38927	down	LOC100299770			ENSBTAG00000047441
ENSBTAG00000016513	-2.38966	-1.25681	2.38966	down	ZNF331			ENSBTAG00000016513	GO:0005575|GO:0005622|GO:0005623|GO:0006350|GO:0009058|GO:0034641
ENSBTAG00000017150	-2.39085	-1.25752	2.39085	down	EHF_BOVIN		505422	ENSBTAG00000017150	GO:0005575|GO:0005622|GO:0005623|GO:0005634|GO:0006350|GO:0009058|GO:0030154|GO:0034641|GO:0043226|GO:0048856
ENSBTAG00000005976	-2.39226	-1.25838	2.39226	down	A4FUD2_BOVIN		505212	ENSBTAG00000005976	GO:0000253|GO:0003824|GO:0005488|GO:0005515|GO:0005783|GO:0006695|GO:0008152|GO:0016491|GO:0055114|GO:0005575|GO:0005622|GO:0005623|GO:0005737|GO:0005783|GO:0006629|GO:0009058|GO:0043226|GO:0044281
ENSBTAG00000046521	-2.39629	-1.2608	2.39629	down				ENSBTAG00000046521
ENSBTAG00000010877	-2.4016	-1.26399	2.4016	down	F1N4A1_BOVIN			ENSBTAG00000010877	GO:0005488
ENSBTAG00000010339	-2.40424	-1.26558	2.40424	down	ABHDB_BOVIN		510109	ENSBTAG00000010339	GO:0005575|GO:0005622|GO:0005623|GO:0005737|GO:0005739|GO:0005783|GO:0006629|GO:0006810|GO:0043226
ENSBTAG00000027321	-2.40619	-1.26675	2.40619	down	CCDC18		540863	ENSBTAG00000027321
ENSBTAG00000017597	-2.40622	-1.26677	2.40622	down	E1BF75_BOVIN		535035	ENSBTAG00000017597	GO:0000785|GO:0006275|GO:0034421
ENSBTAG00000032200	-2.40974	-1.26888	2.40974	down	DJC24_BOVIN		768227	ENSBTAG00000032200	GO:0006457|GO:0031072|GO:0046872|GO:0051082|GO:0006457
ENSBTAG00000011056	-2.41406	-1.27146	2.41406	down	IDS		541272	ENSBTAG00000011056
ENSBTAG00000010144	-2.41418	-1.27153	2.41418	down	F1MI83_BOVIN		782988	ENSBTAG00000010144	GO:0005739|GO:0005759|GO:0006351|GO:0006355|GO:0042803|GO:0044212
ENSBTAG00000014596	-2.41439	-1.27166	2.41439	down	EFHD1_BOVIN		522462	ENSBTAG00000014596	GO:0005575|GO:0005622|GO:0005623|GO:0005737|GO:0005739|GO:0030154|GO:0043226|GO:0048856
ENSBTAG00000002796	-2.41465	-1.27182	2.41465	down	KLHL3		533364	ENSBTAG00000002796
ENSBTAG00000006714	-2.41472	-1.27186	2.41472	down	A0JNE7_BOVIN		780850	ENSBTAG00000006714	GO:0005484|GO:0006886|GO:0016020|GO:0016192|GO:0042147|GO:0005575|GO:0005623|GO:0006810|GO:0016192
ENSBTAG00000031012	-2.41559	-1.27238	2.41559	down	GPI8_BOVIN		782466	ENSBTAG00000031012	GO:0005575|GO:0005622|GO:0005623|GO:0005737|GO:0005783|GO:0006464|GO:0006629|GO:0009058|GO:0043226|GO:0043234
ENSBTAG00000001364	-2.41642	-1.27287	2.41642	down	ATBD4_BOVIN		767944	ENSBTAG00000001364
ENSBTAG00000006816	-2.42064	-1.27539	2.42064	down	A7MBG2_BOVIN		781153	ENSBTAG00000006816	GO:0006508|GO:0008236|GO:0016787
ENSBTAG00000002904	-2.42358	-1.27714	2.42358	down	ZNF787		613703	ENSBTAG00000002904	GO:0005575|GO:0005622|GO:0005623
ENSBTAG00000034206	-2.42749	-1.27947	2.42749	down	F1N1S5_BOVIN		616367	ENSBTAG00000034206	GO:0001525|GO:0016337|GO:0030155|GO:0030246
ENSBTAG00000002059	-2.42941	-1.28061	2.42941	down	MCM9		100139498	ENSBTAG00000002059	GO:0006259|GO:0009058|GO:0015979|GO:0034641|GO:0051186
ENSBTAG00000018072	-2.4298	-1.28083	2.4298	down	Q08D87_BOVIN		505390	ENSBTAG00000018072	GO:0000049|GO:0000166|GO:0000287|GO:0004812|GO:0004826|GO:0005524|GO:0005625|GO:0005737|GO:0005739|GO:0006412|GO:0006418|GO:0006432|GO:0008033|GO:0043039|GO:0005575|GO:0005622|GO:0005623|GO:0005737|GO:0005739|GO:0006399|GO:0006412|GO:0006520|GO:0009058|GO:0034641|GO:0043226|GO:0044281
ENSBTAG00000022147	-2.43382	-1.28322	2.43382	down	EPS8L2		614857	ENSBTAG00000022147
ENSBTAG00000014680	-2.43421	-1.28346	2.43421	down	ZBTB49		507385	ENSBTAG00000014680	GO:0005575|GO:0005622|GO:0005623
ENSBTAG00000010812	-2.43513	-1.284	2.43513	down	P2RX4_BOVIN		338036	ENSBTAG00000010812	GO:0003013|GO:0005575|GO:0005622|GO:0005623|GO:0005737|GO:0005886|GO:0006810|GO:0006950|GO:0007165|GO:0007267|GO:0009058|GO:0034641|GO:0042592|GO:0050877
ENSBTAG00000007844	-2.43657	-1.28485	2.43657	down	CETN2_BOVIN		508601	ENSBTAG00000007844	GO:0000003|GO:0005575|GO:0005622|GO:0005623|GO:0005634|GO:0005737|GO:0005815|GO:0005856|GO:0005929|GO:0006259|GO:0006950|GO:0007010|GO:0007049|GO:0007067|GO:0034641|GO:0043226|GO:0043234|GO:0051301
ENSBTAG00000014006	-2.43747	-1.28538	2.43747	down	A1A4M8_BOVIN		789634	ENSBTAG00000014006	GO:0000166|GO:0005524|GO:0017111|GO:0051085|GO:0006457
ENSBTAG00000002952	-2.43893	-1.28625	2.43893	down	Q0V8E2_BOVIN		514352	ENSBTAG00000002952	GO:0003677|GO:0003700|GO:0005515|GO:0005634|GO:0006351|GO:0006355|GO:0021983|GO:0042127|GO:0045165|GO:0045944|GO:0005575|GO:0005622|GO:0005623|GO:0005634|GO:0006350|GO:0009058|GO:0030154|GO:0034641|GO:0043226|GO:0048856
ENSBTAG00000015290	-2.43893	-1.28625	2.43893	down	E1BFE9_BOVIN			ENSBTAG00000015290	GO:0005515|GO:0007165|GO:0008093|GO:0012506|GO:0017124|GO:0044291|GO:0046847|GO:0007165|GO:0022607
ENSBTAG00000021923	-2.43893	-1.28625	2.43893	down	DSG2		508151	ENSBTAG00000021923	GO:0005575|GO:0005623|GO:0007155
ENSBTAG00000027172	-2.43943	-1.28654	2.43943	down	F1N3R2_BOVIN		615482	ENSBTAG00000027172	GO:0003735|GO:0005840|GO:0006412|GO:0005575|GO:0005622|GO:0005623|GO:0005737|GO:0005840|GO:0006412|GO:0009058|GO:0043226
ENSBTAG00000018538	-2.44041	-1.28712	2.44041	down	LOC100301027		100301027	ENSBTAG00000018538
ENSBTAG00000020141	-2.44046	-1.28715	2.44046	down	E1BN52_BOVIN		508018	ENSBTAG00000020141	GO:0003993|GO:0005488|GO:0005509|GO:0005604|GO:0007154|GO:0007156|GO:0007160|GO:0016020|GO:0016021|GO:0046872|GO:0005575|GO:0005623|GO:0007155
ENSBTAG00000006963	-2.44058	-1.28722	2.44058	down	RL12_BOVIN		784762	ENSBTAG00000006963	GO:0003723|GO:0003735|GO:0005840|GO:0006412|GO:0030529|GO:0005575|GO:0005622|GO:0005623|GO:0005737|GO:0005840|GO:0006412|GO:0009058|GO:0043226
ENSBTAG00000015874	-2.44306	-1.28869	2.44306	down	CASP3		408016	ENSBTAG00000015874	GO:0008219
ENSBTAG00000015151	-2.4434	-1.28889	2.4434	down	E1BKB1_BOVIN		521742	ENSBTAG00000015151	GO:0003677|GO:0003700|GO:0005634|GO:0006351|GO:0006355|GO:0043231|GO:0043565|GO:0005575|GO:0005622|GO:0005623|GO:0005634|GO:0006350|GO:0009058|GO:0034641|GO:0043226
ENSBTAG00000014660	-2.44352	-1.28896	2.44352	down	WDR53			ENSBTAG00000014660
ENSBTAG00000009245	-2.44469	-1.28965	2.44469	down	PP2AB_BOVIN		524361	ENSBTAG00000009245	GO:0005575|GO:0005622|GO:0005623|GO:0005634|GO:0005694|GO:0005737|GO:0005856|GO:0006950|GO:0009056|GO:0043226|GO:0043234
ENSBTAG00000048258	-2.445	-1.28983	2.445	down				ENSBTAG00000048258
ENSBTAG00000010568	-2.44569	-1.29024	2.44569	down	ZBED5_BOVIN		539898	ENSBTAG00000010568
ENSBTAG00000009231	-2.44723	-1.29115	2.44723	down	NSDHL_BOVIN		616694	ENSBTAG00000009231	GO:0005575|GO:0005622|GO:0005623|GO:0005737|GO:0005783|GO:0006629|GO:0007165|GO:0009058|GO:0009790|GO:0043226|GO:0044281|GO:0048856
ENSBTAG00000017280	-2.44813	-1.29168	2.44813	down	Q693V9_BOVIN		280677	ENSBTAG00000017280	GO:0001798|GO:0001970|GO:0004866|GO:0005515|GO:0005576|GO:0005615|GO:0006956|GO:0010575|GO:0045766|GO:0050766|GO:0002376|GO:0005575|GO:0005576|GO:0005615
ENSBTAG00000034154	-2.4507	-1.29319	2.4507	down	AGMO		613658	ENSBTAG00000034154
ENSBTAG00000019076	-2.4507	-1.29319	2.4507	down	E1BA03_BOVIN		539224	ENSBTAG00000019076	GO:0000166|GO:0004672|GO:0004674|GO:0005515|GO:0005524|GO:0006468|GO:0016301|GO:0016310|GO:0016740|GO:0016772|GO:0006464
ENSBTAG00000007366	-2.45088	-1.2933	2.45088	down	Q0II23_BOVIN		511056	ENSBTAG00000007366	GO:0005813|GO:0051225|GO:0051297|GO:0070652|GO:0005575|GO:0005622|GO:0005623|GO:0005856|GO:0007010|GO:0007049|GO:0022607|GO:0043226|GO:0043234
ENSBTAG00000011648	-2.4565	-1.2966	2.4565	down	TMLH_BOVIN		535630	ENSBTAG00000011648	GO:0005506|GO:0005739|GO:0005759|GO:0016491|GO:0016702|GO:0031418|GO:0045329|GO:0046872|GO:0050353|GO:0051354|GO:0055114|GO:0005575|GO:0005622|GO:0005623|GO:0005737|GO:0005739|GO:0006520|GO:0009058|GO:0034641|GO:0043226|GO:0044281
ENSBTAG00000011120	-2.45799	-1.29748	2.45799	down	GBX1			ENSBTAG00000011120
ENSBTAG00000001872	-2.46086	-1.29916	2.46086	down	ORC6_BOVIN		515476	ENSBTAG00000001872	GO:0000228|GO:0005575|GO:0005622|GO:0005623|GO:0005634|GO:0005694|GO:0006259|GO:0009058|GO:0034641|GO:0043226|GO:0043234
ENSBTAG00000005394	-2.4613	-1.29942	2.4613	down	COX18		516925	ENSBTAG00000005394	GO:0005575|GO:0005623|GO:0061024
ENSBTAG00000014536	-2.46273	-1.30026	2.46273	down	SFXN1_BOVIN		511375	ENSBTAG00000014536	GO:0002376|GO:0005575|GO:0005622|GO:0005623|GO:0005737|GO:0005739|GO:0006810|GO:0030154|GO:0042592|GO:0043226|GO:0048856|GO:0055085
ENSBTAG00000005313	-2.46524	-1.30173	2.46524	down	EPHB3		540907	ENSBTAG00000005313	GO:0005575|GO:0005623|GO:0005886|GO:0006464|GO:0007165
ENSBTAG00000001533	-2.46621	-1.30229	2.46621	down	F1N6G5_BOVIN		527565	ENSBTAG00000001533	GO:0005515|GO:0005622|GO:0006464|GO:0016881|GO:0005575|GO:0005622|GO:0005623|GO:0006464
ENSBTAG00000014278	-2.4679	-1.30328	2.4679	down	E1BLY0_BOVIN		535982	ENSBTAG00000014278	GO:0000122|GO:0003007|GO:0003677|GO:0003700|GO:0005515|GO:0005634|GO:0005667|GO:0006351|GO:0006355|GO:0007521|GO:0007569|GO:0008284|GO:0043565|GO:0045892|GO:0048738|GO:0060596|GO:0005575|GO:0005622|GO:0005623|GO:0005634|GO:0006350|GO:0009058|GO:0034641|GO:0043226
ENSBTAG00000004009	-2.46828	-1.30351	2.46828	down	Q0VC17_BOVIN		537070	ENSBTAG00000004009	GO:0003824|GO:0004615|GO:0005737|GO:0008152|GO:0019307|GO:0043025|GO:0005575|GO:0005622|GO:0005623|GO:0005737|GO:0005975|GO:0009058|GO:0044281
ENSBTAG00000005803	-2.46828	-1.30351	2.46828	down	PTPDC1		519311	ENSBTAG00000005803	GO:0006464
ENSBTAG00000000377	-2.46898	-1.30391	2.46898	down	BMX		531514	ENSBTAG00000000377	GO:0006464|GO:0007165
ENSBTAG00000022000	-2.46958	-1.30427	2.46958	down	CACB2_BOVIN		327667	ENSBTAG00000022000	GO:0005575|GO:0005623|GO:0005886|GO:0006810|GO:0007267|GO:0043234|GO:0050877|GO:0055085
ENSBTAG00000009208	-2.46966	-1.30431	2.46966	down	F1MFC9_BOVIN		510513	ENSBTAG00000009208
ENSBTAG00000021263	-2.47155	-1.30542	2.47155	down	F1N3Z7_BOVIN		510156	ENSBTAG00000021263	GO:0005506|GO:0009055|GO:0010430|GO:0016705|GO:0020037
ENSBTAG00000023146	-2.47501	-1.30743	2.47501	down	ADAM32		520297	ENSBTAG00000023146
ENSBTAG00000037913	-2.47537	-1.30764	2.47537	down	ZNF22			ENSBTAG00000037913
ENSBTAG00000019345	-2.47578	-1.30788	2.47578	down	Q3SZP4_BOVIN		514697	ENSBTAG00000019345	GO:0005739|GO:0008531|GO:0009231|GO:0005575|GO:0005622|GO:0005623|GO:0005737|GO:0005739|GO:0009058|GO:0034641|GO:0043226|GO:0044281
ENSBTAG00000007156	-2.47639	-1.30824	2.47639	down	E1BIQ2_BOVIN		504833	ENSBTAG00000007156	GO:0005515|GO:0005525|GO:0005622|GO:0007264|GO:0008060|GO:0008270|GO:0015031|GO:0032312|GO:0033601|GO:0043066|GO:0045944|GO:0046427|GO:0060749|GO:0005575|GO:0005622|GO:0005623|GO:0006810|GO:0007165
ENSBTAG00000015868	-2.4771	-1.30865	2.4771	down	F1MB07_BOVIN		781252	ENSBTAG00000015868	GO:0000012|GO:0000793|GO:0003677|GO:0003909|GO:0003910|GO:0005515|GO:0005524|GO:0005622|GO:0005634|GO:0005737|GO:0005886|GO:0005925|GO:0005958|GO:0006260|GO:0006266|GO:0006281|GO:0006297|GO:0006302|GO:0006303|GO:0006310|GO:0008022|GO:0010165|GO:0016874|GO:0032807|GO:0033151|GO:0051103|GO:0070419|GO:0005575|GO:0005622|GO:0005623|GO:0006259|GO:0006950|GO:0009058|GO:0034641
ENSBTAG00000021438	-2.47744	-1.30885	2.47744	down	ZN821_BOVIN		532668	ENSBTAG00000021438	GO:0005575|GO:0005622|GO:0005623|GO:0005634|GO:0006350|GO:0009058|GO:0034641|GO:0043226
ENSBTAG00000014879	-2.4786	-1.30953	2.4786	down	FAM185A		531996	ENSBTAG00000014879
ENSBTAG00000013947	-2.48152	-1.31122	2.48152	down	Q5EA08_BOVIN		359714	ENSBTAG00000013947	GO:0000012|GO:0003824|GO:0005515|GO:0005622|GO:0006266|GO:0008270|GO:0033699|GO:0005575|GO:0005622|GO:0005623|GO:0006259|GO:0006950|GO:0034641
ENSBTAG00000010247	-2.49134	-1.31692	2.49134	down	FKTN		536891	ENSBTAG00000010247
ENSBTAG00000014968	-2.49709	-1.32025	2.49709	down	YJEFN3			ENSBTAG00000014968
ENSBTAG00000002444	-2.49789	-1.32071	2.49789	down	E1BPD7_BOVIN			ENSBTAG00000002444
ENSBTAG00000046030	-2.49903	-1.32137	2.49903	down				ENSBTAG00000046030	GO:0005575|GO:0005622|GO:0005623
ENSBTAG00000001112	-2.50097	-1.32249	2.50097	down	E1B7M5_BOVIN		527211	ENSBTAG00000001112	GO:0016491|GO:0046208|GO:0046592
ENSBTAG00000036242	-2.50324	-1.32379	2.50324	down	E1BD81_BOVIN		100335923	ENSBTAG00000036242	GO:0016491|GO:0046872|GO:0051536|GO:0051537|GO:0055114
ENSBTAG00000006957	-2.50324	-1.3238	2.50324	down	SLC2A8		282867	ENSBTAG00000006957	GO:0005575|GO:0005623|GO:0006810|GO:0055085
ENSBTAG00000043985	-2.50792	-1.32649	2.50792	down	DACH1		537184	ENSBTAG00000043985
ENSBTAG00000017048	-2.50828	-1.3267	2.50828	down	E1BL95_BOVIN		613543	ENSBTAG00000017048	GO:0005515|GO:0005813|GO:0005814|GO:0007099|GO:0015631|GO:0019904|GO:0046785
ENSBTAG00000021706	-2.51085	-1.32818	2.51085	down	TBX3		781063	ENSBTAG00000021706	GO:0005575|GO:0005622|GO:0005623|GO:0005634|GO:0043226
ENSBTAG00000019253	-2.51707	-1.33175	2.51707	down	RL36A_BOVIN		100138915	ENSBTAG00000019253	GO:0003735|GO:0005622|GO:0005737|GO:0005840|GO:0006412|GO:0030529|GO:0005575|GO:0005622|GO:0005623|GO:0005737|GO:0005840|GO:0006412|GO:0009058|GO:0043226
ENSBTAG00000014224	-2.52209	-1.33462	2.52209	down	IGSF9B		517432	ENSBTAG00000014224
ENSBTAG00000012163	-2.52243	-1.33481	2.52243	down	E1BHP7_BOVIN		539945	ENSBTAG00000012163	GO:0005509|GO:0008270|GO:0030018
ENSBTAG00000010326	-2.52554	-1.33659	2.52554	down	F1MKS7_BOVIN		520638	ENSBTAG00000010326	GO:0005739|GO:0006103|GO:0006536|GO:0009058|GO:0016212|GO:0016769|GO:0030170|GO:0042803|GO:0047536|GO:0070189|GO:0009058
ENSBTAG00000012724	-2.52974	-1.33899	2.52974	down	E1BKA3_BOVIN		519937	ENSBTAG00000012724	GO:0000122|GO:0000932|GO:0003682|GO:0005515|GO:0005634|GO:0005667|GO:0005829|GO:0005911|GO:0005925|GO:0008270|GO:0016339|GO:0030027|GO:0030032|GO:0030334|GO:0031328|GO:0031334|GO:0033673|GO:0033674|GO:0034613|GO:0035195|GO:0035313|GO:0043087|GO:0043123|GO:0043406|GO:0045294|GO:0046474|GO:0046872|GO:0048041|GO:0051015
ENSBTAG00000009436	-2.53089	-1.33964	2.53089	down	TMM79_BOVIN		513599	ENSBTAG00000009436	GO:0005575|GO:0005623
ENSBTAG00000021931	-2.53218	-1.34038	2.53218	down	BAP18_BOVIN		512885	ENSBTAG00000021931	GO:0005575|GO:0005622|GO:0005623|GO:0005634|GO:0005654|GO:0043226|GO:0043234|GO:0051276
ENSBTAG00000045699	-2.53379	-1.3413	2.53379	down	CTNNA3		780777	ENSBTAG00000045699	GO:0005575|GO:0005622|GO:0005623|GO:0005856|GO:0007155|GO:0043226
ENSBTAG00000047613	-2.53551	-1.34227	2.53551	down	HTRA3			ENSBTAG00000047613	GO:0005575|GO:0005576
ENSBTAG00000016191	-2.53813	-1.34376	2.53813	down	Q2KI47_BOVIN		512392	ENSBTAG00000016191	GO:0003676|GO:0005515|GO:0005622|GO:0008270|GO:0005575|GO:0005622|GO:0005623
ENSBTAG00000008632	-2.53903	-1.34428	2.53903	down	F1MYN0_BOVIN		614731	ENSBTAG00000008632
ENSBTAG00000007749	-2.5398	-1.34471	2.5398	down	TONSL_BOVIN		505102	ENSBTAG00000007749	GO:0000724|GO:0005488|GO:0005515|GO:0005634|GO:0005662|GO:0005737|GO:0006281|GO:0006974|GO:0031297|GO:0035101|GO:0042393|GO:0042555|GO:0043596|GO:0000228|GO:0005575|GO:0005622|GO:0005623|GO:0005634|GO:0005654|GO:0005694|GO:0005737|GO:0006259|GO:0006950|GO:0009058|GO:0034641|GO:0043226|GO:0043234
ENSBTAG00000010113	-2.5406	-1.34517	2.5406	down	E1B912_BOVIN		539966	ENSBTAG00000010113	GO:0005575|GO:0005622|GO:0005623
ENSBTAG00000021202	-2.54061	-1.34517	2.54061	down	Q148I4_BOVIN		514788	ENSBTAG00000021202	GO:0005634|GO:0005737|GO:0005829|GO:0009062|GO:0016290|GO:0043005|GO:0044297|GO:0005575|GO:0005622|GO:0005623|GO:0005634|GO:0005737|GO:0005829|GO:0006629|GO:0009056|GO:0043226|GO:0044281
ENSBTAG00000031762	-2.54088	-1.34533	2.54088	down	H4_BOVIN		789113	ENSBTAG00000031762	GO:0005575|GO:0005622|GO:0005623|GO:0005634|GO:0005654|GO:0005694|GO:0006350|GO:0009058|GO:0022607|GO:0034641|GO:0043226|GO:0051276|GO:0065003
ENSBTAG00000003415	-2.54364	-1.34689	2.54364	down	ESTD_BOVIN		535653	ENSBTAG00000003415	GO:0005575|GO:0005622|GO:0005623|GO:0005737|GO:0016023|GO:0043226
ENSBTAG00000002050	-2.54441	-1.34733	2.54441	down	E1BPN8_BOVIN		520518	ENSBTAG00000002050	GO:0005488
ENSBTAG00000047633	-2.54552	-1.34796	2.54552	down	LOC100336926		100336926	ENSBTAG00000047633
ENSBTAG00000006643	-2.54591	-1.34818	2.54591	down	F1MD47_BOVIN		511424	ENSBTAG00000006643
ENSBTAG00000005973	-2.54609	-1.34828	2.54609	down	A1L579_BOVIN		281962	ENSBTAG00000005973	GO:0003824|GO:0004553|GO:0004568|GO:0005975|GO:0006032|GO:0043169|GO:0005975|GO:0009056
ENSBTAG00000009291	-2.54609	-1.34828	2.54609	down	C13H20orf26		786312	ENSBTAG00000009291
ENSBTAG00000018902	-2.54609	-1.34828	2.54609	down	F164A_BOVIN		100337279	ENSBTAG00000018902	GO:0006259|GO:0006950|GO:0034641
ENSBTAG00000008993	-2.54669	-1.34862	2.54669	down	LOC100138355		100138355	ENSBTAG00000008993
ENSBTAG00000010037	-2.54728	-1.34896	2.54728	down	E1BF72_BOVIN		614734	ENSBTAG00000010037
ENSBTAG00000017482	-2.5475	-1.34908	2.5475	down	INO1_BOVIN		509394	ENSBTAG00000017482	GO:0005575|GO:0005622|GO:0005623|GO:0005737|GO:0005975|GO:0006629|GO:0009058|GO:0044281
ENSBTAG00000017096	-2.54868	-1.34975	2.54868	down	F1MGX3_BOVIN		513044	ENSBTAG00000017096
ENSBTAG00000019605	-2.55299	-1.35219	2.55299	down	OPA3_BOVIN		530835	ENSBTAG00000019605	GO:0005739|GO:0007601|GO:0005575|GO:0005622|GO:0005623|GO:0005737|GO:0005739|GO:0043226|GO:0050877
ENSBTAG00000044007	-2.55383	-1.35266	2.55383	down	F1MQF5_BOVIN		100140477	ENSBTAG00000044007	GO:0000122|GO:0003677|GO:0003700|GO:0005622|GO:0006351|GO:0006355|GO:0008270|GO:0045944|GO:0005575|GO:0005622|GO:0005623
ENSBTAG00000009835	-2.55599	-1.35388	2.55599	down	CACNA1G		282411	ENSBTAG00000009835	GO:0005575|GO:0005623|GO:0006810|GO:0055085
ENSBTAG00000001124	-2.5576	-1.35479	2.5576	down	E1B7K0_BOVIN		533428	ENSBTAG00000001124	GO:0003824|GO:0004336|GO:0005739|GO:0005975|GO:0006683|GO:0043169|GO:0005975|GO:0006629|GO:0009056
ENSBTAG00000015261	-2.55943	-1.35582	2.55943	down	E1BHS1_BOVIN		523360	ENSBTAG00000015261	GO:0001934|GO:0005515|GO:0005622|GO:0005737|GO:0016235|GO:0042981|GO:0050700|GO:0005575|GO:0005622|GO:0005623
ENSBTAG00000047605	-2.56018	-1.35625	2.56018	down	LOC100298868		100298868	ENSBTAG00000047605	GO:0005575|GO:0005623|GO:0006810|GO:0055085
ENSBTAG00000000593	-2.56131	-1.35688	2.56131	down	F1MRQ8_BOVIN		282352	ENSBTAG00000000593	GO:0005794|GO:0006486|GO:0008284|GO:0008373|GO:0016020|GO:0016021|GO:0016740|GO:0016757|GO:0030173|GO:0034605|GO:0005575|GO:0005622|GO:0005623|GO:0005737|GO:0005794|GO:0005975|GO:0006464|GO:0006950|GO:0009058|GO:0043226
ENSBTAG00000009145	-2.56535	-1.35916	2.56535	down	E1BCI3_BOVIN		504923	ENSBTAG00000009145	GO:0003333|GO:0006810|GO:0006865|GO:0015171|GO:0016020|GO:0016021|GO:0055085|GO:0005575|GO:0005623|GO:0006810|GO:0055085
ENSBTAG00000035244	-2.56666	-1.35989	2.56666	down	ANR39_BOVIN		510840	ENSBTAG00000035244
ENSBTAG00000045851	-2.56694	-1.36005	2.56694	down				ENSBTAG00000045851
ENSBTAG00000013346	-2.56846	-1.3609	2.56846	down	E1BAD7_BOVIN		513676	ENSBTAG00000013346	GO:0002088|GO:0003677|GO:0003700|GO:0005515|GO:0005634|GO:0006351|GO:0006355|GO:0007286|GO:0008285|GO:0043565|GO:0005575|GO:0005622|GO:0005623|GO:0005634|GO:0006350|GO:0009058|GO:0034641|GO:0043226
ENSBTAG00000021971	-2.57247	-1.36316	2.57247	down	SNCAIP		540156	ENSBTAG00000021971
ENSBTAG00000000629	-2.57247	-1.36316	2.57247	down	MMS22_BOVIN		532916	ENSBTAG00000000629	GO:0000228|GO:0005575|GO:0005622|GO:0005623|GO:0005634|GO:0005654|GO:0005694|GO:0006259|GO:0006950|GO:0009058|GO:0034641|GO:0043226|GO:0043234
ENSBTAG00000007485	-2.57821	-1.36637	2.57821	down	Q0VCW0_BOVIN		617248	ENSBTAG00000007485	GO:0005634|GO:0005737|GO:0005794
ENSBTAG00000001687	-2.58269	-1.36888	2.58269	down	STC1_BOVIN		338078	ENSBTAG00000001687	GO:0005575|GO:0005576|GO:0005615
ENSBTAG00000018761	-2.58367	-1.36942	2.58367	down	A4IFE7_BOVIN		525690	ENSBTAG00000018761	GO:0005764|GO:0005765|GO:0016021|GO:0005575|GO:0005622|GO:0005623|GO:0005737|GO:0005764|GO:0005773|GO:0043226
ENSBTAG00000026882	-2.58393	-1.36957	2.58393	down				ENSBTAG00000026882
ENSBTAG00000009129	-2.59024	-1.37308	2.59024	down	F1MHR0_BOVIN		515909	ENSBTAG00000009129	GO:0003684|GO:0003887|GO:0005515|GO:0005622|GO:0005634|GO:0006281|GO:0043231|GO:0006259|GO:0006950|GO:0034641
ENSBTAG00000004942	-2.59432	-1.37536	2.59432	down	EXOSC9		508005	ENSBTAG00000004942	GO:0034641
ENSBTAG00000031797	-2.59518	-1.37583	2.59518	down	MANF_BOVIN		540432	ENSBTAG00000031797	GO:0005576|GO:0006986|GO:0008083|GO:0005575|GO:0005576|GO:0006950
ENSBTAG00000034506	-2.59595	-1.37626	2.59595	down	RUXG_BOVIN		100301175	ENSBTAG00000034506	GO:0005575|GO:0005622|GO:0005623|GO:0005634|GO:0006397|GO:0034641|GO:0043226
ENSBTAG00000010357	-2.59595	-1.37626	2.59595	down	Q2KIW7_BOVIN		100336374	ENSBTAG00000010357	GO:0003835|GO:0005794|GO:0006486|GO:0008373|GO:0016020|GO:0016021|GO:0016740|GO:0016757|GO:0030173|GO:0005575|GO:0005622|GO:0005623|GO:0005737|GO:0005794|GO:0005975|GO:0006464|GO:0009058|GO:0043226
ENSBTAG00000005196	-2.59715	-1.37693	2.59715	down	TYW3_BOVIN		519731	ENSBTAG00000005196	GO:0006399|GO:0034641|GO:0044281
ENSBTAG00000021316	-2.60273	-1.38002	2.60273	down	COL4A3		317711	ENSBTAG00000021316	GO:0005575|GO:0005576|GO:0005578
ENSBTAG00000015428	-2.60631	-1.38201	2.60631	down	A5PJA0_BOVIN		790244	ENSBTAG00000015428
ENSBTAG00000024185	-2.6066	-1.38217	2.6066	down	H4_BOVIN		789113	ENSBTAG00000024185	GO:0005575|GO:0005622|GO:0005623|GO:0005634|GO:0005654|GO:0005694|GO:0006350|GO:0009058|GO:0022607|GO:0034641|GO:0043226|GO:0051276|GO:0065003
ENSBTAG00000021072	-2.6077	-1.38278	2.6077	down	DTNB		534119	ENSBTAG00000021072
ENSBTAG00000008916	-2.61068	-1.38443	2.61068	down	CYFIP2			ENSBTAG00000008916
ENSBTAG00000002249	-2.61268	-1.38553	2.61268	down	A6QPB7_BOVIN		506692	ENSBTAG00000002249	GO:0006508|GO:0008233
ENSBTAG00000015497	-2.61347	-1.38597	2.61347	down	NUS1			ENSBTAG00000015497
ENSBTAG00000045022	-2.6171	-1.38797	2.6171	down				ENSBTAG00000045022
ENSBTAG00000014832	-2.62148	-1.39038	2.62148	down	TEFF2_BOVIN		538354	ENSBTAG00000014832	GO:0005575|GO:0005623
ENSBTAG00000043530	-2.62185	-1.39059	2.62185	down				ENSBTAG00000043530
ENSBTAG00000027159	-2.62252	-1.39095	2.62252	down	ARCH_BOVIN		613795	ENSBTAG00000027159
ENSBTAG00000015165	-2.62384	-1.39168	2.62384	down	DPY19L3		521976	ENSBTAG00000015165
ENSBTAG00000006606	-2.62481	-1.39221	2.62481	down	LOC618459		618459	ENSBTAG00000006606
ENSBTAG00000027407	-2.62522	-1.39244	2.62522	down	A6QPW7_BOVIN		789154	ENSBTAG00000027407	GO:0004872|GO:0005488|GO:0005515
ENSBTAG00000025181	-2.6254	-1.39254	2.6254	down	CCDC85C		617455	ENSBTAG00000025181
ENSBTAG00000005744	-2.62722	-1.39354	2.62722	down	F1N1G6_BOVIN		504633	ENSBTAG00000005744	GO:0004659|GO:0006071|GO:0006744|GO:0009058|GO:0016021|GO:0005575|GO:0005623|GO:0009058
ENSBTAG00000014967	-2.62777	-1.39384	2.62777	down	E1BKL5_BOVIN		536229	ENSBTAG00000014967	GO:0003677|GO:0003700|GO:0005515|GO:0005634|GO:0006351|GO:0006355|GO:0007275|GO:0007519|GO:0014813|GO:0021527|GO:0021904|GO:0043403|GO:0043565|GO:0048663|GO:0048706|GO:0051216|GO:0060415|GO:0005575|GO:0005622|GO:0005623|GO:0005634|GO:0006350|GO:0009058|GO:0034641|GO:0043226
ENSBTAG00000019421	-2.62796	-1.39394	2.62796	down	DACT1		538778	ENSBTAG00000019421
ENSBTAG00000014017	-2.63853	-1.39973	2.63853	down	PCGF3			ENSBTAG00000014017
ENSBTAG00000011248	-2.63869	-1.39982	2.63869	down	F1MDC7_BOVIN		613830	ENSBTAG00000011248
ENSBTAG00000013357	-2.64055	-1.40084	2.64055	down	A2VDN9_BOVIN		514957	ENSBTAG00000013357	GO:0003723|GO:0005488|GO:0005730|GO:0005783|GO:0005575|GO:0005622|GO:0005623|GO:0005634|GO:0005730|GO:0005737|GO:0005783|GO:0043226
ENSBTAG00000013820	-2.64178	-1.40151	2.64178	down				ENSBTAG00000013820
ENSBTAG00000012137	-2.64328	-1.40233	2.64328	down	F1N0C7_BOVIN		522767	ENSBTAG00000012137	GO:0001764|GO:0005515|GO:0005576|GO:0005604|GO:0005737|GO:0007409|GO:0007411|GO:0008284|GO:0016337|GO:0030334|GO:0030517|GO:0030879|GO:0040023|GO:0045773|GO:0060603
ENSBTAG00000002749	-2.64686	-1.40428	2.64686	down	F1MCX2_BOVIN		281716	ENSBTAG00000002749	GO:0004888|GO:0004930|GO:0005515|GO:0006950|GO:0007166|GO:0007186|GO:0007610|GO:0015056|GO:0016020|GO:0016021|GO:0005575|GO:0005623|GO:0007165
ENSBTAG00000004863	-2.64705	-1.40439	2.64705	down	RIC3		516280	ENSBTAG00000004863
ENSBTAG00000038340	-2.64911	-1.40551	2.64911	down	E1BAT4_BOVIN		100298588	ENSBTAG00000038340	GO:0005515|GO:0005622|GO:0007169|GO:0035556
ENSBTAG00000026437	-2.64932	-1.40562	2.64932	down	ULBP3		508495	ENSBTAG00000026437	GO:0002376|GO:0005575|GO:0005623|GO:0005886|GO:0043234
ENSBTAG00000036282	-2.65212	-1.40715	2.65212	down	TAP26_BOVIN		615189	ENSBTAG00000036282	GO:0005575|GO:0005622|GO:0005623|GO:0005634|GO:0006350|GO:0009058|GO:0034641|GO:0043226
ENSBTAG00000009813	-2.65271	-1.40747	2.65271	down	Q3T120_BOVIN		540348	ENSBTAG00000009813	GO:0005515|GO:0005783|GO:0009922|GO:0016021|GO:0019367|GO:0030148|GO:0034625|GO:0042761|GO:0005575|GO:0005622|GO:0005623|GO:0005737|GO:0005783|GO:0006629|GO:0009058|GO:0043226|GO:0044281
ENSBTAG00000000050	-2.65442	-1.4084	2.65442	down	PSMG3_BOVIN		510741	ENSBTAG00000000050
ENSBTAG00000009206	-2.65623	-1.40938	2.65623	down	F1MFD4_BOVIN		540142	ENSBTAG00000009206	GO:0001568|GO:0003677|GO:0003700|GO:0005634|GO:0006355|GO:0040018|GO:0043433|GO:0043565|GO:0045892|GO:0050885
ENSBTAG00000014076	-2.65777	-1.41022	2.65777	down	F175A_BOVIN		504796	ENSBTAG00000014076	GO:0005575|GO:0005622|GO:0005623|GO:0005634|GO:0006259|GO:0006950|GO:0034641|GO:0043226|GO:0043234|GO:0051276
ENSBTAG00000021962	-2.65914	-1.41096	2.65914	down	Q58DL0_BOVIN		511003	ENSBTAG00000021962
ENSBTAG00000003126	-2.66234	-1.41269	2.66234	down	PEX16_BOVIN			ENSBTAG00000003126	GO:0005575|GO:0005622|GO:0005623|GO:0005737|GO:0005777|GO:0005783|GO:0006605|GO:0006810|GO:0043226
ENSBTAG00000014975	-2.66276	-1.41292	2.66276	down	E1BKK3_BOVIN		535049	ENSBTAG00000014975	GO:0005215|GO:0005452|GO:0006810|GO:0006820|GO:0008509|GO:0016020|GO:0016021|GO:0005575|GO:0005623|GO:0006810
ENSBTAG00000033248	-2.66333	-1.41323	2.66333	down	CADH3_BOVIN		281063	ENSBTAG00000033248	GO:0005575|GO:0005623|GO:0005886|GO:0007155
ENSBTAG00000027375	-2.6648	-1.41403	2.6648	down	LOC787471		787471	ENSBTAG00000027375	GO:0006464
ENSBTAG00000013992	-2.66681	-1.41511	2.66681	down	ACYP1_BOVIN		507844	ENSBTAG00000013992
ENSBTAG00000042678	-2.66794	-1.41572	2.66794	down				ENSBTAG00000042678
ENSBTAG00000027868	-2.67117	-1.41747	2.67117	down	E1BCJ5_BOVIN		505383	ENSBTAG00000027868	GO:0005515
ENSBTAG00000013334	-2.67172	-1.41777	2.67172	down	CSF3R		511511	ENSBTAG00000013334
ENSBTAG00000020788	-2.67172	-1.41777	2.67172	down	SLC18A1		617708	ENSBTAG00000020788	GO:0005575|GO:0005623|GO:0006810|GO:0055085
ENSBTAG00000036222	-2.67172	-1.41777	2.67172	down				ENSBTAG00000036222
ENSBTAG00000002369	-2.67172	-1.41777	2.67172	down	Q32LD5_BOVIN		617192	ENSBTAG00000002369	GO:0016021|GO:0005575|GO:0005623
ENSBTAG00000005106	-2.67172	-1.41777	2.67172	down	LOC100337100		100337100	ENSBTAG00000005106
ENSBTAG00000020300	-2.67172	-1.41777	2.67172	down	F1MQJ2_BOVIN		539819	ENSBTAG00000020300
ENSBTAG00000039512	-2.67629	-1.42024	2.67629	down	ZNF498			ENSBTAG00000039512	GO:0005575|GO:0005622|GO:0005623|GO:0005634|GO:0043226
ENSBTAG00000025146	-2.68408	-1.42443	2.68408	down	LOC100139345		100139345	ENSBTAG00000025146	GO:0005575|GO:0005622|GO:0005623
ENSBTAG00000000405	-2.68941	-1.42729	2.68941	down	VKOR1_BOVIN		445422	ENSBTAG00000000405	GO:0005575|GO:0005622|GO:0005623|GO:0005737|GO:0005783|GO:0043226|GO:0044281|GO:0051186
ENSBTAG00000016430	-2.68979	-1.42749	2.68979	down	METTL8		506947	ENSBTAG00000016430
ENSBTAG00000004460	-2.69427	-1.4299	2.69427	down	F1MAV6_BOVIN		540072	ENSBTAG00000004460	GO:0002039|GO:0004842|GO:0005515|GO:0005634|GO:0008270|GO:0010212|GO:0016567|GO:0031571|GO:0070215
ENSBTAG00000005400	-2.69842	-1.43211	2.69842	down	ATG5_BOVIN		532686	ENSBTAG00000005400	GO:0003013|GO:0005575|GO:0005622|GO:0005623|GO:0005737|GO:0005773|GO:0006464|GO:0006950|GO:0009056|GO:0022607|GO:0030154|GO:0043226|GO:0048856
ENSBTAG00000014169	-2.70053	-1.43325	2.70053	down	E1BDF9_BOVIN		524109	ENSBTAG00000014169	GO:0005509|GO:0005886|GO:0007155|GO:0007156|GO:0016020|GO:0016021|GO:0005575|GO:0005623|GO:0005886|GO:0007155
ENSBTAG00000002467	-2.70205	-1.43405	2.70205	down	E1BNU4_BOVIN		530342	ENSBTAG00000002467
ENSBTAG00000013134	-2.70208	-1.43407	2.70208	down	SOST		282880	ENSBTAG00000013134	GO:0005575|GO:0005576|GO:0005615
ENSBTAG00000019097	-2.70284	-1.43448	2.70284	down	CNTNAP1		540997	ENSBTAG00000019097	GO:0007155|GO:0007165
ENSBTAG00000000561	-2.70678	-1.43658	2.70678	down	A2VE81_BOVIN		512405	ENSBTAG00000000561	GO:0005198|GO:0005515|GO:0005886|GO:0005911|GO:0005923|GO:0016020|GO:0016021|GO:0016327|GO:0030054|GO:0005575|GO:0005623|GO:0005886
ENSBTAG00000021064	-2.70806	-1.43726	2.70806	down	LOC100337482		100337482	ENSBTAG00000021064	GO:0005575|GO:0005622|GO:0005623
ENSBTAG00000048023	-2.71014	-1.43837	2.71014	down	ZNF143			ENSBTAG00000048023	GO:0005575|GO:0005622|GO:0005623
ENSBTAG00000012857	-2.7113	-1.43899	2.7113	down	E1BIL3_BOVIN		504632	ENSBTAG00000012857	GO:0005515
ENSBTAG00000002374	-2.71497	-1.44094	2.71497	down	ARMC5		515835	ENSBTAG00000002374
ENSBTAG00000006592	-2.71565	-1.4413	2.71565	down	SGSM1		515653	ENSBTAG00000006592	GO:0005575|GO:0005622|GO:0005623
ENSBTAG00000001707	-2.71652	-1.44176	2.71652	down	F1MQ94_BOVIN		508607	ENSBTAG00000001707	GO:0005515|GO:0005634|GO:0006302|GO:0010212|GO:0031572|GO:0042393|GO:0045739|GO:0045892|GO:0046965|GO:0070530|GO:0070531|GO:0070537
ENSBTAG00000000049	-2.71848	-1.4428	2.71848	down	A6QPV2_BOVIN		527084	ENSBTAG00000000049	GO:0005813
ENSBTAG00000018857	-2.71967	-1.44343	2.71967	down	RAB4A_BOVIN		615849	ENSBTAG00000018857	GO:0005575|GO:0005622|GO:0005623|GO:0005737|GO:0005768|GO:0006810|GO:0006913|GO:0007165|GO:0009056|GO:0034641|GO:0034655|GO:0043226|GO:0044281
ENSBTAG00000045948	-2.72333	-1.44537	2.72333	down	LOC100336606		100336606	ENSBTAG00000045948
ENSBTAG00000003212	-2.7252	-1.44636	2.7252	down	NNAT_BOVIN		353114	ENSBTAG00000003212	GO:0005575|GO:0005622|GO:0005623|GO:0005737
ENSBTAG00000048054	-2.7261	-1.44684	2.7261	down	UAP1L1		100299558	ENSBTAG00000048054
ENSBTAG00000017798	-2.72639	-1.44699	2.72639	down	ERH_BOVIN		100296637	ENSBTAG00000017798	GO:0005575|GO:0005623|GO:0007049
ENSBTAG00000043960	-2.7346	-1.45133	2.7346	down	E1BNJ2_BOVIN		536269	ENSBTAG00000043960	GO:0003824|GO:0004477|GO:0004488|GO:0005488|GO:0008152|GO:0009396|GO:0055114|GO:0009058|GO:0034641|GO:0051186
ENSBTAG00000031777	-2.73534	-1.45172	2.73534	down	A7MAZ1_BOVIN		532719	ENSBTAG00000031777	GO:0006071|GO:0006629|GO:0008081|GO:0008889|GO:0005975|GO:0006629|GO:0044281
ENSBTAG00000007449	-2.73537	-1.45173	2.73537	down	Q0VCB5_BOVIN		538691	ENSBTAG00000007449	GO:0005737|GO:0008146|GO:0016740|GO:0005575|GO:0005622|GO:0005623|GO:0005737
ENSBTAG00000014312	-2.73921	-1.45376	2.73921	down	ATLA1_BOVIN		535424	ENSBTAG00000014312	GO:0000902|GO:0005575|GO:0005622|GO:0005623|GO:0005737|GO:0005783|GO:0005794|GO:0006461|GO:0009056|GO:0022607|GO:0030154|GO:0034641|GO:0034655|GO:0043226|GO:0044281|GO:0048856|GO:0065003
ENSBTAG00000001847	-2.74208	-1.45527	2.74208	down	F1N4S0_BOVIN			ENSBTAG00000001847	GO:0000166
ENSBTAG00000008193	-2.74219	-1.45533	2.74219	down	MICALCL			ENSBTAG00000008193
ENSBTAG00000021832	-2.74346	-1.456	2.74346	down	HMGCL_BOVIN		317658	ENSBTAG00000021832	GO:0005575|GO:0005622|GO:0005623|GO:0005737|GO:0005739|GO:0007005|GO:0009790|GO:0043226
ENSBTAG00000003089	-2.74795	-1.45836	2.74795	down	F1MZ22_BOVIN		533687	ENSBTAG00000003089	GO:0005515|GO:0005622|GO:0007165|GO:0005575|GO:0005622|GO:0005623|GO:0007165
ENSBTAG00000001949	-2.75009	-1.45948	2.75009	down	F1N1Y9_BOVIN		539022	ENSBTAG00000001949	GO:0005575|GO:0005622|GO:0005623
ENSBTAG00000005766	-2.75623	-1.4627	2.75623	down	F1N191_BOVIN			ENSBTAG00000005766	GO:0001716|GO:0005764|GO:0009072|GO:0016491
ENSBTAG00000014430	-2.75924	-1.46427	2.75924	down	CDC26_BOVIN		777693	ENSBTAG00000014430	GO:0005575|GO:0005622|GO:0005623|GO:0005634|GO:0006464|GO:0007049|GO:0007067|GO:0043226|GO:0043234|GO:0051301
ENSBTAG00000009542	-2.76007	-1.4647	2.76007	down	A5D7H8_BOVIN		507466	ENSBTAG00000009542	GO:0003676|GO:0008270|GO:0046872
ENSBTAG00000011138	-2.76281	-1.46614	2.76281	down	CCD58_BOVIN		508149	ENSBTAG00000011138	GO:0005575|GO:0005622|GO:0005623|GO:0005737|GO:0005739|GO:0043226
ENSBTAG00000017781	-2.76281	-1.46614	2.76281	down	BN3D2_BOVIN		505650	ENSBTAG00000017781	GO:0044281
ENSBTAG00000031348	-2.76575	-1.46767	2.76575	down	B2ZSR7_BOVIN		530951	ENSBTAG00000031348	GO:0004871|GO:0004872|GO:0004930|GO:0004950|GO:0005515|GO:0006935|GO:0007165|GO:0007186|GO:0016020|GO:0016021|GO:0016493|GO:0005575|GO:0005623|GO:0007165|GO:0040011
ENSBTAG00000046602	-2.76932	-1.46953	2.76932	down	PALM2			ENSBTAG00000046602	GO:0005575|GO:0005623
ENSBTAG00000017571	-2.76935	-1.46955	2.76935	down	PLEKHA5			ENSBTAG00000017571
ENSBTAG00000003242	-2.77214	-1.471	2.77214	down	F1N0A4_BOVIN		617428	ENSBTAG00000003242	GO:0003995|GO:0005739|GO:0008152|GO:0016627|GO:0055114
ENSBTAG00000000271	-2.77313	-1.47151	2.77313	down	F1MH18_BOVIN		532884	ENSBTAG00000000271	GO:0005635|GO:0005882
ENSBTAG00000008376	-2.77842	-1.47426	2.77842	down	CI024_BOVIN		540767	ENSBTAG00000008376	GO:0005575|GO:0005622|GO:0005623|GO:0005737|GO:0006461|GO:0022607|GO:0065003
ENSBTAG00000006388	-2.7788	-1.47446	2.7788	down	FBXO45		533064	ENSBTAG00000006388
ENSBTAG00000010254	-2.78448	-1.47741	2.78448	down	MAP3K6		614598	ENSBTAG00000010254	GO:0006464
ENSBTAG00000002788	-2.78836	-1.47942	2.78836	down	RB27B_BOVIN		282858	ENSBTAG00000002788	GO:0005575|GO:0005622|GO:0005623|GO:0005737|GO:0005794|GO:0005886|GO:0006810|GO:0006913|GO:0007165|GO:0009056|GO:0034641|GO:0034655|GO:0043226|GO:0044281
ENSBTAG00000024904	-2.79035	-1.48045	2.79035	down	KIAA1683			ENSBTAG00000024904
ENSBTAG00000001178	-2.79746	-1.48412	2.79746	down	E1BB54_BOVIN		788351	ENSBTAG00000001178
ENSBTAG00000007796	-2.7975	-1.48414	2.7975	down	POLM		513780	ENSBTAG00000007796	GO:0005575|GO:0005622|GO:0005623
ENSBTAG00000017268	-2.80119	-1.48604	2.80119	down	PRCA1_BOVIN		510175	ENSBTAG00000017268	GO:0004623|GO:0005509|GO:0016042|GO:0006629|GO:0009056
ENSBTAG00000004081	-2.80248	-1.4867	2.80248	down	LOC535409		535409	ENSBTAG00000004081	GO:0005575|GO:0005623|GO:0007155
ENSBTAG00000003565	-2.80452	-1.48776	2.80452	down	A7MB36_BOVIN		534510	ENSBTAG00000003565	GO:0005515|GO:0005622|GO:0005737|GO:0008270|GO:0046872|GO:0005575|GO:0005622|GO:0005623|GO:0005737
ENSBTAG00000037906	-2.8068	-1.48893	2.8068	down				ENSBTAG00000037906	GO:0005575|GO:0005622|GO:0005623
ENSBTAG00000024490	-2.80758	-1.48933	2.80758	down	LOC783508		783508	ENSBTAG00000024490	GO:0002376|GO:0005575|GO:0005623|GO:0005886|GO:0043234
ENSBTAG00000017112	-2.80865	-1.48987	2.80865	down	F1MER1_BOVIN		536901	ENSBTAG00000017112	GO:0003824|GO:0005515|GO:0005634|GO:0008152|GO:0005575|GO:0005622|GO:0005623|GO:0005634|GO:0043226
ENSBTAG00000017901	-2.80988	-1.49051	2.80988	down	E1BI29_BOVIN		527089	ENSBTAG00000017901	GO:0005488
ENSBTAG00000013922	-2.81063	-1.49089	2.81063	down	MSPD1_BOVIN		523578	ENSBTAG00000013922	GO:0005575|GO:0005622|GO:0005623|GO:0005634|GO:0005737|GO:0043226
ENSBTAG00000044071	-2.81119	-1.49118	2.81119	down	E1BK27_BOVIN		521257	ENSBTAG00000044071	GO:0004871|GO:0004872|GO:0004930|GO:0004969|GO:0007165|GO:0007186|GO:0016021|GO:0005575|GO:0005623|GO:0007165
ENSBTAG00000026994	-2.81727	-1.4943	2.81727	down	CB088_BOVIN		767914	ENSBTAG00000026994
ENSBTAG00000000919	-2.81948	-1.49543	2.81948	down	E1BEV8_BOVIN		538619	ENSBTAG00000000919	GO:0000122|GO:0000988|GO:0001102|GO:0001570|GO:0003677|GO:0003700|GO:0005515|GO:0005634|GO:0006351|GO:0006355|GO:0007389|GO:0010629|GO:0016580|GO:0017053|GO:0042826|GO:0043565|GO:0045746|GO:0045892|GO:0055015|GO:0060045|GO:0060633|GO:0090102|GO:2000678|GO:0005575|GO:0005622|GO:0005623|GO:0005634|GO:0006350|GO:0009058|GO:0034641|GO:0043226
ENSBTAG00000047973	-2.82644	-1.49899	2.82644	down				ENSBTAG00000047973
ENSBTAG00000044063	-2.82982	-1.50071	2.82982	down	E1BCQ2_BOVIN		524460	ENSBTAG00000044063	GO:0005975|GO:0016757|GO:0005975
ENSBTAG00000005073	-2.82982	-1.50071	2.82982	down	ZNHI2_BOVIN		539138	ENSBTAG00000005073
ENSBTAG00000012668	-2.83068	-1.50115	2.83068	down	PILRA		617785	ENSBTAG00000012668
ENSBTAG00000000476	-2.83303	-1.50234	2.83303	down	F1MSL2_BOVIN		538672	ENSBTAG00000000476	GO:0005179|GO:0005576|GO:0030099|GO:0002376|GO:0005575|GO:0005576|GO:0030154|GO:0048856
ENSBTAG00000047490	-2.83338	-1.50252	2.83338	down				ENSBTAG00000047490	GO:0006464
ENSBTAG00000032806	-2.8356	-1.50365	2.8356	down				ENSBTAG00000032806	GO:0005575|GO:0005622|GO:0005623
ENSBTAG00000004735	-2.83684	-1.50428	2.83684	down	E1B9U2_BOVIN		533526	ENSBTAG00000004735	GO:0000079|GO:0000307|GO:0005515|GO:0005634|GO:0006270|GO:0006468|GO:0007049|GO:0016055|GO:0016301|GO:0016538|GO:0019901|GO:0051301|GO:0051726|GO:0005575|GO:0005622|GO:0005623|GO:0005634|GO:0007049|GO:0043226|GO:0051301
ENSBTAG00000047405	-2.8374	-1.50457	2.8374	down				ENSBTAG00000047405	GO:0005575|GO:0005622|GO:0005623
ENSBTAG00000003892	-2.84179	-1.5068	2.84179	down	LOC537017		537017	ENSBTAG00000003892
ENSBTAG00000014382	-2.84661	-1.50925	2.84661	down	A6QP03_BOVIN		519027	ENSBTAG00000014382	GO:0005515
ENSBTAG00000014564	-2.84774	-1.50982	2.84774	down	C3orf21			ENSBTAG00000014564
ENSBTAG00000009434	-2.84872	-1.51032	2.84872	down	Q2KHW1_BOVIN		516498	ENSBTAG00000009434	GO:0004872|GO:0016021|GO:0005575|GO:0005623
ENSBTAG00000017388	-2.84985	-1.51088	2.84985	down	CCD23_BOVIN		614073	ENSBTAG00000017388
ENSBTAG00000015074	-2.8528	-1.51238	2.8528	down	PTGDS_BOVIN		286858	ENSBTAG00000015074	GO:0001516|GO:0004667|GO:0005215|GO:0005488|GO:0005501|GO:0005504|GO:0005576|GO:0005634|GO:0005737|GO:0005783|GO:0005791|GO:0005794|GO:0006629|GO:0006633|GO:0006810|GO:0008610|GO:0016020|GO:0016853|GO:0031965|GO:0045187|GO:0048471|GO:0005575|GO:0005576|GO:0005622|GO:0005623|GO:0005634|GO:0005635|GO:0005737|GO:0005783|GO:0005794|GO:0006629|GO:0006810|GO:0009058|GO:0043226|GO:0044281
ENSBTAG00000004199	-2.85498	-1.51348	2.85498	down	Q2NL36_BOVIN		493999	ENSBTAG00000004199	GO:0005515|GO:0005737|GO:0005739|GO:0006917|GO:0006919|GO:0008631|GO:0009898|GO:0035631|GO:0043065|GO:0005575|GO:0005622|GO:0005623|GO:0005737|GO:0005739|GO:0005886|GO:0008219|GO:0043226|GO:0043234
ENSBTAG00000008098	-2.86238	-1.51722	2.86238	down	DCLK2		536110	ENSBTAG00000008098	GO:0006464|GO:0007165
ENSBTAG00000004767	-2.86247	-1.51726	2.86247	down	Q32PK0_BOVIN		515515	ENSBTAG00000004767	GO:0000166|GO:0000187|GO:0001820|GO:0004672|GO:0004674|GO:0004713|GO:0004715|GO:0004716|GO:0005178|GO:0005515|GO:0005524|GO:0005622|GO:0005737|GO:0005829|GO:0006468|GO:0007159|GO:0007166|GO:0007167|GO:0007257|GO:0016301|GO:0016310|GO:0016740|GO:0016772|GO:0018108|GO:0019370|GO:0019815|GO:0030593|GO:0035556|GO:0042101|GO:0043306|GO:0043366|GO:0045401|GO:0045425|GO:0045579|GO:0045588|GO:0046638|GO:…
ENSBTAG00000013663	-2.86723	-1.51966	2.86723	down	CC026_BOVIN		616567	ENSBTAG00000013663
ENSBTAG00000002477	-2.87137	-1.52174	2.87137	down	FTSJ2		790010	ENSBTAG00000002477	GO:0034641|GO:0044281
ENSBTAG00000003794	-2.87345	-1.52278	2.87345	down	GNAO_BOVIN		281792	ENSBTAG00000003794	GO:0000166|GO:0003924|GO:0004871|GO:0005525|GO:0005622|GO:0005834|GO:0006184|GO:0007165|GO:0007186|GO:0007188|GO:0007212|GO:0007264|GO:0007626|GO:0008016|GO:0009987|GO:0019001|GO:0031234|GO:0031683|GO:0031821|GO:0005575|GO:0005622|GO:0005623|GO:0005886|GO:0007165|GO:0009056|GO:0034641|GO:0034655|GO:0043234|GO:0044281
ENSBTAG00000012758	-2.87957	-1.52585	2.87957	down	YIPF5_BOVIN		521829	ENSBTAG00000012758	GO:0005575|GO:0005622|GO:0005623|GO:0005737|GO:0005783|GO:0005794|GO:0006810|GO:0016023|GO:0016192|GO:0043226
ENSBTAG00000017879	-2.88227	-1.52721	2.88227	down	CF163_BOVIN		513016	ENSBTAG00000017879	GO:0005575
ENSBTAG00000002673	-2.88319	-1.52766	2.88319	down	F1MP95_BOVIN		518615	ENSBTAG00000002673	GO:0000166|GO:0005524|GO:0017111
ENSBTAG00000015202	-2.88517	-1.52866	2.88517	down	ATP5S_BOVIN		493709	ENSBTAG00000015202	GO:0005575|GO:0005622|GO:0005623|GO:0005737|GO:0005739|GO:0006810|GO:0009058|GO:0034641|GO:0043226|GO:0043234|GO:0044281
ENSBTAG00000040132	-2.89609	-1.53411	2.89609	down	E1BJ16_BOVIN		539380	ENSBTAG00000040132
ENSBTAG00000031071	-2.89815	-1.53513	2.89815	down	F1MGA9_BOVIN			ENSBTAG00000031071	GO:0003676|GO:0003677|GO:0003700|GO:0005622|GO:0006355|GO:0008270|GO:0043565|GO:0005575|GO:0005622|GO:0005623
ENSBTAG00000016584	-2.90263	-1.53736	2.90263	down	F1MMB9_BOVIN		511294	ENSBTAG00000016584	GO:0005515
ENSBTAG00000003749	-2.90539	-1.53873	2.90539	down	E1BCE5_BOVIN		520448	ENSBTAG00000003749	GO:0001508|GO:0005513|GO:0005515|GO:0005887|GO:0006813|GO:0008076|GO:0015269|GO:0016020|GO:0019228|GO:0005575|GO:0005623|GO:0006810
ENSBTAG00000002332	-2.90664	-1.53935	2.90664	down	LSM5_BOVIN		615136	ENSBTAG00000002332	GO:0005575|GO:0005622|GO:0005623|GO:0005634|GO:0006397|GO:0034641|GO:0043226
ENSBTAG00000016564	-2.91065	-1.54134	2.91065	down	F1MMI3_BOVIN		534485	ENSBTAG00000016564	GO:0005515
ENSBTAG00000020904	-2.91115	-1.54159	2.91115	down	E1BEL4_BOVIN		538276	ENSBTAG00000020904	GO:0000166|GO:0004672|GO:0004674|GO:0004713|GO:0004715|GO:0005515|GO:0005524|GO:0005856|GO:0006468|GO:0007167|GO:0007243|GO:0016020|GO:0016301|GO:0016310|GO:0016740|GO:0016772|GO:0018108|GO:0019221|GO:0045944|GO:0070670|GO:0005575|GO:0005622|GO:0005623|GO:0005856|GO:0006464|GO:0007165|GO:0043226
ENSBTAG00000026249	-2.91152	-1.54177	2.91152	down	E1BA89_BOVIN			ENSBTAG00000026249
ENSBTAG00000026326	-2.91691	-1.54444	2.91691	down	A6QQP5_BOVIN		614645	ENSBTAG00000026326	GO:0001562|GO:0001808|GO:0001931|GO:0005515|GO:0005604|GO:0005615|GO:0005887|GO:0007162|GO:0007166|GO:0008624|GO:0009897|GO:0031295|GO:0042102|GO:0042130|GO:0042535|GO:0042742|GO:0045060|GO:0050688|GO:0050776|GO:0050868|GO:0051635|GO:0002376|GO:0005575|GO:0005576|GO:0005578|GO:0005615|GO:0005623|GO:0005886|GO:0006950|GO:0007165|GO:0030154|GO:0048856
ENSBTAG00000000236	-2.92644	-1.54914	2.92644	down	1433Z_BOVIN		100336229	ENSBTAG00000000236	GO:0005575|GO:0005622|GO:0005623|GO:0005634|GO:0005737|GO:0005739|GO:0006605|GO:0006810|GO:0016023|GO:0043226
ENSBTAG00000017306	-2.92922	-1.55051	2.92922	down	AKNA			ENSBTAG00000017306
ENSBTAG00000014849	-2.9293	-1.55056	2.9293	down	F1N4U5_BOVIN		514771	ENSBTAG00000014849	GO:0003676|GO:0005622|GO:0005575|GO:0005622|GO:0005623
ENSBTAG00000033429	-2.92978	-1.55079	2.92978	down	CF225_BOVIN		777592	ENSBTAG00000033429
ENSBTAG00000022580	-2.93049	-1.55114	2.93049	down	CA183_BOVIN		616754	ENSBTAG00000022580
ENSBTAG00000044087	-2.93097	-1.55138	2.93097	down	LOC785328		785328	ENSBTAG00000044087
ENSBTAG00000008126	-2.9338	-1.55277	2.9338	down	NPHP4		519551	ENSBTAG00000008126
ENSBTAG00000006938	-2.93554	-1.55363	2.93554	down	E1BF95_BOVIN		618210	ENSBTAG00000006938	GO:0003824|GO:0004721|GO:0004722|GO:0006470|GO:0008287|GO:0016787|GO:0046872|GO:0005575|GO:0005623|GO:0006464|GO:0043234
ENSBTAG00000013842	-2.9394	-1.55552	2.9394	down	ACTR6		613596	ENSBTAG00000013842
ENSBTAG00000014087	-2.94053	-1.55608	2.94053	down	SUV420H2		519777	ENSBTAG00000014087
ENSBTAG00000001651	-2.94211	-1.55685	2.94211	down	F1N607_BOVIN		790322	ENSBTAG00000001651	GO:0005634|GO:0071013
ENSBTAG00000016429	-2.94336	-1.55746	2.94336	down	TM205_BOVIN		513699	ENSBTAG00000016429	GO:0005575|GO:0005623
ENSBTAG00000010487	-2.94433	-1.55794	2.94433	down	Q3ZBZ2_BOVIN		767924	ENSBTAG00000010487
ENSBTAG00000022902	-2.95136	-1.56138	2.95136	down	RL17_BOVIN		785477	ENSBTAG00000022902	GO:0003735|GO:0005622|GO:0005840|GO:0006412|GO:0015934|GO:0030529|GO:0005575|GO:0005622|GO:0005623|GO:0005737|GO:0005840|GO:0006412|GO:0009058|GO:0043226
ENSBTAG00000015529	-2.95143	-1.56142	2.95143	down	MIA40_BOVIN		513889	ENSBTAG00000015529	GO:0005575|GO:0005622|GO:0005623|GO:0005737|GO:0005739|GO:0006810|GO:0043226|GO:0055085
ENSBTAG00000047426	-2.95351	-1.56243	2.95351	down	LOC100337491		100337491	ENSBTAG00000047426
ENSBTAG00000018559	-2.95517	-1.56324	2.95517	down	E1BFE1_BOVIN		508417	ENSBTAG00000018559	GO:0005739
ENSBTAG00000016705	-2.9657	-1.56837	2.9657	down	Q5E9D4_BOVIN		507944	ENSBTAG00000016705	GO:0005681|GO:0005575|GO:0005622|GO:0005623|GO:0005634|GO:0043226
ENSBTAG00000040603	-2.96943	-1.57019	2.96943	down	E1BGN6_BOVIN		537103	ENSBTAG00000040603	GO:0005575|GO:0005622|GO:0005623
ENSBTAG00000009784	-2.97319	-1.57201	2.97319	down	E1BA60_BOVIN		528099	ENSBTAG00000009784	GO:0000166|GO:0003924|GO:0005525|GO:0005622|GO:0005739|GO:0006184|GO:0006886|GO:0006913|GO:0007165|GO:0007264|GO:0015031|GO:0005575|GO:0005622|GO:0005623|GO:0006810|GO:0006913|GO:0007165|GO:0009056|GO:0034641|GO:0034655|GO:0044281
ENSBTAG00000000853	-2.97421	-1.57251	2.97421	down				ENSBTAG00000000853
ENSBTAG00000001002	-2.97884	-1.57475	2.97884	down	A6QPP5_BOVIN		782690	ENSBTAG00000001002	GO:0003677|GO:0003700|GO:0005515|GO:0005634|GO:0006351|GO:0006355|GO:0016055|GO:0021915|GO:0030538|GO:0033153|GO:0042127|GO:0042981|GO:0046632|GO:0048557|GO:0048619|GO:0000003|GO:0002376|GO:0005575|GO:0005622|GO:0005623|GO:0005634|GO:0006259|GO:0006350|GO:0007165|GO:0009058|GO:0009790|GO:0030154|GO:0034641|GO:0043226|GO:0048856
ENSBTAG00000021822	-2.98722	-1.57881	2.98722	down	F1MCN1_BOVIN		515046	ENSBTAG00000021822
ENSBTAG00000019211	-2.98778	-1.57907	2.98778	down	BRX1_BOVIN		518501	ENSBTAG00000019211	GO:0005575|GO:0005622|GO:0005623|GO:0005634|GO:0005730|GO:0006412|GO:0009058|GO:0042254|GO:0043226
ENSBTAG00000046840	-2.98939	-1.57985	2.98939	down	DEXI		782581	ENSBTAG00000046840
ENSBTAG00000032057	-2.99188	-1.58105	2.99188	down	E1BCK5_BOVIN		782233	ENSBTAG00000032057	GO:0000276|GO:0015078|GO:0015986|GO:0005575|GO:0005622|GO:0005623|GO:0005737|GO:0005739|GO:0006810|GO:0009058|GO:0034641|GO:0043226|GO:0043234|GO:0044281|GO:0055085
ENSBTAG00000038428	-2.99346	-1.58181	2.99346	down	F1MBB0_BOVIN		522670	ENSBTAG00000038428	GO:0005575|GO:0005622|GO:0005623|GO:0005634|GO:0043226
ENSBTAG00000011584	-2.99754	-1.58378	2.99754	down	CHST2		615978	ENSBTAG00000011584	GO:0005575|GO:0005622|GO:0005623|GO:0005737|GO:0005794|GO:0005975|GO:0043226
ENSBTAG00000004630	-2.99754	-1.58378	2.99754	down	COMP		281088	ENSBTAG00000004630	GO:0005575|GO:0005576|GO:0007155
ENSBTAG00000015309	-2.99754	-1.58378	2.99754	down	C15H11orf70		617430	ENSBTAG00000015309
ENSBTAG00000003872	-3.00371	-1.58675	3.00371	down	E1BIQ3_BOVIN		519624	ENSBTAG00000003872	GO:0005484|GO:0005515|GO:0006886|GO:0016020|GO:0016192|GO:0042147|GO:0005575|GO:0005623|GO:0006810|GO:0016192
ENSBTAG00000018706	-3.00953	-1.58954	3.00953	down	PPCT_BOVIN		317656	ENSBTAG00000018706	GO:0005575|GO:0005622|GO:0005623|GO:0005737|GO:0006810
ENSBTAG00000013110	-3.01201	-1.59073	3.01201	down	FARP2			ENSBTAG00000013110	GO:0005575|GO:0005622|GO:0005623
ENSBTAG00000047664	-3.01986	-1.59448	3.01986	down	LOC540047		540047	ENSBTAG00000047664	GO:0007165
ENSBTAG00000044207	-3.02329	-1.59612	3.02329	down	E1BC58_BOVIN		528574	ENSBTAG00000044207	GO:0000166|GO:0003924|GO:0005525|GO:0005622|GO:0006184|GO:0006886|GO:0006913|GO:0007165|GO:0007264|GO:0015031|GO:0005575|GO:0005622|GO:0005623|GO:0006810|GO:0006913|GO:0007165|GO:0009056|GO:0034641|GO:0034655|GO:0044281
ENSBTAG00000037415	-3.02489	-1.59688	3.02489	down	COX7B_BOVIN		100335194	ENSBTAG00000037415	GO:0005575|GO:0005622|GO:0005623|GO:0005737|GO:0005739|GO:0043226
ENSBTAG00000019545	-3.02651	-1.59766	3.02651	down	F1N657_BOVIN		785769	ENSBTAG00000019545	GO:0005085|GO:0005089|GO:0005515|GO:0005622|GO:0005737|GO:0016477|GO:0030027|GO:0030032|GO:0030175|GO:0030334|GO:0030676|GO:0032587|GO:0035023|GO:0046847|GO:0005575|GO:0005622|GO:0005623
ENSBTAG00000000423	-3.03226	-1.60039	3.03226	down	Q2KIV3_BOVIN		505756	ENSBTAG00000000423	GO:0000166|GO:0003676|GO:0008270|GO:0010628|GO:0032922|GO:0043153|GO:0046872
ENSBTAG00000001774	-3.03805	-1.60315	3.03805	down	SPY2_BOVIN		539090	ENSBTAG00000001774	GO:0005575|GO:0005622|GO:0005623|GO:0005737|GO:0005856|GO:0005886|GO:0009790|GO:0030154|GO:0040007|GO:0043226|GO:0043234|GO:0048856|GO:0050877
ENSBTAG00000034077	-3.04949	-1.60857	3.04949	down	ASIP_BOVIN		784128	ENSBTAG00000034077	GO:0005515|GO:0005576|GO:0006091|GO:0008343|GO:0009755|GO:0031779|GO:0031781|GO:0031782|GO:0032402|GO:0032438|GO:0040030|GO:0042438|GO:0043473|GO:0071514|GO:0005575|GO:0005576|GO:0007165
ENSBTAG00000006937	-3.05033	-1.60897	3.05033	down	F1MRL3_BOVIN			ENSBTAG00000006937	GO:0000166|GO:0005524|GO:0016887|GO:0017111
ENSBTAG00000007785	-3.05096	-1.60926	3.05096	down	Q2TBW4_BOVIN		521683	ENSBTAG00000007785	GO:0005216|GO:0005509|GO:0005515|GO:0005739|GO:0006811|GO:0016020|GO:0055085|GO:0005575|GO:0005623|GO:0006810|GO:0055085
ENSBTAG00000019895	-3.05308	-1.61027	3.05308	down	PIBF1		524913	ENSBTAG00000019895
ENSBTAG00000007379	-3.05418	-1.61078	3.05418	down	F1MUQ3_BOVIN		536642	ENSBTAG00000007379	GO:0005575|GO:0005623|GO:0006464
ENSBTAG00000039753	-3.05654	-1.6119	3.05654	down				ENSBTAG00000039753
ENSBTAG00000019133	-3.06244	-1.61468	3.06244	down	F1MJM0_BOVIN		533643	ENSBTAG00000019133	GO:0003676|GO:0003677|GO:0005622|GO:0005626|GO:0005634|GO:0008270|GO:0016363|GO:0045893|GO:0005575|GO:0005622|GO:0005623|GO:0005634|GO:0043226
ENSBTAG00000016549	-3.06504	-1.6159	3.06504	down	LRRC16A		537314	ENSBTAG00000016549
ENSBTAG00000032369	-3.06735	-1.61699	3.06735	down	F1MG80_BOVIN		100336259	ENSBTAG00000032369	GO:0005515|GO:0005634|GO:0005737
ENSBTAG00000007988	-3.0727	-1.61951	3.0727	down	STX2		790746	ENSBTAG00000007988	GO:0005575|GO:0005623|GO:0006810|GO:0016192
ENSBTAG00000010841	-3.07469	-1.62044	3.07469	down	A6QLN7_BOVIN		788719	ENSBTAG00000010841	GO:0003824|GO:0004497|GO:0004499|GO:0005488|GO:0008152|GO:0016491|GO:0031227|GO:0050660|GO:0050661|GO:0055114|GO:0005575|GO:0005622|GO:0005623|GO:0005737|GO:0005783|GO:0043226
ENSBTAG00000004802	-3.07469	-1.62044	3.07469	down	KIAA0284			ENSBTAG00000004802
ENSBTAG00000007015	-3.07523	-1.6207	3.07523	down	F1MY49_BOVIN		510509	ENSBTAG00000007015	GO:0005507|GO:0005739
ENSBTAG00000031834	-3.0777	-1.62185	3.0777	down	A6QPL1_BOVIN		514011	ENSBTAG00000031834	GO:0016021|GO:0005575|GO:0005623
ENSBTAG00000021253	-3.08013	-1.62299	3.08013	down	PRDM15		514566	ENSBTAG00000021253	GO:0005575|GO:0005622|GO:0005623
ENSBTAG00000003326	-3.08309	-1.62438	3.08309	down	E1BEJ9_BOVIN		539780	ENSBTAG00000003326	GO:0000166|GO:0005524|GO:0005622|GO:0005737|GO:0006916|GO:0016323|GO:0017111|GO:0043027|GO:0043154|GO:0005575|GO:0005622|GO:0005623|GO:0005737|GO:0005886
ENSBTAG00000014100	-3.08504	-1.62529	3.08504	down	BAIAP3			ENSBTAG00000014100
ENSBTAG00000026384	-3.0855	-1.6255	3.0855	down	ZAR1L_BOVIN		616037	ENSBTAG00000026384	GO:0005575|GO:0005623|GO:0006810
ENSBTAG00000016112	-3.08607	-1.62577	3.08607	down	F1N4Z7_BOVIN		617443	ENSBTAG00000016112
ENSBTAG00000027610	-3.08705	-1.62623	3.08705	down	RL36A_BOVIN		100138915	ENSBTAG00000027610	GO:0003735|GO:0005622|GO:0005737|GO:0005840|GO:0006412|GO:0030529|GO:0005575|GO:0005622|GO:0005623|GO:0005737|GO:0005840|GO:0006412|GO:0009058|GO:0043226
ENSBTAG00000009310	-3.08734	-1.62636	3.08734	down	F1MSF6_BOVIN		521106	ENSBTAG00000009310	GO:0005515|GO:0005634|GO:0005730|GO:0007420
ENSBTAG00000013851	-3.08819	-1.62676	3.08819	down	Q17QJ6_BOVIN		540824	ENSBTAG00000013851	GO:0001772|GO:0001843|GO:0002020|GO:0002237|GO:0002906|GO:0003713|GO:0005515|GO:0005622|GO:0005634|GO:0005737|GO:0005764|GO:0005829|GO:0006915|GO:0006968|GO:0007249|GO:0008022|GO:0008134|GO:0008219|GO:0009620|GO:0016064|GO:0019209|GO:0019899|GO:0019900|GO:0019901|GO:0031398|GO:0031625|GO:0042101|GO:0042221|GO:0042327|GO:0042981|GO:0043123|GO:0043130|GO:0043234|GO:0043422|GO:0043621|GO:0045087|GO:…
ENSBTAG00000013284	-3.09385	-1.6294	3.09385	down	F1MSV4_BOVIN		504480	ENSBTAG00000013284	GO:0004672|GO:0004674|GO:0005515|GO:0005524|GO:0006468|GO:0006916|GO:0007154|GO:0016023|GO:0016772|GO:0035091|GO:0006464
ENSBTAG00000038979	-3.09421	-1.62957	3.09421	down	KISHB_BOVIN		613426	ENSBTAG00000038979	GO:0005575|GO:0005622|GO:0005623|GO:0005737|GO:0005794|GO:0043226
ENSBTAG00000020887	-3.09585	-1.63033	3.09585	down	Q9GLL3_BOVIN		353113	ENSBTAG00000020887	GO:0001662|GO:0002027|GO:0005216|GO:0005244|GO:0005245|GO:0005262|GO:0005891|GO:0006810|GO:0006811|GO:0006816|GO:0007626|GO:0008542|GO:0016020|GO:0016021|GO:0019226|GO:0019233|GO:0030317|GO:0034765|GO:0042593|GO:0042596|GO:0047485|GO:0048265|GO:0048266|GO:0050877|GO:0051925|GO:0055085|GO:0061178|GO:0070588|GO:0090273|GO:0005575|GO:0005623|GO:0005886|GO:0006810|GO:0006950|GO:0040011|GO:0042592|GO:…
ENSBTAG00000019215	-3.0986	-1.63162	3.0986	down	F1MJV3_BOVIN		100138748	ENSBTAG00000019215	GO:0000346|GO:0000347|GO:0000445|GO:0005515|GO:0005634|GO:0005737|GO:0006406|GO:0006915|GO:0007165|GO:0032784|GO:0046784|GO:0007165
ENSBTAG00000008772	-3.0986	-1.63162	3.0986	down	F1MY41_BOVIN		539217	ENSBTAG00000008772	GO:0000228|GO:0000793|GO:0000796|GO:0005515|GO:0005524|GO:0005634|GO:0005694|GO:0005737|GO:0007076|GO:0044403|GO:0046982|GO:0051276|GO:0005575|GO:0005622|GO:0005623|GO:0005694|GO:0043226|GO:0051276
ENSBTAG00000011850	-3.10034	-1.63243	3.10034	down	F1N540_BOVIN		506566	ENSBTAG00000011850	GO:0016740|GO:0016757
ENSBTAG00000021187	-3.101	-1.63274	3.101	down	ID2_BOVIN		505025	ENSBTAG00000021187	GO:0002376|GO:0003013|GO:0005575|GO:0005622|GO:0005623|GO:0005634|GO:0005737|GO:0006950|GO:0007568|GO:0008283|GO:0009790|GO:0030154|GO:0042592|GO:0043226|GO:0043234|GO:0048856
ENSBTAG00000017009	-3.10132	-1.63288	3.10132	down	CP061_BOVIN		100138086	ENSBTAG00000017009
ENSBTAG00000015037	-3.10903	-1.63647	3.10903	down	FAM59B			ENSBTAG00000015037
ENSBTAG00000001185	-3.11449	-1.639	3.11449	down	SUV420H1		767828	ENSBTAG00000001185
ENSBTAG00000024443	-3.11605	-1.63972	3.11605	down	TATD3_BOVIN		615965	ENSBTAG00000024443	GO:0005575|GO:0005622|GO:0005623|GO:0005634|GO:0005737|GO:0005739|GO:0043226
ENSBTAG00000020961	-3.11831	-1.64076	3.11831	down	A6H7A7_BOVIN		505754	ENSBTAG00000020961	GO:0000188|GO:0005515|GO:0005737|GO:0006470|GO:0007254|GO:0008138|GO:0008330|GO:0008579|GO:0016311|GO:0016791|GO:0005575|GO:0005622|GO:0005623|GO:0005737|GO:0006464|GO:0006950|GO:0007165
ENSBTAG00000007626	-3.11831	-1.64076	3.11831	down	IL2RG_BOVIN		281862	ENSBTAG00000007626	GO:0005575|GO:0005623|GO:0005886|GO:0007165
ENSBTAG00000011454	-3.1311	-1.64667	3.1311	down	FKBP10		535310	ENSBTAG00000011454	GO:0006457
ENSBTAG00000015678	-3.13431	-1.64815	3.13431	down	F1MML1_BOVIN		506133	ENSBTAG00000015678
ENSBTAG00000013198	-3.13573	-1.6488	3.13573	down	E1BG37_BOVIN			ENSBTAG00000013198	GO:0008270
ENSBTAG00000000032	-3.14253	-1.65193	3.14253	down	A4FUD5_BOVIN		529835	ENSBTAG00000000032	GO:0005515|GO:0005622|GO:0005737|GO:0030027|GO:0030334|GO:0005575|GO:0005622|GO:0005623|GO:0005737
ENSBTAG00000019734	-3.14485	-1.65299	3.14485	down	F1N2H6_BOVIN		508656	ENSBTAG00000019734	GO:0005102|GO:0005515|GO:0009897|GO:0030501|GO:0042102|GO:0042110|GO:0042130|GO:0045077|GO:0045078|GO:0045085|GO:0045669|GO:0050728|GO:0050776
ENSBTAG00000020153	-3.14499	-1.65305	3.14499	down	F1N1W5_BOVIN		504199	ENSBTAG00000020153	GO:0005739|GO:0006807|GO:0016810
ENSBTAG00000018360	-3.149	-1.6549	3.149	down	RM01_BOVIN		504835	ENSBTAG00000018360	GO:0005575|GO:0005622|GO:0005623|GO:0005737|GO:0005739|GO:0005840|GO:0006412|GO:0009058|GO:0034641|GO:0043226
ENSBTAG00000031084	-3.15541	-1.65783	3.15541	down	F1MKW2_BOVIN		516149	ENSBTAG00000031084
ENSBTAG00000043402	-3.15623	-1.6582	3.15623	down				ENSBTAG00000043402
ENSBTAG00000017085	-3.15979	-1.65983	3.15979	down	F1MGY9_BOVIN		511345	ENSBTAG00000017085	GO:0003948|GO:0005764|GO:0005783|GO:0006517|GO:0015630|GO:0016787|GO:0033345|GO:0043231|GO:0045111|GO:0051604|GO:0005575|GO:0005622|GO:0005623|GO:0005737|GO:0005764|GO:0005773|GO:0005783|GO:0005856|GO:0006464|GO:0006520|GO:0009056|GO:0034641|GO:0043226|GO:0044281|GO:0051604
ENSBTAG00000013909	-3.16459	-1.66202	3.16459	down	E1BB93_BOVIN		512018	ENSBTAG00000013909	GO:0005515|GO:0007224|GO:0007411|GO:0030030|GO:0030424|GO:0030426|GO:0043025|GO:0045663|GO:0051789
ENSBTAG00000010371	-3.1723	-1.66553	3.1723	down	A6H738_BOVIN		505991	ENSBTAG00000010371	GO:0005515|GO:0005829|GO:0070059|GO:0005575|GO:0005622|GO:0005623|GO:0005737|GO:0005829|GO:0008219
ENSBTAG00000017595	-3.17411	-1.66635	3.17411	down	HS2ST1		523780	ENSBTAG00000017595
ENSBTAG00000002641	-3.17553	-1.667	3.17553	down	E1BH99_BOVIN		505851	ENSBTAG00000002641
ENSBTAG00000014440	-3.1813	-1.66962	3.1813	down	PSA4_BOVIN		510423	ENSBTAG00000014440	GO:0005575|GO:0005622|GO:0005623|GO:0005634|GO:0005737|GO:0009056|GO:0043226|GO:0043234
ENSBTAG00000004392	-3.18355	-1.67064	3.18355	down	MGC139603		509055	ENSBTAG00000004392
ENSBTAG00000001747	-3.18535	-1.67145	3.18535	down	F1N5H3_BOVIN		515730	ENSBTAG00000001747	GO:0005515|GO:0005777|GO:0005779|GO:0007031|GO:0045046|GO:0005575|GO:0005622|GO:0005623|GO:0005737|GO:0005777|GO:0043226
ENSBTAG00000021021	-3.18623	-1.67185	3.18623	down	E1BCK2_BOVIN		784903	ENSBTAG00000021021
ENSBTAG00000001938	-3.18907	-1.67314	3.18907	down	CKS2_BOVIN		767985	ENSBTAG00000001938	GO:0007049|GO:0051301
ENSBTAG00000004538	-3.19532	-1.67596	3.19532	down	A6QNW2_BOVIN		100190914	ENSBTAG00000004538	GO:0003676|GO:0005515|GO:0005622|GO:0006355|GO:0008270|GO:0046872|GO:0005575|GO:0005622|GO:0005623
ENSBTAG00000004008	-3.19628	-1.67639	3.19628	down	E1BEC8_BOVIN		616201	ENSBTAG00000004008
ENSBTAG00000000056	-3.20296	-1.67941	3.20296	down	STRAA_BOVIN		515024	ENSBTAG00000000056	GO:0001934|GO:0004672|GO:0004674|GO:0005515|GO:0005524|GO:0005634|GO:0005737|GO:0006468|GO:0006611|GO:0007049|GO:0016772|GO:0019900|GO:0030295|GO:0032147|GO:0005575|GO:0005622|GO:0005623|GO:0005634|GO:0005737|GO:0006464|GO:0006605|GO:0006810|GO:0006913|GO:0007049|GO:0043226
ENSBTAG00000019209	-3.20639	-1.68095	3.20639	down	E1BB72_BOVIN		518502	ENSBTAG00000019209	GO:0000077|GO:0003684|GO:0005515|GO:0005634|GO:0006281|GO:0008408|GO:0008853|GO:0071479|GO:0005575|GO:0005622|GO:0005623|GO:0005634|GO:0006259|GO:0006950|GO:0034641|GO:0043226
ENSBTAG00000020858	-3.20941	-1.68231	3.20941	down	E1BGC9_BOVIN		529442	ENSBTAG00000020858	GO:0000166|GO:0005515|GO:0005634|GO:0005737|GO:0005886|GO:0035145|GO:0045727
ENSBTAG00000010068	-3.21982	-1.68698	3.21982	down	REEP2_BOVIN		532432	ENSBTAG00000010068	GO:0005575|GO:0005623
ENSBTAG00000021864	-3.22147	-1.68772	3.22147	down	F1MHF7_BOVIN		404159	ENSBTAG00000021864	GO:0004601|GO:0005515|GO:0005829|GO:0009055|GO:0033209|GO:0047134|GO:0005575|GO:0005622|GO:0005623|GO:0005737|GO:0005829|GO:0007165
ENSBTAG00000002678	-3.22477	-1.68919	3.22477	down	MED18_BOVIN		540695	ENSBTAG00000002678	GO:0005575|GO:0005622|GO:0005623|GO:0005634|GO:0005654|GO:0006350|GO:0009058|GO:0034641|GO:0043226|GO:0043234
ENSBTAG00000016542	-3.22922	-1.69119	3.22922	down	LAMB3		529939	ENSBTAG00000016542
ENSBTAG00000037962	-3.23571	-1.69408	3.23571	down	MAML2		521194	ENSBTAG00000037962
ENSBTAG00000003366	-3.24106	-1.69647	3.24106	down	E1BEI4_BOVIN		504760	ENSBTAG00000003366	GO:0000166|GO:0002230|GO:0003676|GO:0003677|GO:0003690|GO:0004386|GO:0005515|GO:0005524|GO:0005829|GO:0008026|GO:0008270|GO:0009597|GO:0016787|GO:0017111|GO:0032727|GO:0032728|GO:0042993|GO:0045087|GO:0045944|GO:0002376|GO:0006950
ENSBTAG00000015085	-3.24184	-1.69681	3.24184	down	A6QL90_BOVIN		505436	ENSBTAG00000015085	GO:0005247|GO:0005254|GO:0005515|GO:0005634|GO:0005737|GO:0006821|GO:0016020|GO:0005575|GO:0005622|GO:0005623|GO:0005634|GO:0005737|GO:0006810|GO:0043226
ENSBTAG00000031146	-3.24564	-1.6985	3.24564	down	WIBG_BOVIN		787259	ENSBTAG00000031146	GO:0005575|GO:0005622|GO:0005623|GO:0005634|GO:0005654|GO:0005730|GO:0005737|GO:0009056|GO:0034641|GO:0043226|GO:0043234
ENSBTAG00000005791	-3.25261	-1.7016	3.25261	down	UROS		613425	ENSBTAG00000005791	GO:0009058|GO:0034641
ENSBTAG00000020973	-3.25292	-1.70174	3.25292	down	E1BNC6_BOVIN		504597	ENSBTAG00000020973	GO:0005319|GO:0006869|GO:0016021|GO:0005575|GO:0005623|GO:0006810
ENSBTAG00000004196	-3.25474	-1.70254	3.25474	down	F1MGX4_BOVIN		788992	ENSBTAG00000004196	GO:0003779|GO:0005522|GO:0005829|GO:0006929|GO:0009987|GO:0016043|GO:0017048|GO:0030036|GO:0007010
ENSBTAG00000010161	-3.26121	-1.70541	3.26121	down	F1N4S8_BOVIN		511112	ENSBTAG00000010161	GO:0001768|GO:0001954|GO:0002407|GO:0005576|GO:0006955|GO:0008009|GO:0030838|GO:0031274|GO:0031529|GO:0032862|GO:0033630|GO:0034695|GO:0035759|GO:0043123|GO:0043552|GO:0045860|GO:0046330|GO:0051209|GO:0051491|GO:0051897|GO:0070374|GO:0090023|GO:2000107|GO:2000147|GO:2000529|GO:0002376|GO:0005575|GO:0005576
ENSBTAG00000015539	-3.26413	-1.7067	3.26413	down	F1N3K6_BOVIN		519566	ENSBTAG00000015539	GO:0005085|GO:0005622|GO:0007165|GO:0007264|GO:0035556|GO:0051056|GO:0005575|GO:0005622|GO:0005623|GO:0007165
ENSBTAG00000016560	-3.26979	-1.7092	3.26979	down	DNAJC4		533579	ENSBTAG00000016560
ENSBTAG00000000023	-3.27365	-1.7109	3.27365	down	A6QLQ0_BOVIN		540090	ENSBTAG00000000023	GO:0000122|GO:0000151|GO:0000278|GO:0001702|GO:0001739|GO:0003682|GO:0004842|GO:0005515|GO:0005634|GO:0008270|GO:0009948|GO:0016567|GO:0016574|GO:0016604|GO:0031519|GO:0035518|GO:0046872|GO:0071339|GO:0071535|GO:0000228|GO:0005575|GO:0005622|GO:0005623|GO:0005634|GO:0005654|GO:0005694|GO:0006464|GO:0007049|GO:0009790|GO:0043226|GO:0043234|GO:0048856|GO:0051276
ENSBTAG00000025140	-3.27817	-1.71289	3.27817	down	DOC2B		785428	ENSBTAG00000025140
ENSBTAG00000019550	-3.27907	-1.71329	3.27907	down	TBD2A_BOVIN		513828	ENSBTAG00000019550	GO:0005575|GO:0005622|GO:0005623|GO:0005634|GO:0005737|GO:0005886|GO:0016023|GO:0043226
ENSBTAG00000032227	-3.28364	-1.7153	3.28364	down	LOC783382		783382	ENSBTAG00000032227
ENSBTAG00000005309	-3.2838	-1.71537	3.2838	down	TGDS_BOVIN		534594	ENSBTAG00000005309	GO:0005975|GO:0006629|GO:0009058
ENSBTAG00000026408	-3.28473	-1.71577	3.28473	down	E1BA48_BOVIN			ENSBTAG00000026408	GO:0003676|GO:0003700|GO:0005622|GO:0005634|GO:0006351|GO:0006355|GO:0008270|GO:0016032|GO:0046872|GO:0005575|GO:0005622|GO:0005623|GO:0005634|GO:0006350|GO:0009058|GO:0034641|GO:0043226
ENSBTAG00000015859	-3.28475	-1.71578	3.28475	down	E1B7I5_BOVIN		789691	ENSBTAG00000015859	GO:0005515|GO:0005813
ENSBTAG00000007813	-3.28498	-1.71589	3.28498	down	MTCNB_BOVIN		777691	ENSBTAG00000007813	GO:0005575|GO:0005622|GO:0005623|GO:0005737|GO:0005739|GO:0043226
ENSBTAG00000006656	-3.28538	-1.71606	3.28538	down	RANBP1			ENSBTAG00000006656	GO:0006810
ENSBTAG00000018074	-3.29147	-1.71873	3.29147	down	VPS72_BOVIN		534883	ENSBTAG00000018074	GO:0005575|GO:0005622|GO:0005623|GO:0005634|GO:0006350|GO:0009058|GO:0034641|GO:0043226|GO:0043234|GO:0051276
ENSBTAG00000045744	-3.29506	-1.7203	3.29506	down	NKRF		100124519	ENSBTAG00000045744	GO:0005575|GO:0005622|GO:0005623
ENSBTAG00000038011	-3.29605	-1.72074	3.29605	down	SH3RF3		615501	ENSBTAG00000038011
ENSBTAG00000007163	-3.29901	-1.72203	3.29901	down	SLC44A1			ENSBTAG00000007163
ENSBTAG00000009760	-3.3044	-1.72439	3.3044	down	Q3T2L0_BOVIN		515736	ENSBTAG00000009760	GO:0004197|GO:0006508|GO:0006915|GO:0008234|GO:0008219
ENSBTAG00000010909	-3.31613	-1.7295	3.31613	down	E1BN60_BOVIN		522265	ENSBTAG00000010909	GO:0001701|GO:0005886|GO:0006812|GO:0006829|GO:0006874|GO:0006882|GO:0008324|GO:0016020|GO:0016021|GO:0019855|GO:0055085|GO:0071584|GO:0090281|GO:0005575|GO:0005623|GO:0006810|GO:0055085
ENSBTAG00000006233	-3.31963	-1.73102	3.31963	down	E1BN72_BOVIN		530210	ENSBTAG00000006233	GO:0000166|GO:0000287|GO:0004672|GO:0004674|GO:0005524|GO:0006468|GO:0016772|GO:0006464
ENSBTAG00000039581	-3.32138	-1.73178	3.32138	down	A7MBD6_BOVIN		513306	ENSBTAG00000039581	GO:0003677|GO:0003700|GO:0005515|GO:0005634|GO:0006351|GO:0006355|GO:0007275|GO:0009952|GO:0043565|GO:0048704|GO:0005575|GO:0005622|GO:0005623|GO:0005634|GO:0006350|GO:0009058|GO:0009790|GO:0034641|GO:0043226|GO:0048856
ENSBTAG00000031919	-3.33	-1.73552	3.33	down	S35E3_BOVIN		781384	ENSBTAG00000031919	GO:0016020|GO:0016021|GO:0005575|GO:0005623
ENSBTAG00000012629	-3.33459	-1.73751	3.33459	down	ZNF362		508065	ENSBTAG00000012629	GO:0005575|GO:0005622|GO:0005623
ENSBTAG00000017360	-3.33821	-1.73908	3.33821	down	Q6RCM5_BOVIN		404125	ENSBTAG00000017360	GO:0000122|GO:0003677|GO:0003682|GO:0003714|GO:0004407|GO:0005515|GO:0005634|GO:0005876|GO:0006476|GO:0007346|GO:0016575|GO:0017053|GO:0032922|GO:0033558|GO:0040014|GO:0042826|GO:0045892|GO:0046329|GO:0051225|GO:0005575|GO:0005622|GO:0005623|GO:0005634|GO:0005654|GO:0005856|GO:0006464|GO:0007010|GO:0007049|GO:0022607|GO:0043226|GO:0043234|GO:0051276
ENSBTAG00000001440	-3.35229	-1.74515	3.35229	down	PMM2_BOVIN		510978	ENSBTAG00000001440	GO:0005575|GO:0005622|GO:0005623|GO:0005737|GO:0005975|GO:0009058|GO:0044281
ENSBTAG00000007966	-3.35356	-1.74569	3.35356	down	F1MZ48_BOVIN		531866	ENSBTAG00000007966	GO:0004835|GO:0006464|GO:0006464
ENSBTAG00000012285	-3.35718	-1.74725	3.35718	down	ESRRB		528437	ENSBTAG00000012285	GO:0005575|GO:0005622|GO:0005623|GO:0005634|GO:0007165|GO:0043226
ENSBTAG00000009595	-3.35958	-1.74828	3.35958	down	NGDN_BOVIN		539602	ENSBTAG00000009595	GO:0005575|GO:0005622|GO:0005623|GO:0005634|GO:0005737|GO:0043226
ENSBTAG00000015126	-3.36342	-1.74993	3.36342	down	A6QPQ6_BOVIN		100336382	ENSBTAG00000015126	GO:0005515|GO:0005737|GO:0007249
ENSBTAG00000007808	-3.36749	-1.75167	3.36749	down	E1BC74_BOVIN		616010	ENSBTAG00000007808	GO:0004872|GO:0004888|GO:0005515|GO:0005518|GO:0016021|GO:0031258|GO:0031527|GO:0031532|GO:0034446|GO:0051015|GO:0005575|GO:0005623
ENSBTAG00000019579	-3.36816	-1.75196	3.36816	down				ENSBTAG00000019579
ENSBTAG00000009357	-3.36915	-1.75238	3.36915	down	IL34_BOVIN		508292	ENSBTAG00000009357	GO:0005575|GO:0005576|GO:0005615
ENSBTAG00000018002	-3.37491	-1.75485	3.37491	down	A7Z074_BOVIN		524779	ENSBTAG00000018002	GO:0005515|GO:0007219|GO:0008270|GO:0046872|GO:0007165
ENSBTAG00000007246	-3.38278	-1.75821	3.38278	down	TM204_BOVIN		615464	ENSBTAG00000007246	GO:0005575|GO:0005623|GO:0005886|GO:0030154|GO:0048856
ENSBTAG00000007193	-3.38452	-1.75895	3.38452	down	E1BIM2_BOVIN		616732	ENSBTAG00000007193	GO:0005125|GO:0005576|GO:0005615|GO:0006955|GO:0008009|GO:0042056|GO:0050918|GO:0002376|GO:0005575|GO:0005576|GO:0005615
ENSBTAG00000040001	-3.39084	-1.76164	3.39084	down	MARVELD2		541110	ENSBTAG00000040001
ENSBTAG00000033486	-3.39196	-1.76212	3.39196	down	CD046_BOVIN		782307	ENSBTAG00000033486
ENSBTAG00000010023	-3.39946	-1.76531	3.39946	down	F1MTK7_BOVIN		535023	ENSBTAG00000010023
ENSBTAG00000000946	-3.40373	-1.76712	3.40373	down	F1MTK2_BOVIN		531539	ENSBTAG00000000946	GO:0005515
ENSBTAG00000026796	-3.40793	-1.76889	3.40793	down				ENSBTAG00000026796	GO:0006464
ENSBTAG00000020930	-3.41265	-1.77089	3.41265	down	E1BEK3_BOVIN		510259	ENSBTAG00000020930	GO:0000245|GO:0000398|GO:0005515|GO:0005622|GO:0005634|GO:0005737|GO:0006397|GO:0022607|GO:0022618|GO:0034641|GO:0065003
ENSBTAG00000021537	-3.41285	-1.77098	3.41285	down	RWDD3_BOVIN		614557	ENSBTAG00000021537	GO:0005575|GO:0005622|GO:0005623|GO:0005634|GO:0005737|GO:0043226
ENSBTAG00000000648	-3.41589	-1.77226	3.41589	down	F1MRZ2_BOVIN		286805	ENSBTAG00000000648	GO:0004222|GO:0006508|GO:0008270|GO:0031012|GO:0005575|GO:0005576
ENSBTAG00000004567	-3.41667	-1.77259	3.41667	down	C1D_BOVIN		506667	ENSBTAG00000004567	GO:0005575|GO:0005622|GO:0005623|GO:0005634|GO:0005654|GO:0005730|GO:0005737|GO:0006350|GO:0008219|GO:0009058|GO:0034641|GO:0042254|GO:0043226|GO:0043234
ENSBTAG00000007661	-3.41767	-1.77301	3.41767	down	MYO1F		532964	ENSBTAG00000007661	GO:0005575|GO:0005622|GO:0005623|GO:0005856|GO:0043226|GO:0043234
ENSBTAG00000031572	-3.41969	-1.77387	3.41969	down	IFT80			ENSBTAG00000031572
ENSBTAG00000034586	-3.42038	-1.77416	3.42038	down	F1N6T7_BOVIN		782642	ENSBTAG00000034586
ENSBTAG00000003332	-3.4209	-1.77438	3.4209	down	F1MZC3_BOVIN		531274	ENSBTAG00000003332	GO:0005515
ENSBTAG00000000566	-3.4212	-1.7745	3.4212	down	A6H6Y2_BOVIN		788769	ENSBTAG00000000566
ENSBTAG00000013650	-3.42449	-1.77589	3.42449	down	F1MII2_BOVIN		512930	ENSBTAG00000013650
ENSBTAG00000007933	-3.43635	-1.78088	3.43635	down	E1BNC4_BOVIN		509304	ENSBTAG00000007933	GO:0000139|GO:0030126|GO:0030137
ENSBTAG00000021565	-3.44917	-1.78625	3.44917	down	A7YWU9_BOVIN		282603	ENSBTAG00000021565	GO:0003824|GO:0004252|GO:0006508|GO:0008233|GO:0008236|GO:0016787
ENSBTAG00000019859	-3.45134	-1.78715	3.45134	down	Q3T0R9_BOVIN		539815	ENSBTAG00000019859	GO:0005794|GO:0006486|GO:0008378|GO:0008499|GO:0009312|GO:0016020|GO:0016021|GO:0016740|GO:0016757|GO:0005575|GO:0005622|GO:0005623|GO:0005737|GO:0005794|GO:0005975|GO:0006464|GO:0009058|GO:0043226
ENSBTAG00000021045	-3.4536	-1.7881	3.4536	down	E2F3		541184	ENSBTAG00000021045	GO:0005575|GO:0005622|GO:0005623|GO:0005634|GO:0005654|GO:0043226|GO:0043234
ENSBTAG00000043000	-3.46542	-1.79303	3.46542	down				ENSBTAG00000043000
ENSBTAG00000022003	-3.47481	-1.79693	3.47481	down	NSUN6		511775	ENSBTAG00000022003
ENSBTAG00000003561	-3.47611	-1.79747	3.47611	down	STK35		540979	ENSBTAG00000003561	GO:0006464
ENSBTAG00000003652	-3.47919	-1.79875	3.47919	down	TM128_BOVIN		513824	ENSBTAG00000003652	GO:0005575|GO:0005623
ENSBTAG00000012940	-3.48307	-1.80036	3.48307	down	A4IFI7_BOVIN		504393	ENSBTAG00000012940	GO:0005515|GO:0016020|GO:0005575|GO:0005623
ENSBTAG00000021516	-3.49119	-1.80372	3.49119	down	F1MQQ7_BOVIN		777644	ENSBTAG00000021516	GO:0005515
ENSBTAG00000006661	-3.50779	-1.81056	3.50779	down	Q3ZCK2_BOVIN		538477	ENSBTAG00000006661	GO:0000166|GO:0000910|GO:0003924|GO:0005515|GO:0005525|GO:0005622|GO:0005886|GO:0006184|GO:0006886|GO:0006913|GO:0007165|GO:0007264|GO:0009986|GO:0015031|GO:0016020|GO:0017157|GO:0030139|GO:0030496|GO:0031532|GO:0031755|GO:0032154|GO:0051491|GO:0051665|GO:0005575|GO:0005622|GO:0005623|GO:0005737|GO:0005886|GO:0006810|GO:0006913|GO:0007010|GO:0007165|GO:0009056|GO:0016023|GO:0034641|GO:0034655|GO:…
ENSBTAG00000023659	-3.50975	-1.81137	3.50975	down	MT2_BOVIN		404070	ENSBTAG00000023659
ENSBTAG00000002346	-3.51197	-1.81228	3.51197	down	Q3MHF2_BOVIN		540229	ENSBTAG00000002346	GO:0003824|GO:0003854|GO:0005488|GO:0006694|GO:0008152|GO:0016491|GO:0016853|GO:0044237|GO:0050662|GO:0055114|GO:0006629|GO:0009058
ENSBTAG00000019568	-3.51471	-1.81341	3.51471	down	F1N626_BOVIN		514024	ENSBTAG00000019568
ENSBTAG00000015979	-3.53935	-1.82348	3.53935	down	F1N649_BOVIN		539038	ENSBTAG00000015979
ENSBTAG00000024115	-3.5399	-1.82371	3.5399	down	FOXO6			ENSBTAG00000024115
ENSBTAG00000005556	-3.54758	-1.82683	3.54758	down	CYGB		510299	ENSBTAG00000005556
ENSBTAG00000020237	-3.55063	-1.82808	3.55063	down	NECP1_BOVIN		504449	ENSBTAG00000020237	GO:0005575|GO:0005622|GO:0005623|GO:0005737|GO:0005886|GO:0006810|GO:0016023|GO:0016192|GO:0043226|GO:0043234|GO:0061024
ENSBTAG00000009072	-3.56407	-1.83353	3.56407	down	F1MXB5_BOVIN		768004	ENSBTAG00000009072	GO:0003677|GO:0005622|GO:0005634|GO:0008270|GO:0005575|GO:0005622|GO:0005623
ENSBTAG00000038844	-3.57247	-1.83692	3.57247	down	E1BAM1_BOVIN		514513	ENSBTAG00000038844	GO:0005515
ENSBTAG00000032047	-3.57247	-1.83692	3.57247	down	E1BJ82_BOVIN		100296211	ENSBTAG00000032047
ENSBTAG00000002460	-3.57755	-1.83897	3.57755	down	A4IFJ8_BOVIN		100125416	ENSBTAG00000002460	GO:0003682|GO:0005515|GO:0005524|GO:0005634|GO:0005886|GO:0006338|GO:0007399|GO:0016514|GO:0016585|GO:0031011|GO:0035267|GO:0043967|GO:0043968|GO:0071564|GO:0005575|GO:0005622|GO:0005623|GO:0005634|GO:0005654|GO:0005886|GO:0006464|GO:0043226|GO:0043234|GO:0048856|GO:0051276
ENSBTAG00000035726	-3.57767	-1.83902	3.57767	down				ENSBTAG00000035726
ENSBTAG00000006472	-3.57946	-1.83974	3.57946	down	B7TCI3_BOVIN		613505	ENSBTAG00000006472	GO:0004872|GO:0004930|GO:0005515|GO:0005765|GO:0005794|GO:0005886|GO:0007186|GO:0016020|GO:0016324|GO:0032400|GO:0032402|GO:0032438|GO:0033162|GO:0035240|GO:0035584|GO:0035643|GO:0042470|GO:0048015|GO:0050848|GO:0072544|GO:0072545|GO:0005575|GO:0005622|GO:0005623|GO:0005737|GO:0005764|GO:0005773|GO:0005794|GO:0005886|GO:0006810|GO:0007165|GO:0016023|GO:0043226|GO:0043473
ENSBTAG00000018926	-3.58406	-1.84159	3.58406	down	LEAP2_BOVIN		282270	ENSBTAG00000018926	GO:0005575|GO:0005576|GO:0006950
ENSBTAG00000031998	-3.59002	-1.84399	3.59002	down	CXL16_BOVIN		511671	ENSBTAG00000031998	GO:0002376|GO:0005575|GO:0005576|GO:0005615|GO:0005623|GO:0006950|GO:0040011
ENSBTAG00000013048	-3.59208	-1.84482	3.59208	down	E1BLE7_BOVIN		616724	ENSBTAG00000013048
ENSBTAG00000004353	-3.6005	-1.8482	3.6005	down	CNOT6L		518225	ENSBTAG00000004353
ENSBTAG00000020710	-3.60071	-1.84828	3.60071	down	Q08DW5_BOVIN		616874	ENSBTAG00000020710
ENSBTAG00000032902	-3.60212	-1.84885	3.60212	down	Q2HJ28_BOVIN		512464	ENSBTAG00000032902	GO:0005215|GO:0006810|GO:0016020|GO:0005575|GO:0005623|GO:0006810
ENSBTAG00000017925	-3.60757	-1.85103	3.60757	down	LMF2		510646	ENSBTAG00000017925
ENSBTAG00000015427	-3.61524	-1.85409	3.61524	down	CFDP1_BOVIN		281682	ENSBTAG00000015427	GO:0006916|GO:0007155|GO:0007275|GO:0008360|GO:0042127|GO:0007155
ENSBTAG00000020004	-3.61818	-1.85527	3.61818	down	ZNF800		510277	ENSBTAG00000020004	GO:0005575|GO:0005622|GO:0005623
ENSBTAG00000006063	-3.61872	-1.85548	3.61872	down	CT030_BOVIN		785480	ENSBTAG00000006063	GO:0005575|GO:0005623
ENSBTAG00000043071	-3.62069	-1.85626	3.62069	down				ENSBTAG00000043071
ENSBTAG00000047214	-3.63171	-1.86065	3.63171	down	TPPC1_BOVIN		616205	ENSBTAG00000047214	GO:0005575|GO:0005622|GO:0005623|GO:0005737|GO:0005783|GO:0005794|GO:0006810|GO:0016192|GO:0043226
ENSBTAG00000019155	-3.63789	-1.8631	3.63789	down	E1B7I9_BOVIN		538624	ENSBTAG00000019155	GO:0000187|GO:0001702|GO:0001759|GO:0003281|GO:0005068|GO:0005104|GO:0005158|GO:0005515|GO:0005737|GO:0005886|GO:0007169|GO:0007405|GO:0008543|GO:0008595|GO:0030900|GO:0046619|GO:0050678|GO:0060527
ENSBTAG00000044000	-3.6384	-1.8633	3.6384	down	PRIM1		506240	ENSBTAG00000044000	GO:0006259|GO:0009058|GO:0034641
ENSBTAG00000019886	-3.63976	-1.86384	3.63976	down	F1N3C9_BOVIN		514162	ENSBTAG00000019886	GO:0005515|GO:0007088|GO:0019901|GO:0032880|GO:0060236
ENSBTAG00000005344	-3.65631	-1.87039	3.65631	down	Q08DV2_BOVIN		512299	ENSBTAG00000005344	GO:0004343|GO:0005770|GO:0005793|GO:0005794|GO:0008080|GO:0008152|GO:0016740|GO:0005575|GO:0005622|GO:0005623|GO:0005737|GO:0005768|GO:0005794|GO:0043226
ENSBTAG00000014886	-3.65814	-1.87111	3.65814	down	F1N0W7_BOVIN		529318	ENSBTAG00000014886	GO:0003723|GO:0005515|GO:0008270
ENSBTAG00000005017	-3.66005	-1.87186	3.66005	down	F1ML18_BOVIN		531355	ENSBTAG00000005017	GO:0003676|GO:0005622|GO:0006351|GO:0006355|GO:0008270|GO:0005575|GO:0005622|GO:0005623|GO:0006350|GO:0009058|GO:0034641
ENSBTAG00000032557	-3.66157	-1.87246	3.66157	down	CK010_BOVIN		767958	ENSBTAG00000032557	GO:0005575|GO:0005623
ENSBTAG00000012736	-3.67122	-1.87626	3.67122	down	E1BK88_BOVIN		505680	ENSBTAG00000012736	GO:0004045|GO:0005515|GO:0005739|GO:0006412|GO:0006412|GO:0009058
ENSBTAG00000038074	-3.67122	-1.87626	3.67122	down	CXG3_BOVIN		539991	ENSBTAG00000038074	GO:0005575|GO:0005623|GO:0005886|GO:0042592|GO:0043234|GO:0048856|GO:0050877
ENSBTAG00000007428	-3.67135	-1.87631	3.67135	down	CDKL5			ENSBTAG00000007428	GO:0006464
ENSBTAG00000003017	-3.67329	-1.87707	3.67329	down	A8E4R1_BOVIN		616471	ENSBTAG00000003017	GO:0005488
ENSBTAG00000021445	-3.67737	-1.87867	3.67737	down	F1MVI9_BOVIN		407768	ENSBTAG00000021445	GO:0001574|GO:0003828|GO:0006486|GO:0006491|GO:0008373|GO:0009311|GO:0030173|GO:0005575|GO:0005622|GO:0005623|GO:0005737|GO:0005794|GO:0005975|GO:0006464|GO:0009058|GO:0043226
ENSBTAG00000018589	-3.68123	-1.88019	3.68123	down	RFC2_BOVIN		508652	ENSBTAG00000018589	GO:0000166|GO:0003677|GO:0003689|GO:0005515|GO:0005524|GO:0005634|GO:0005663|GO:0006260|GO:0017111|GO:0005575|GO:0005622|GO:0005623|GO:0005634|GO:0005694|GO:0006259|GO:0009058|GO:0034641|GO:0043226|GO:0043234
ENSBTAG00000021338	-3.68523	-1.88175	3.68523	down	OAF		514557	ENSBTAG00000021338
ENSBTAG00000031433	-3.68963	-1.88348	3.68963	down	TEX9		518432	ENSBTAG00000031433
ENSBTAG00000003193	-3.71612	-1.8938	3.71612	down	RPUSD2		506936	ENSBTAG00000003193	GO:0034641
ENSBTAG00000018636	-3.71745	-1.89431	3.71745	down	E1BEV0_BOVIN		530744	ENSBTAG00000018636	GO:0005515
ENSBTAG00000009885	-3.72367	-1.89672	3.72367	down	E1BJK7_BOVIN		507536	ENSBTAG00000009885	GO:0005739
ENSBTAG00000023970	-3.73796	-1.90225	3.73796	down				ENSBTAG00000023970	GO:0002376|GO:0005575|GO:0005623|GO:0005886|GO:0043234
ENSBTAG00000005663	-3.7435	-1.90439	3.7435	down	Q2HJG1_BOVIN		508698	ENSBTAG00000005663	GO:0005813|GO:0051225|GO:0051297|GO:0070652|GO:0005575|GO:0005622|GO:0005623|GO:0005737|GO:0005815|GO:0005856|GO:0007010|GO:0007049|GO:0022607|GO:0043226|GO:0043234
ENSBTAG00000004862	-3.75051	-1.90709	3.75051	down	E1B8A6_BOVIN		539051	ENSBTAG00000004862	GO:0005515|GO:0005829|GO:0007602|GO:0007605|GO:0008020|GO:0009584|GO:0044259|GO:0060041
ENSBTAG00000016546	-3.75401	-1.90843	3.75401	down	E1B7S1_BOVIN		513185	ENSBTAG00000016546	GO:0003676|GO:0003950|GO:0008270
ENSBTAG00000014597	-3.75724	-1.90967	3.75724	down	C19orf68			ENSBTAG00000014597
ENSBTAG00000008066	-3.75863	-1.91021	3.75863	down	LOC100336691		100336691	ENSBTAG00000008066	GO:0005575|GO:0005623|GO:0006810|GO:0007165|GO:0055085
ENSBTAG00000017560	-3.76368	-1.91214	3.76368	down	CEBPG_BOVIN		617530	ENSBTAG00000017560	GO:0003677|GO:0003700|GO:0005515|GO:0005634|GO:0006351|GO:0006355|GO:0006357|GO:0006955|GO:0008134|GO:0016071|GO:0030183|GO:0042267|GO:0043353|GO:0043433|GO:0043565|GO:0045078|GO:0045739|GO:0046982|GO:0046983|GO:0002376|GO:0005575|GO:0005622|GO:0005623|GO:0005634|GO:0006350|GO:0006950|GO:0009058|GO:0030154|GO:0034641|GO:0042592|GO:0043226|GO:0048856
ENSBTAG00000012647	-3.77759	-1.91747	3.77759	down				ENSBTAG00000012647	GO:0005575|GO:0005623|GO:0006464|GO:0007165
ENSBTAG00000006107	-3.781	-1.91877	3.781	down	ANKRD32		520250	ENSBTAG00000006107	GO:0005575|GO:0005622|GO:0005623
ENSBTAG00000012664	-3.7838	-1.91983	3.7838	down	A8E4L2_BOVIN		286838	ENSBTAG00000012664	GO:0005794|GO:0008146|GO:0009987|GO:0015012|GO:0015016|GO:0016787|GO:0005575|GO:0005622|GO:0005623|GO:0005737|GO:0005794|GO:0006790|GO:0009058|GO:0043226
ENSBTAG00000003541	-3.78397	-1.9199	3.78397	down	F1MV30_BOVIN		100137855	ENSBTAG00000003541	GO:0003676|GO:0005622|GO:0006355|GO:0008270|GO:0005575|GO:0005622|GO:0005623
ENSBTAG00000015604	-3.79644	-1.92465	3.79644	down	Q08DL3_BOVIN		540045	ENSBTAG00000015604	GO:0003676|GO:0005515|GO:0005622|GO:0008270|GO:0046872|GO:0005575|GO:0005622|GO:0005623
ENSBTAG00000006713	-3.79992	-1.92597	3.79992	down	ZDHC6_BOVIN		514158	ENSBTAG00000006713	GO:0005575|GO:0005623
ENSBTAG00000004544	-3.80733	-1.92878	3.80733	down	F1MYQ1_BOVIN		539143	ENSBTAG00000004544	GO:0005515
ENSBTAG00000012969	-3.81695	-1.93242	3.81695	down	A3KMY2_BOVIN		541161	ENSBTAG00000012969	GO:0005576|GO:0005615|GO:0007275|GO:0030178|GO:0090090|GO:0090263|GO:0005575|GO:0005576|GO:0005615
ENSBTAG00000043936	-3.81862	-1.93305	3.81862	down				ENSBTAG00000043936
ENSBTAG00000019486	-3.81913	-1.93325	3.81913	down	CLD12_BOVIN		538709	ENSBTAG00000019486	GO:0005575|GO:0005623|GO:0005886
ENSBTAG00000021582	-3.83291	-1.93844	3.83291	down	F1MUI7_BOVIN		531234	ENSBTAG00000021582	GO:0000796|GO:0005488|GO:0005515|GO:0007076|GO:0005575|GO:0005622|GO:0005623|GO:0005694|GO:0007049|GO:0007059|GO:0007067|GO:0043226|GO:0043234|GO:0051276
ENSBTAG00000015081	-3.83917	-1.9408	3.83917	down	A6QQL6_BOVIN		505435	ENSBTAG00000015081
ENSBTAG00000036016	-3.84689	-1.94369	3.84689	down	E1BGY1_BOVIN		509351	ENSBTAG00000036016
ENSBTAG00000003407	-3.86274	-1.94962	3.86274	down	Q2KIQ7_BOVIN		616520	ENSBTAG00000003407	GO:0000166|GO:0003676|GO:0005515|GO:0005689|GO:0005575|GO:0005622|GO:0005623|GO:0005634|GO:0043226
ENSBTAG00000039657	-3.87024	-1.95242	3.87024	down	F2Z4J1_BOVIN		506900	ENSBTAG00000039657	GO:0000786|GO:0003677|GO:0005634|GO:0005694|GO:0006334|GO:0005575|GO:0005622|GO:0005623|GO:0005634|GO:0005694|GO:0022607|GO:0043226|GO:0051276|GO:0065003
ENSBTAG00000026637	-3.88628	-1.95839	3.88628	down	F1MJY7_BOVIN		515167	ENSBTAG00000026637
ENSBTAG00000020713	-3.88738	-1.9588	3.88738	down	E1BIQ6_BOVIN		538296	ENSBTAG00000020713	GO:0005575|GO:0005622|GO:0005623|GO:0005634|GO:0006350|GO:0009058|GO:0034641|GO:0043226
ENSBTAG00000039433	-3.88973	-1.95967	3.88973	down	PCDHB7		100300664	ENSBTAG00000039433	GO:0005575|GO:0005623|GO:0007155
ENSBTAG00000015708	-3.90412	-1.965	3.90412	down	Q5EA94_BOVIN		506807	ENSBTAG00000015708	GO:0004871|GO:0004872|GO:0004930|GO:0004950|GO:0007165|GO:0007186|GO:0016020|GO:0016021|GO:0016494|GO:0005575|GO:0005623|GO:0007165
ENSBTAG00000030775	-3.90832	-1.96655	3.90832	down	Q17QV0_BOVIN		613725	ENSBTAG00000030775	GO:0003723|GO:0005634|GO:0005739|GO:0005829|GO:0043231|GO:0005575|GO:0005622|GO:0005623|GO:0005634|GO:0005737|GO:0005739|GO:0005829|GO:0043226
ENSBTAG00000000807	-3.91345	-1.96844	3.91345	down	A2VDW4_BOVIN		539132	ENSBTAG00000000807	GO:0006810|GO:0016020|GO:0016021|GO:0005575|GO:0005623|GO:0006810
ENSBTAG00000000245	-3.91569	-1.96927	3.91569	down	NHSL1			ENSBTAG00000000245
ENSBTAG00000020596	-3.92379	-1.97225	3.92379	down	E1BCS4_BOVIN		504229	ENSBTAG00000020596
ENSBTAG00000021275	-3.92464	-1.97256	3.92464	down	CIB1_BOVIN		510141	ENSBTAG00000021275	GO:0005575|GO:0005622|GO:0005623|GO:0005634|GO:0005654|GO:0005737|GO:0005783|GO:0005886|GO:0006950|GO:0008219|GO:0043226
ENSBTAG00000001656	-3.93649	-1.97691	3.93649	down	CJ057_BOVIN		100336219	ENSBTAG00000001656	GO:0005575|GO:0005623
ENSBTAG00000038283	-3.94171	-1.97882	3.94171	down	CG023_BOVIN		614280	ENSBTAG00000038283	GO:0005575|GO:0005623
ENSBTAG00000014668	-3.94841	-1.98127	3.94841	down	NAGK_BOVIN		508132	ENSBTAG00000014668	GO:0005575|GO:0005623|GO:0005975|GO:0044281
ENSBTAG00000024508	-3.95719	-1.98448	3.95719	down	F1N2T7_BOVIN			ENSBTAG00000024508	GO:0005509|GO:0005634|GO:0005737|GO:0043231
ENSBTAG00000014790	-3.96817	-1.98847	3.96817	down	E1BNH4_BOVIN		513775	ENSBTAG00000014790	GO:0003676|GO:0005515|GO:0005622|GO:0005634|GO:0008270|GO:0046872|GO:0005575|GO:0005622|GO:0005623|GO:0005634|GO:0043226
ENSBTAG00000014611	-3.96858	-1.98862	3.96858	down	E1BPZ1_BOVIN		533166	ENSBTAG00000014611	GO:0005515|GO:0016020|GO:0016021|GO:0030169|GO:0005575|GO:0005623
ENSBTAG00000020688	-3.97815	-1.9921	3.97815	down	E1BDY4_BOVIN		512021	ENSBTAG00000020688	GO:0005575|GO:0005622|GO:0005623
ENSBTAG00000020250	-3.97956	-1.99261	3.97956	down	F1N108_BOVIN		511439	ENSBTAG00000020250	GO:0001882|GO:0003824|GO:0005415|GO:0006810|GO:0016020|GO:0005575|GO:0005623|GO:0006810
ENSBTAG00000018807	-3.99202	-1.99712	3.99202	down	E1BJ10_BOVIN		538875	ENSBTAG00000018807	GO:0005515
ENSBTAG00000015849	-3.99415	-1.99789	3.99415	down	PNPLA4		785567	ENSBTAG00000015849	GO:0006629
ENSBTAG00000047186	-4.00689	-2.00248	4.00689	down	NDKB_BOVIN		100337235	ENSBTAG00000047186	GO:0005575|GO:0005622|GO:0005623|GO:0005737|GO:0005886|GO:0009058|GO:0034641|GO:0044281
ENSBTAG00000032083	-4.02049	-2.00737	4.02049	down	DHX33			ENSBTAG00000032083
ENSBTAG00000027425	-4.02163	-2.00778	4.02163	down	CA110_BOVIN		617478	ENSBTAG00000027425
ENSBTAG00000047238	-4.02163	-2.00778	4.02163	down	ITGAM		407124	ENSBTAG00000047238
ENSBTAG00000021432	-4.02353	-2.00846	4.02353	down	F1MWP8_BOVIN		614467	ENSBTAG00000021432
ENSBTAG00000006645	-4.02852	-2.01025	4.02852	down	A6QL49_BOVIN		782518	ENSBTAG00000006645	GO:0004871|GO:0004872|GO:0004930|GO:0005886|GO:0007165|GO:0007186|GO:0016021|GO:0035589|GO:0045028|GO:0005575|GO:0005623|GO:0007165
ENSBTAG00000007149	-4.03525	-2.01266	4.03525	down	F1MX66_BOVIN		516993	ENSBTAG00000007149	GO:0003676|GO:0003677|GO:0015074|GO:0006259|GO:0034641
ENSBTAG00000011883	-4.07011	-2.02507	4.07011	down	ARL1_BOVIN		517345	ENSBTAG00000011883	GO:0005575|GO:0005622|GO:0005623|GO:0005737|GO:0005794|GO:0006810|GO:0007165|GO:0043226
ENSBTAG00000001842	-4.07596	-2.02714	4.07596	down	Q2KIV8_BOVIN		615507	ENSBTAG00000001842	GO:0004364|GO:0005515|GO:0006749|GO:0008152|GO:0016740|GO:0042802|GO:0043627
ENSBTAG00000042176	-4.11968	-2.04253	4.11968	down				ENSBTAG00000042176
ENSBTAG00000036127	-4.15139	-2.05359	4.15139	down	Q58DQ0_BOVIN		788389	ENSBTAG00000036127	GO:0008152|GO:0008168|GO:0016740|GO:0032259|GO:0044281
ENSBTAG00000021105	-4.17153	-2.06058	4.17153	down	IRAK4_BOVIN		533692	ENSBTAG00000021105	GO:0006464|GO:0007165
ENSBTAG00000009340	-4.17817	-2.06287	4.17817	down	KATNAL1		781432	ENSBTAG00000009340
ENSBTAG00000004426	-4.18371	-2.06478	4.18371	down	DJB14_BOVIN		538849	ENSBTAG00000004426	GO:0005575|GO:0005623|GO:0006457
ENSBTAG00000018364	-4.20683	-2.07273	4.20683	down	F1MEA1_BOVIN		540137	ENSBTAG00000018364
ENSBTAG00000009620	-4.21436	-2.07531	4.21436	down	WDR27			ENSBTAG00000009620
ENSBTAG00000045645	-4.22414	-2.07866	4.22414	down				ENSBTAG00000045645
ENSBTAG00000012972	-4.23085	-2.08095	4.23085	down	F1MFI9_BOVIN		535227	ENSBTAG00000012972	GO:0005506|GO:0009055|GO:0016705|GO:0020037
ENSBTAG00000004461	-4.23803	-2.08339	4.23803	down	F1MB20_BOVIN		526925	ENSBTAG00000004461	GO:0005515
ENSBTAG00000006040	-4.2754	-2.09606	4.2754	down	UHRF1BP1L		520720	ENSBTAG00000006040
ENSBTAG00000003219	-4.30418	-2.10574	4.30418	down	F1N019_BOVIN		518806	ENSBTAG00000003219	GO:0005515
ENSBTAG00000001346	-4.32332	-2.11214	4.32332	down	STRA8		785714	ENSBTAG00000001346	GO:0005575|GO:0005622|GO:0005623|GO:0005634|GO:0043226
ENSBTAG00000046104	-4.32673	-2.11328	4.32673	down	F1MVV1_BOVIN		767844	ENSBTAG00000046104	GO:0006486|GO:0008378|GO:0008499|GO:0009312|GO:0016020|GO:0005575|GO:0005623|GO:0005975|GO:0006464|GO:0009058
ENSBTAG00000011356	-4.34782	-2.12029	4.34782	down	E1BPZ9_BOVIN		616206	ENSBTAG00000011356	GO:0005515
ENSBTAG00000007375	-4.38801	-2.13357	4.38801	down	MIF_BOVIN		280858	ENSBTAG00000007375	GO:0002376|GO:0005575|GO:0005576|GO:0005615|GO:0005622|GO:0005623|GO:0005737|GO:0006461|GO:0006629|GO:0006950|GO:0007165|GO:0008283|GO:0009058|GO:0022607|GO:0040011|GO:0044281|GO:0065003
ENSBTAG00000012562	-4.41172	-2.14134	4.41172	down	RNF26		539611	ENSBTAG00000012562
ENSBTAG00000016857	-4.4449	-2.15215	4.4449	down	E1BN99_BOVIN		514927	ENSBTAG00000016857	GO:0004222|GO:0005578|GO:0006508|GO:0008233|GO:0008237|GO:0008270|GO:0016787|GO:0031012|GO:0046872|GO:0005575|GO:0005576|GO:0005578
ENSBTAG00000026919	-4.45515	-2.15547	4.45515	down	F1N297_BOVIN		782137	ENSBTAG00000026919	GO:0005515|GO:0007154|GO:0035091
ENSBTAG00000000563	-4.47854	-2.16303	4.47854	down	MYD88_BOVIN		444881	ENSBTAG00000000563	GO:0002238|GO:0002755|GO:0004888|GO:0005515|GO:0005737|GO:0005829|GO:0005886|GO:0006954|GO:0007165|GO:0007166|GO:0009615|GO:0016064|GO:0031224|GO:0031663|GO:0032494|GO:0032496|GO:0032740|GO:0032747|GO:0032755|GO:0032760|GO:0042127|GO:0043123|GO:0044130|GO:0045080|GO:0045087|GO:0045351|GO:0046330|GO:0050671|GO:0050727|GO:0050830|GO:0051092|GO:0070555|GO:0070935|GO:0070976|GO:0071260|GO:0002376|GO:…
ENSBTAG00000015991	-4.49526	-2.16841	4.49526	down	F1MCJ4_BOVIN		282637	ENSBTAG00000015991	GO:0001701|GO:0001829|GO:0005509|GO:0005515|GO:0005737|GO:0005886|GO:0005911|GO:0005912|GO:0005913|GO:0005925|GO:0007155|GO:0007156|GO:0008013|GO:0009898|GO:0009986|GO:0015629|GO:0016020|GO:0016021|GO:0016235|GO:0016323|GO:0016328|GO:0016337|GO:0016342|GO:0019538|GO:0019903|GO:0019904|GO:0022408|GO:0030054|GO:0032794|GO:0032880|GO:0033268|GO:0033561|GO:0042153|GO:0042993|GO:0043219|GO:0043220|GO:…
ENSBTAG00000011498	-4.57109	-2.19254	4.57109	down	ZN184_BOVIN		515674	ENSBTAG00000011498	GO:0003676|GO:0003677|GO:0005622|GO:0005634|GO:0006351|GO:0006355|GO:0008270|GO:0046872|GO:0005575|GO:0005622|GO:0005623|GO:0005634|GO:0006350|GO:0009058|GO:0034641|GO:0043226
ENSBTAG00000048262	-4.65266	-2.21806	4.65266	down	LOC100297865		100297865	ENSBTAG00000048262
ENSBTAG00000018479	-4.67972	-2.22642	4.67972	down	Q2NKZ7_BOVIN		614890	ENSBTAG00000018479	GO:0004439|GO:0004725|GO:0005739|GO:0006470|GO:0008138|GO:0016311|GO:0016787|GO:0016791|GO:0035335|GO:0046855|GO:0005575|GO:0005622|GO:0005623|GO:0005737|GO:0005739|GO:0005975|GO:0006464|GO:0043226|GO:0044281
ENSBTAG00000035438	-4.68656	-2.22853	4.68656	down				ENSBTAG00000035438	GO:0000902|GO:0005575|GO:0005622|GO:0005623|GO:0005737|GO:0048856
ENSBTAG00000014818	-4.69182	-2.23015	4.69182	down	E1BMP3_BOVIN		526379	ENSBTAG00000014818	GO:0000166|GO:0002528|GO:0004672|GO:0004674|GO:0004683|GO:0004687|GO:0005524|GO:0005737|GO:0006468|GO:0015629|GO:0016772|GO:0045214|GO:0071347|GO:0006464
ENSBTAG00000002571	-4.72677	-2.24085	4.72677	down	E1BN13_BOVIN		507032	ENSBTAG00000002571	GO:0005737|GO:0005575|GO:0005622|GO:0005623|GO:0005737
ENSBTAG00000013837	-4.7278	-2.24117	4.7278	down	A6QNT3_BOVIN		512715	ENSBTAG00000013837	GO:0000166|GO:0003924|GO:0005198|GO:0005525|GO:0005874|GO:0006184|GO:0007017|GO:0007018|GO:0043234|GO:0051258|GO:0005575|GO:0005622|GO:0005623|GO:0005856|GO:0006461|GO:0009056|GO:0022607|GO:0034641|GO:0034655|GO:0043226|GO:0043234|GO:0044281|GO:0065003
ENSBTAG00000020313	-4.76351	-2.25202	4.76351	down	FNBP1		538717	ENSBTAG00000020313	GO:0005575|GO:0005622|GO:0005623|GO:0005737|GO:0005840|GO:0006412|GO:0007165|GO:0009058|GO:0043226
ENSBTAG00000009912	-4.76493	-2.25246	4.76493	down	A0JNE1_BOVIN		519743	ENSBTAG00000009912	GO:0004672|GO:0004674|GO:0005524|GO:0005813|GO:0006468|GO:0016772|GO:0006464
ENSBTAG00000009888	-4.77474	-2.25542	4.77474	down	DRAM2_BOVIN		767922	ENSBTAG00000009888	GO:0005575|GO:0005622|GO:0005623|GO:0005737|GO:0005764|GO:0005773|GO:0008219|GO:0043226
ENSBTAG00000003447	-4.77941	-2.25683	4.77941	down	E1BEJ5_BOVIN			ENSBTAG00000003447	GO:0003676|GO:0003677|GO:0005622|GO:0006351|GO:0006355|GO:0008270|GO:0046872|GO:0005575|GO:0005622|GO:0005623|GO:0006350|GO:0009058|GO:0034641
ENSBTAG00000000387	-4.82082	-2.26928	4.82082	down	Q3MHK5_BOVIN		614730	ENSBTAG00000000387
ENSBTAG00000014828	-4.83463	-2.2734	4.83463	down	Q95NB9_BOVIN		282648	ENSBTAG00000014828	GO:0000096|GO:0005216|GO:0005245|GO:0005515|GO:0005634|GO:0005737|GO:0005891|GO:0006006|GO:0006811|GO:0006816|GO:0007204|GO:0007214|GO:0007268|GO:0007270|GO:0007274|GO:0007416|GO:0007628|GO:0008219|GO:0008331|GO:0014051|GO:0014056|GO:0016020|GO:0016049|GO:0017156|GO:0017158|GO:0019226|GO:0019905|GO:0021522|GO:0021590|GO:0021679|GO:0021680|GO:0021702|GO:0021750|GO:0021953|GO:0030425|GO:0030644|GO:…
ENSBTAG00000016332	-4.87193	-2.28449	4.87193	down	E1BQ25_BOVIN		513000	ENSBTAG00000016332	GO:0004402|GO:0005515|GO:0008270|GO:0032777|GO:0035064|GO:0035267|GO:0043065|GO:0043967|GO:0043968|GO:0046872
ENSBTAG00000012152	-4.87394	-2.28509	4.87394	down	Q2KJ42_BOVIN		615175	ENSBTAG00000012152	GO:0000166|GO:0003676|GO:0005515|GO:0016363|GO:0042382|GO:0042802|GO:0005575|GO:0005622|GO:0005623|GO:0005634|GO:0005654|GO:0043226
ENSBTAG00000012012	-4.88352	-2.28792	4.88352	down	CYB5_BOVIN		100335454	ENSBTAG00000012012	GO:0005575|GO:0005622|GO:0005623|GO:0005737|GO:0005739|GO:0005783|GO:0006091|GO:0006810|GO:0043226
ENSBTAG00000004722	-4.90522	-2.29432	4.90522	down	E1B8U2_BOVIN		509460	ENSBTAG00000004722	GO:0008152|GO:0008168
ENSBTAG00000008321	-4.92287	-2.2995	4.92287	down	RNF8_BOVIN		515933	ENSBTAG00000008321	GO:0005575|GO:0005622|GO:0005623|GO:0005634|GO:0005694|GO:0006259|GO:0006464|GO:0006950|GO:0007049|GO:0007067|GO:0034641|GO:0043226|GO:0043234|GO:0051276|GO:0051301
ENSBTAG00000002699	-4.96545	-2.31192	4.96545	down	KIT_BOVIN		280832	ENSBTAG00000002699	GO:0000166|GO:0002318|GO:0002320|GO:0002573|GO:0004672|GO:0004674|GO:0004713|GO:0004714|GO:0004872|GO:0005020|GO:0005515|GO:0005524|GO:0005615|GO:0006468|GO:0006687|GO:0007169|GO:0007243|GO:0007286|GO:0008284|GO:0008584|GO:0009314|GO:0009897|GO:0009986|GO:0010628|GO:0016020|GO:0016021|GO:0016301|GO:0016310|GO:0016740|GO:0016772|GO:0018108|GO:0019221|GO:0030097|GO:0035234|GO:0043069|GO:0043406|GO:…
ENSBTAG00000013069	-5.03917	-2.33319	5.03917	down	Q29RS3_BOVIN		534598	ENSBTAG00000013069	GO:0001750|GO:0005515|GO:0005516|GO:0005813|GO:0032391|GO:0042384|GO:0045494|GO:0048496|GO:0005575|GO:0005623|GO:0005929|GO:0048856|GO:0050877
ENSBTAG00000000497	-5.04255	-2.33415	5.04255	down	AK1A1_BOVIN		618607	ENSBTAG00000000497	GO:0005575|GO:0005622|GO:0005623|GO:0005737|GO:0005829|GO:0005886|GO:0005975|GO:0009056|GO:0009058|GO:0044281
ENSBTAG00000008130	-5.05224	-2.33692	5.05224	down	MED10_BOVIN		614276	ENSBTAG00000008130	GO:0005575|GO:0005622|GO:0005623|GO:0005634|GO:0005654|GO:0006350|GO:0009058|GO:0034641|GO:0043226|GO:0043234
ENSBTAG00000047089	-5.07876	-2.34448	5.07876	down				ENSBTAG00000047089
ENSBTAG00000021219	-5.09188	-2.3482	5.09188	down	SEPT1_BOVIN		512478	ENSBTAG00000021219	GO:0005575|GO:0005622|GO:0005623|GO:0005737|GO:0005815|GO:0005856|GO:0007049|GO:0043226|GO:0043234|GO:0051301
ENSBTAG00000008832	-5.12813	-2.35843	5.12813	down	E1BAG6_BOVIN		786204	ENSBTAG00000008832	GO:0005125|GO:0005515|GO:0005576|GO:0005615|GO:0006935|GO:0006955|GO:0008009|GO:0002376|GO:0005575|GO:0005576|GO:0005615
ENSBTAG00000001663	-5.18606	-2.37464	5.18606	down	LOC782980		788473	ENSBTAG00000001663	GO:0006412|GO:0009058
ENSBTAG00000017189	-5.46921	-2.45133	5.46921	down	DPOE4_BOVIN		613730	ENSBTAG00000017189	GO:0005575|GO:0005622|GO:0005623|GO:0005634|GO:0005654|GO:0006464|GO:0043226|GO:0043234|GO:0051276
ENSBTAG00000010668	-5.54749	-2.47184	5.54749	down	GEMI7_BOVIN		618024	ENSBTAG00000010668	GO:0005575|GO:0005622|GO:0005623|GO:0005634|GO:0005654|GO:0005737|GO:0006397|GO:0034641|GO:0043226
ENSBTAG00000015911	-5.54854	-2.47211	5.54854	down	E1BBJ6_BOVIN		539733	ENSBTAG00000015911	GO:0005515
ENSBTAG00000004860	-5.65675	-2.49997	5.65675	down	A6QQD5_BOVIN		537062	ENSBTAG00000004860	GO:0003824|GO:0008152|GO:0031957
ENSBTAG00000005477	-5.66775	-2.50278	5.66775	down	LAPM5_BOVIN		512361	ENSBTAG00000005477	GO:0005575|GO:0005622|GO:0005623|GO:0005737|GO:0005764|GO:0005773|GO:0005886|GO:0006810|GO:0043226
ENSBTAG00000038488	-5.67126	-2.50367	5.67126	down	TYB4_BOVIN		100297716	ENSBTAG00000038488	GO:0003779|GO:0005634|GO:0005737|GO:0005829|GO:0005856|GO:0007010|GO:0030036|GO:0030334|GO:0042989|GO:0005575|GO:0005622|GO:0005623|GO:0005634|GO:0005737|GO:0005829|GO:0005856|GO:0007010|GO:0043226
ENSBTAG00000011992	-5.68744	-2.50778	5.68744	down	E1B7Q8_BOVIN		524064	ENSBTAG00000011992	GO:0004871|GO:0004872|GO:0004888|GO:0004930|GO:0005886|GO:0007165|GO:0007166|GO:0007186|GO:0016020|GO:0016021|GO:0005575|GO:0005623|GO:0005886|GO:0007165
ENSBTAG00000020924	-5.7185	-2.51564	5.7185	down	F1MD71_BOVIN		532538	ENSBTAG00000020924	GO:0005515
ENSBTAG00000003878	-5.73933	-2.52088	5.73933	down	ZUFSP		533724	ENSBTAG00000003878	GO:0005575|GO:0005622|GO:0005623
ENSBTAG00000005573	-5.82998	-2.54349	5.82998	down	SCND1_BOVIN		513983	ENSBTAG00000005573	GO:0005575|GO:0005622|GO:0005623|GO:0005634|GO:0006350|GO:0009058|GO:0034641|GO:0043226
ENSBTAG00000002837	-5.93667	-2.56965	5.93667	down	F1MBM5_BOVIN		533928	ENSBTAG00000002837	GO:0000166|GO:0005524|GO:0005737|GO:0017111|GO:0051085|GO:0006457
ENSBTAG00000004476	-6.24437	-2.64256	6.24437	down	F1MAZ7_BOVIN		507711	ENSBTAG00000004476	GO:0005739|GO:0015993|GO:0016491|GO:0046872|GO:0047988|GO:0055114
ENSBTAG00000022564	-6.34008	-2.6645	6.34008	down	DDBX_BOVIN		506594	ENSBTAG00000022564	GO:0005575|GO:0005622|GO:0005623|GO:0005737
