# Supplementary material for: Gene Expression and Carcass Traits Are Different between Different Quality Grade Groups in Red-Faced Hereford Steers
Source: Animals (Basel). 2021 Jun 27;11(7):1910. doi: 10.3390/ani11071910 (PMC8300355; doi:10.3390/ani11071910)
Supplement: Supplementary file 1 [file animals-11-01910-s001.zip › Supplemental File 3. DE Genes Sel vs. Stan.xlsx]

## Sheet: z
Gene ID	p-value	Corrected p-value	Gene Symbol	Aliases	Entrez ID	Ensembl ID	GO Accession
ENSBTAG00000047293	0	0	NRIP1		524960	ENSBTAG00000047293
ENSBTAG00000014508	0	0	FBXO40		613597	ENSBTAG00000014508
ENSBTAG00000006471	0	0	E1BJC1_BOVIN		538576	ENSBTAG00000006471	GO:0005515|GO:0006810|GO:0006869|GO:0006810
ENSBTAG00000044788	0	0				ENSBTAG00000044788
ENSBTAG00000004126	0	0	MLF1_BOVIN		533379	ENSBTAG00000004126	GO:0002376|GO:0005575|GO:0005622|GO:0005623|GO:0005634|GO:0005737|GO:0006350|GO:0007049|GO:0009058|GO:0030154|GO:0034641|GO:0043226|GO:0048856
ENSBTAG00000009214	0	0	F1MEX1_BOVIN		281148	ENSBTAG00000009214	GO:0003677|GO:0003700|GO:0005515|GO:0005634|GO:0006351|GO:0006355|GO:0043565|GO:0045893|GO:0005575|GO:0005622|GO:0005623|GO:0005634|GO:0006350|GO:0009058|GO:0034641|GO:0043226
ENSBTAG00000003718	0	0	HACL1		512676	ENSBTAG00000003718
ENSBTAG00000026986	0	0	Q28087_BOVIN			ENSBTAG00000026986	GO:0001701|GO:0001756|GO:0003007|GO:0004672|GO:0004674|GO:0005199|GO:0005515|GO:0005524|GO:0005727|GO:0006468|GO:0006936|GO:0007507|GO:0007512|GO:0016772|GO:0030017|GO:0030018|GO:0031430|GO:0031672|GO:0031674|GO:0043056|GO:0055002|GO:0055003|GO:0005575|GO:0005622|GO:0005623|GO:0006464
ENSBTAG00000020296	0	0	UBR3		537932	ENSBTAG00000020296
ENSBTAG00000017743	0	0	XIRP2			ENSBTAG00000017743	GO:0005575|GO:0005623|GO:0005886|GO:0007010
ENSBTAG00000008755	0	0	A6QR47_BOVIN		507865	ENSBTAG00000008755	GO:0008270
ENSBTAG00000003650	0	0	NR4A2_BOVIN		540245	ENSBTAG00000003650	GO:0000902|GO:0005575|GO:0005622|GO:0005623|GO:0005634|GO:0006350|GO:0006950|GO:0007165|GO:0009058|GO:0021700|GO:0030154|GO:0034641|GO:0040011|GO:0043226|GO:0044281|GO:0048856|GO:0048870
ENSBTAG00000006907	0	0	E1B7A5_BOVIN		407121	ENSBTAG00000006907	GO:0005515
ENSBTAG00000020855	0	0	E1BJR7_BOVIN		512883	ENSBTAG00000020855	GO:0004721|GO:0004725|GO:0005488|GO:0005515|GO:0005737|GO:0005856|GO:0006470|GO:0008092|GO:0009898|GO:0016311|GO:0016787|GO:0016791|GO:0035335|GO:0005575|GO:0005622|GO:0005623|GO:0005856|GO:0006464|GO:0043226
ENSBTAG00000019298	0	0	F1MB87_BOVIN		506029	ENSBTAG00000019298	GO:0000902|GO:0004672|GO:0004674|GO:0005515|GO:0005524|GO:0005634|GO:0005737|GO:0006468|GO:0006611|GO:0006916|GO:0007254|GO:0016772|GO:0032147|GO:0006464
ENSBTAG00000009707	0	0	MYL1_BOVIN		317657	ENSBTAG00000009707	GO:0005575|GO:0005622|GO:0005623|GO:0005737|GO:0005856|GO:0043226|GO:0043234
ENSBTAG00000003809	0	0	F1MKT3_BOVIN		540771	ENSBTAG00000003809	GO:0004435|GO:0004629|GO:0005509|GO:0005515|GO:0005622|GO:0006629|GO:0007165|GO:0007340|GO:0008081|GO:0035556|GO:0006629|GO:0007165
ENSBTAG00000040055	0	0	CAB39_BOVIN		511451	ENSBTAG00000040055	GO:0001934|GO:0004674|GO:0005488|GO:0005515|GO:0005737|GO:0019900|GO:0030295|GO:0005575|GO:0005622|GO:0005623|GO:0005737
ENSBTAG00000039121	0	0	A6QL75_BOVIN		614435	ENSBTAG00000039121	GO:0004725|GO:0005515|GO:0005737|GO:0006470|GO:0008138|GO:0016311|GO:0016791|GO:0035335|GO:0005575|GO:0005622|GO:0005623|GO:0005737|GO:0006464
ENSBTAG00000016819	0	0	FABPH_BOVIN		281758	ENSBTAG00000016819	GO:0005215|GO:0005488|GO:0005737|GO:0005739|GO:0005759|GO:0006656|GO:0006810|GO:0008289|GO:0005575|GO:0005622|GO:0005623|GO:0005737|GO:0005739|GO:0006629|GO:0006810|GO:0009058|GO:0034641|GO:0043226|GO:0044281
ENSBTAG00000043315	0	0				ENSBTAG00000043315
ENSBTAG00000005085	0	0	Q2KI94_BOVIN		528912	ENSBTAG00000005085	GO:0005515|GO:0005622|GO:0005737|GO:0008270|GO:0031432|GO:0046872|GO:0005575|GO:0005622|GO:0005623|GO:0005737
ENSBTAG00000014885	0	0	MYOM3			ENSBTAG00000014885
ENSBTAG00000016448	0	0	ZBTB40		534714	ENSBTAG00000016448	GO:0005575|GO:0005622|GO:0005623
ENSBTAG00000006084	0	0	A5PJP5_BOVIN		510683	ENSBTAG00000006084	GO:0000166|GO:0000287|GO:0000422|GO:0004672|GO:0004674|GO:0005524|GO:0005739|GO:0005829|GO:0006468|GO:0006950|GO:0007243|GO:0010857|GO:0016301|GO:0016310|GO:0016772|GO:0018105|GO:0031396|GO:0031625|GO:0032226|GO:0033603|GO:0033605|GO:0043123|GO:0043254|GO:0055131|GO:0090200|GO:0006464
ENSBTAG00000020969	0	0	A7YVH8_BOVIN		524645	ENSBTAG00000020969	GO:0005515
ENSBTAG00000008652	0	0	F1N062_BOVIN		100124500	ENSBTAG00000008652	GO:0006470|GO:0008138|GO:0016311|GO:0016791|GO:0006464
ENSBTAG00000020223	0	0	Q05JF3_BOVIN		508394	ENSBTAG00000020223	GO:0005509|GO:0005739|GO:0007029|GO:0009408|GO:0010880|GO:0014809|GO:0016529|GO:0033018|GO:0005575|GO:0005622|GO:0005623|GO:0005737|GO:0005739|GO:0005783|GO:0006950|GO:0007165|GO:0043226
ENSBTAG00000003954	0	0	E1BGA4_BOVIN		540563	ENSBTAG00000003954	GO:0003677|GO:0005515|GO:0005634|GO:0008168|GO:0008270|GO:0016740|GO:0018024|GO:0032259|GO:0034968|GO:0046872|GO:0005575|GO:0005622|GO:0005623|GO:0005634|GO:0006464|GO:0043226|GO:0044281|GO:0051276
ENSBTAG00000018474	0	0	E1BJQ3_BOVIN		507359	ENSBTAG00000018474	GO:0004896|GO:0004897|GO:0004915|GO:0005138|GO:0005515|GO:0005576|GO:0005896|GO:0008284|GO:0009986|GO:0010536|GO:0016020|GO:0016324|GO:0019221|GO:0019899|GO:0019981|GO:0032717|GO:0032722|GO:0032755|GO:0032966|GO:0034097|GO:0042517|GO:0042803|GO:0043410|GO:0045768|GO:0048661|GO:0050731|GO:0050829|GO:0050830|GO:0070102|GO:0070119|GO:0070120|GO:0005575|GO:0005623|GO:0007165
ENSBTAG00000033217	0	0	TPM3_BOVIN		788816	ENSBTAG00000033217	GO:0005575|GO:0005622|GO:0005623|GO:0005737|GO:0005856|GO:0007165|GO:0043226
ENSBTAG00000007281	0	0	SEMA6C			ENSBTAG00000007281	GO:0005575|GO:0005623
ENSBTAG00000015154	0	0	A5PJR2_BOVIN		788087	ENSBTAG00000015154	GO:0042981
ENSBTAG00000001246	0	0	ATP1A1		282144	ENSBTAG00000001246	GO:0005575|GO:0005623|GO:0006810|GO:0009058|GO:0034641|GO:0044281
ENSBTAG00000011548	0	0	F1MLX6_BOVIN		512748	ENSBTAG00000011548	GO:0003876|GO:0006144|GO:0009168|GO:0016814|GO:0019239|GO:0009058|GO:0034641|GO:0044281
ENSBTAG00000021752	0	0	DNJB4_BOVIN		541274	ENSBTAG00000021752	GO:0006457
ENSBTAG00000042353	0	0				ENSBTAG00000042353
ENSBTAG00000008636	0	0	A2VDP8_BOVIN		100124505	ENSBTAG00000008636	GO:0003824|GO:0004114|GO:0007165|GO:0008081|GO:0008152|GO:0016787|GO:0046872|GO:0007165
ENSBTAG00000019011	0	0	PGM1_BOVIN		534402	ENSBTAG00000019011	GO:0005575|GO:0005622|GO:0005623|GO:0005737|GO:0005829|GO:0005975|GO:0006091|GO:0009056|GO:0009058|GO:0042592|GO:0044281
ENSBTAG00000016990	0	0	E1BND0_BOVIN		532257	ENSBTAG00000016990	GO:0004221|GO:0005488|GO:0005515|GO:0006511|GO:0008233|GO:0008234|GO:0016787|GO:0009056
ENSBTAG00000045792	0	0				ENSBTAG00000045792
ENSBTAG00000021024	0	0	MACF1			ENSBTAG00000021024	GO:0005575|GO:0005622|GO:0005623|GO:0005856|GO:0007049|GO:0043226
ENSBTAG00000014132	0	0	SNED1			ENSBTAG00000014132	GO:0007155
ENSBTAG00000017086	0	0	F1MGY2_BOVIN		407210	ENSBTAG00000017086	GO:0004872|GO:0005070|GO:0005158|GO:0005515|GO:0007165|GO:0030178|GO:0030949|GO:0042326|GO:0046325|GO:0046627|GO:0048009|GO:0007165
ENSBTAG00000014069	0	0	PDK4		507367	ENSBTAG00000014069	GO:0006464|GO:0007165
ENSBTAG00000015509	0	0	F1MJ80_BOVIN		520472	ENSBTAG00000015509	GO:0004516|GO:0005737|GO:0009435|GO:0047280|GO:0005575|GO:0005622|GO:0005623|GO:0005737|GO:0009058|GO:0034641|GO:0044281|GO:0051186
ENSBTAG00000006733	0	0	PPP1R3A		784877	ENSBTAG00000006733
ENSBTAG00000002157	0	0	F1N3Z1_BOVIN		521024	ENSBTAG00000002157	GO:0005515|GO:0005523|GO:0005856|GO:0005575|GO:0005622|GO:0005623|GO:0005856|GO:0043226
ENSBTAG00000006253	0	0	E1BE25_BOVIN			ENSBTAG00000006253	GO:0003779|GO:0005515|GO:0005737|GO:0005886
ENSBTAG00000017860	0	0	E1BA53_BOVIN		510158	ENSBTAG00000017860	GO:0000122|GO:0003714|GO:0004672|GO:0004674|GO:0005515|GO:0005524|GO:0005634|GO:0005737|GO:0005813|GO:0006468|GO:0006978|GO:0007179|GO:0007224|GO:0007628|GO:0008284|GO:0008344|GO:0009952|GO:0010842|GO:0016604|GO:0016605|GO:0016772|GO:0030182|GO:0030511|GO:0030514|GO:0031965|GO:0043388|GO:0043524|GO:0045893|GO:0046330|GO:0046332|GO:0046790|GO:0048596|GO:0050882|GO:0060059|GO:0060235|GO:0060395|GO:…
ENSBTAG00000011105	0	0	S38A2_BOVIN		338044	ENSBTAG00000011105	GO:0003333|GO:0005886|GO:0006810|GO:0006811|GO:0006814|GO:0006865|GO:0015171|GO:0015293|GO:0016020|GO:0016021|GO:0005575|GO:0005623|GO:0005886|GO:0006810|GO:0055085
ENSBTAG00000002902	0	0	F1MFY7_BOVIN		521784	ENSBTAG00000002902
ENSBTAG00000013315	0	0	ATPB_BOVIN		327675	ENSBTAG00000013315	GO:0005575|GO:0005622|GO:0005623|GO:0005737|GO:0005739|GO:0005886|GO:0006629|GO:0006810|GO:0009056|GO:0009058|GO:0034641|GO:0034655|GO:0040011|GO:0042592|GO:0043226|GO:0043234|GO:0044281|GO:0048646|GO:0048856|GO:0048870|GO:0055085
ENSBTAG00000011762	0	0	E1BIQ7_BOVIN		521057	ENSBTAG00000011762	GO:0005515
ENSBTAG00000031217	0	0	Q148H2_BOVIN		515421	ENSBTAG00000031217	GO:0005509|GO:0005515
ENSBTAG00000012897	0	0	ITGA7			ENSBTAG00000012897
ENSBTAG00000042417	0	0				ENSBTAG00000042417
ENSBTAG00000011392	0	0	A6QP89_BOVIN		510763	ENSBTAG00000011392	GO:0005515|GO:0006936|GO:0030016|GO:0031432|GO:0005575|GO:0005622|GO:0005623|GO:0005737|GO:0043226
ENSBTAG00000019409	0	0	GNPTAB		509610	ENSBTAG00000019409	GO:0005575|GO:0005622|GO:0005623|GO:0005634|GO:0030154|GO:0043226
ENSBTAG00000027064	0	0	E1BJI4_BOVIN		539986	ENSBTAG00000027064	GO:0000786|GO:0003677|GO:0005515|GO:0005634|GO:0006334|GO:0005575|GO:0005622|GO:0005623|GO:0005634|GO:0005694|GO:0022607|GO:0043226|GO:0051276|GO:0065003
ENSBTAG00000002313	0	0	ITPR2		100336632	ENSBTAG00000002313	GO:0005575|GO:0005623|GO:0006810|GO:0055085
ENSBTAG00000009663	0	0	A5D7Q4_BOVIN		533297	ENSBTAG00000009663	GO:0001701|GO:0003676|GO:0003677|GO:0003697|GO:0003730|GO:0005515|GO:0005634|GO:0005737|GO:0005844|GO:0006355|GO:0007283|GO:0008584|GO:0009566|GO:0030529|GO:0043066|GO:0046622|GO:0048642|GO:0000003|GO:0005575|GO:0005622|GO:0005623|GO:0005634|GO:0005737|GO:0009790|GO:0043226|GO:0048856
ENSBTAG00000011765	0	0	GBRL1_BOVIN		338472	ENSBTAG00000011765	GO:0005575|GO:0005622|GO:0005623|GO:0005737|GO:0005783|GO:0005794|GO:0005856|GO:0006950|GO:0009056|GO:0022607|GO:0043226|GO:0043234
ENSBTAG00000019782	0	0	TPIS_BOVIN		281543	ENSBTAG00000019782	GO:0005975|GO:0006091|GO:0006629|GO:0009056|GO:0009058|GO:0009790|GO:0034641|GO:0044281|GO:0051186
ENSBTAG00000014731	0	0	G3P_BOVIN		786101	ENSBTAG00000014731	GO:0003824|GO:0004365|GO:0005488|GO:0005634|GO:0005737|GO:0005829|GO:0006006|GO:0006096|GO:0006915|GO:0008152|GO:0008943|GO:0016491|GO:0016620|GO:0016740|GO:0035605|GO:0035606|GO:0050821|GO:0051287|GO:0051402|GO:0055114|GO:0005575|GO:0005622|GO:0005623|GO:0005634|GO:0005737|GO:0005829|GO:0005975|GO:0006091|GO:0006464|GO:0008219|GO:0009056|GO:0043226|GO:0044281
ENSBTAG00000048271	0	0	MICAL3		532244	ENSBTAG00000048271
ENSBTAG00000042456	0	0				ENSBTAG00000042456
ENSBTAG00000019574	0	0	A5PJL3_BOVIN		512943	ENSBTAG00000019574	GO:0000166|GO:0000287|GO:0004672|GO:0004674|GO:0004707|GO:0005515|GO:0005524|GO:0006468|GO:0016301|GO:0016310|GO:0016740|GO:0016772|GO:0045445|GO:0006464|GO:0030154|GO:0048856
ENSBTAG00000002574	0	0	MYOZ2_BOVIN		100336261	ENSBTAG00000002574	GO:0005575|GO:0005622|GO:0005623|GO:0005737|GO:0005856|GO:0043226
ENSBTAG00000010610	0	0	DDT4L_BOVIN		510906	ENSBTAG00000010610	GO:0005575|GO:0005622|GO:0005623|GO:0005737
ENSBTAG00000046333	0	0	LOC784183		784183	ENSBTAG00000046333
ENSBTAG00000011187	0	0	FA13A_BOVIN		282605	ENSBTAG00000011187
ENSBTAG00000002348	0	0	B2NIZ2_BOVIN		282360	ENSBTAG00000002348	GO:0005215|GO:0005452|GO:0005515|GO:0006810|GO:0006814|GO:0006820|GO:0008509|GO:0015701|GO:0016020|GO:0016021|GO:0005575|GO:0005623|GO:0006810
ENSBTAG00000014041	0	0	Q2KJ17_BOVIN		539249	ENSBTAG00000014041	GO:0000166|GO:0003676|GO:0005515|GO:0005622|GO:0005737|GO:0006810|GO:0005575|GO:0005622|GO:0005623|GO:0006810
ENSBTAG00000010389	0	0	E1BAJ4_BOVIN		513376	ENSBTAG00000010389	GO:0003824|GO:0005515|GO:0005975|GO:0030246|GO:0005975
ENSBTAG00000019427	0	0	LOC514704		514704	ENSBTAG00000019427
ENSBTAG00000039335	0	0	A2VDR7_BOVIN		523285	ENSBTAG00000039335
ENSBTAG00000042170	0	0				ENSBTAG00000042170
ENSBTAG00000025443	0	0	FNIP1		523042	ENSBTAG00000025443
ENSBTAG00000015683	0	0	E1BBY7_BOVIN		536558	ENSBTAG00000015683	GO:0000166|GO:0005524|GO:0005634|GO:0005737|GO:0034619|GO:0045040
ENSBTAG00000007782	0	0	F1MPU4_BOVIN		507884	ENSBTAG00000007782	GO:0005515
ENSBTAG00000030499	0	0	F1N6Q6_BOVIN		786565	ENSBTAG00000030499	GO:0000166|GO:0003700|GO:0003779|GO:0005515|GO:0006355|GO:0016043|GO:0017048|GO:0030036|GO:0030041|GO:0032886|GO:0043565|GO:0007010
ENSBTAG00000025136	0	0	F1N0W6_BOVIN		613741	ENSBTAG00000025136	GO:0005515|GO:0030018
ENSBTAG00000001003	0	0	F1MJT6_BOVIN		538944	ENSBTAG00000001003	GO:0005739|GO:0016301|GO:0016772
ENSBTAG00000014906	0	0	F1N6I5_BOVIN		282662	ENSBTAG00000014906	GO:0005488|GO:0005509|GO:0005515|GO:0005540|GO:0005576|GO:0005578|GO:0005615|GO:0007155|GO:0007507|GO:0008347|GO:0031012|GO:0007155
ENSBTAG00000042819	0	0				ENSBTAG00000042819
ENSBTAG00000017232	0	0	KIF13B		534909	ENSBTAG00000017232
ENSBTAG00000000804	0	0	MOL2B_BOVIN		540817	ENSBTAG00000000804
ENSBTAG00000043961	0	0	MPDZ		536863	ENSBTAG00000043961
ENSBTAG00000005090	0	0	F1MNY2_BOVIN		515491	ENSBTAG00000005090
ENSBTAG00000012991	0	0	A7Z048_BOVIN		518308	ENSBTAG00000012991	GO:0007049
ENSBTAG00000018318	0	0	DNJB5_BOVIN		540083	ENSBTAG00000018318	GO:0005575|GO:0005622|GO:0005623|GO:0005634|GO:0005737|GO:0005829|GO:0006457|GO:0006950|GO:0043226
ENSBTAG00000012855	0	0	LIPL_BOVIN		280843	ENSBTAG00000012855	GO:0005575|GO:0005576|GO:0005615|GO:0005623|GO:0005886|GO:0006629|GO:0009056|GO:0009058|GO:0042592|GO:0044281
ENSBTAG00000019554	0	0	F16P2_BOVIN		514066	ENSBTAG00000019554	GO:0005975|GO:0009058|GO:0044281
ENSBTAG00000010760	0	0	F1N5I9_BOVIN		517422	ENSBTAG00000010760	GO:0000166|GO:0003676|GO:0003677|GO:0003887|GO:0006139|GO:0006260|GO:0006281|GO:0016035|GO:0006259|GO:0009058|GO:0034641
ENSBTAG00000003015	0	0	A6QQS4_BOVIN		538226	ENSBTAG00000003015	GO:0005634|GO:0007050|GO:0005575|GO:0005622|GO:0005623|GO:0005634|GO:0007049|GO:0043226
ENSBTAG00000036087	0	0	ARMC2			ENSBTAG00000036087
ENSBTAG00000019110	0	0	PNRC1		507736	ENSBTAG00000019110
ENSBTAG00000010229	0	0	LOC100138434		100138434	ENSBTAG00000010229	GO:0005575|GO:0005576|GO:0005578|GO:0005623|GO:0007155|GO:0007165|GO:0043234
ENSBTAG00000021830	0	0	F1MNS5_BOVIN		615535	ENSBTAG00000021830	GO:0003676|GO:0003824|GO:0004551|GO:0005044|GO:0005158|GO:0005515|GO:0005524|GO:0005615|GO:0005886|GO:0006091|GO:0006796|GO:0006955|GO:0008152|GO:0009143|GO:0009986|GO:0016787|GO:0030247|GO:0030308|GO:0030505|GO:0030643|GO:0030730|GO:0031953|GO:0032869|GO:0042803|GO:0045599|GO:0045719|GO:0046325|GO:0046627|GO:0046872|GO:0047429|GO:0050427|GO:0002376
ENSBTAG00000021970	0	0	EYA4		538786	ENSBTAG00000021970
ENSBTAG00000000817	0	0	SYNJ2		518435	ENSBTAG00000000817
ENSBTAG00000002402	0	0	Q862E4_BOVIN		281849	ENSBTAG00000002402	GO:0001948|GO:0004872|GO:0005215|GO:0005515|GO:0005520|GO:0005537|GO:0005624|GO:0005634|GO:0005641|GO:0005737|GO:0005768|GO:0006810|GO:0009986|GO:0016020|GO:0016021|GO:0030139|GO:0030140|GO:0051219|GO:0005575|GO:0005622|GO:0005623|GO:0005634|GO:0005635|GO:0005737|GO:0005768|GO:0005794|GO:0006810|GO:0016023|GO:0043226
ENSBTAG00000011338	0	0	A2VDV5_BOVIN		100125763	ENSBTAG00000011338	GO:0005515|GO:0005737|GO:0017015|GO:0005575|GO:0005622|GO:0005623|GO:0005737
ENSBTAG00000006823	0	0	CMYA5		533581	ENSBTAG00000006823	GO:0005575|GO:0005622|GO:0005623
ENSBTAG00000001601	0	0	A5D984_BOVIN		512571	ENSBTAG00000001601	GO:0000287|GO:0003824|GO:0004743|GO:0005515|GO:0005739|GO:0006096|GO:0016301|GO:0016310|GO:0016740|GO:0019861|GO:0030955|GO:0005575|GO:0005622|GO:0005623|GO:0005737|GO:0005739|GO:0005975|GO:0006091|GO:0009056|GO:0043226|GO:0044281
ENSBTAG00000007415	0	0	F1MYX6_BOVIN		536818	ENSBTAG00000007415	GO:0003333|GO:0005515|GO:0005886|GO:0006810|GO:0006865|GO:0015101|GO:0015171|GO:0015179|GO:0015695|GO:0015807|GO:0016020|GO:0016021|GO:0019534|GO:0055085|GO:0005575|GO:0005623|GO:0006810|GO:0055085
ENSBTAG00000044427	0	0				ENSBTAG00000044427
ENSBTAG00000002006	0	0	F1N3A1_BOVIN		281530	ENSBTAG00000002006	GO:0000187|GO:0001786|GO:0001937|GO:0001953|GO:0001968|GO:0002040|GO:0002544|GO:0002581|GO:0002605|GO:0005178|GO:0005198|GO:0005509|GO:0005515|GO:0005576|GO:0005577|GO:0005615|GO:0006915|GO:0006917|GO:0006955|GO:0007050|GO:0007155|GO:0008201|GO:0009749|GO:0009897|GO:0010595|GO:0010596|GO:0010748|GO:0010751|GO:0010754|GO:0010757|GO:0010763|GO:0016477|GO:0016525|GO:0018149|GO:0030141|GO:0030169|GO:…
ENSBTAG00000008868	0	0	A6QP82_BOVIN		281663	ENSBTAG00000008868	GO:0004197|GO:0004198|GO:0005509|GO:0005515|GO:0005622|GO:0006508|GO:0008233|GO:0008234|GO:0016787|GO:0030239|GO:0045214|GO:0005575|GO:0005622|GO:0005623|GO:0007010|GO:0022607|GO:0030154|GO:0048646|GO:0048856
ENSBTAG00000004079	0	0	F1MC90_BOVIN		788468	ENSBTAG00000004079	GO:0001515|GO:0003676|GO:0005515|GO:0005622|GO:0005624|GO:0005829|GO:0008270|GO:0008286|GO:0017124|GO:0005575|GO:0005622|GO:0005623
ENSBTAG00000005373	0	0	TPM1		281544	ENSBTAG00000005373
ENSBTAG00000024958	0	0	F1MD00_BOVIN		522864	ENSBTAG00000024958
ENSBTAG00000005865	0	0	MAPK6		538094	ENSBTAG00000005865	GO:0006464
ENSBTAG00000025450	0	0	F1N7N9_BOVIN		540504	ENSBTAG00000025450	GO:0005575|GO:0005623
ENSBTAG00000005897	0	0	FNTB_BOVIN		327686	ENSBTAG00000005897	GO:0005575|GO:0005622|GO:0005623|GO:0005856|GO:0006464|GO:0009058|GO:0043226|GO:0043234
ENSBTAG00000004322	0	0	FOS_BOVIN		280795	ENSBTAG00000004322	GO:0005575|GO:0005622|GO:0005623|GO:0005634|GO:0005654|GO:0006350|GO:0006950|GO:0007165|GO:0009058|GO:0034641|GO:0043226|GO:0043234|GO:0048856
ENSBTAG00000009923	0	0	Q08E33_BOVIN		506130	ENSBTAG00000009923
ENSBTAG00000012330	0	0	B2MG_BOVIN		783680	ENSBTAG00000012330	GO:0001916|GO:0002237|GO:0002474|GO:0002481|GO:0005515|GO:0005576|GO:0006955|GO:0009897|GO:0042026|GO:0042612|GO:0002376|GO:0005575|GO:0005576|GO:0005623|GO:0005886|GO:0006457|GO:0043234
ENSBTAG00000013290	0	0	DYSF		508157	ENSBTAG00000013290	GO:0005575|GO:0005623
ENSBTAG00000009242	0	0	ZNF638			ENSBTAG00000009242	GO:0005575|GO:0005622|GO:0005623|GO:0005634|GO:0043226
ENSBTAG00000012519	0	0	F1MUT3_BOVIN		280960	ENSBTAG00000012519	GO:0003824|GO:0004854|GO:0004855|GO:0005506|GO:0007595|GO:0009055|GO:0009115|GO:0016491|GO:0030856|GO:0042803|GO:0043546|GO:0046872|GO:0050660|GO:0051536|GO:0051537|GO:0055114
ENSBTAG00000006995	0	0	F1MYC9_BOVIN		526027	ENSBTAG00000006995	GO:0003779|GO:0005200|GO:0005515|GO:0005634|GO:0005730|GO:0005737|GO:0005886|GO:0007182|GO:0007184|GO:0008091|GO:0016020|GO:0030863|GO:0032437|GO:0005575|GO:0005622|GO:0005623|GO:0005737|GO:0005856|GO:0043226
ENSBTAG00000024000	0	0	ATOH8		616225	ENSBTAG00000024000	GO:0005575|GO:0005622|GO:0005623|GO:0005634|GO:0043226
ENSBTAG00000006027	0	0	F1N0A8_BOVIN		534067	ENSBTAG00000006027	GO:0004197|GO:0004221|GO:0004843|GO:0005515|GO:0006511|GO:0071108|GO:0090263|GO:0009056
ENSBTAG00000000111	0	0	UGPA_BOVIN		281565	ENSBTAG00000000111	GO:0005575|GO:0005622|GO:0005623|GO:0005737
ENSBTAG00000009343	0	0	F1MH24_BOVIN			ENSBTAG00000009343	GO:0004672|GO:0004674|GO:0005524|GO:0005737|GO:0005739|GO:0005886|GO:0006468|GO:0016772|GO:0006464
ENSBTAG00000018267	0	0	TRI54_BOVIN		535320	ENSBTAG00000018267	GO:0005575|GO:0005622|GO:0005623|GO:0005737|GO:0005856|GO:0030154|GO:0043226|GO:0043234
ENSBTAG00000007689	0	0	LPIN1			ENSBTAG00000007689
ENSBTAG00000005847	0	0	F1N319_BOVIN		282041	ENSBTAG00000005847	GO:0000166|GO:0000910|GO:0004672|GO:0004674|GO:0005515|GO:0005524|GO:0005622|GO:0005813|GO:0006468|GO:0007165|GO:0010825|GO:0016772|GO:0031616|GO:0035556|GO:0005575|GO:0005622|GO:0005623|GO:0006464|GO:0007165|GO:0051301
ENSBTAG00000042930	0	0				ENSBTAG00000042930
ENSBTAG00000010156	0	0	TCTP_BOVIN		100337367	ENSBTAG00000010156	GO:0005575|GO:0005576|GO:0005615|GO:0005622|GO:0005623|GO:0005737|GO:0005768|GO:0005856|GO:0043226|GO:0043234
ENSBTAG00000043243	0	0				ENSBTAG00000043243
ENSBTAG00000044105	0	0	FOXO1		506618	ENSBTAG00000044105
ENSBTAG00000005012	0	0	HS105_BOVIN		507165	ENSBTAG00000005012	GO:0005575|GO:0005622|GO:0005623|GO:0005737|GO:0006457|GO:0006950
ENSBTAG00000012849	0	0	CO4A1_BOVIN		282191	ENSBTAG00000012849	GO:0005201|GO:0005488|GO:0005515|GO:0005576|GO:0005578|GO:0005581|GO:0005587|GO:0005604|GO:0007528|GO:0048407|GO:0071230|GO:0005575|GO:0005576|GO:0005578|GO:0030154|GO:0048856
ENSBTAG00000015704	0	0	A5D7N7_BOVIN		509611	ENSBTAG00000015704	GO:0006810|GO:0006812|GO:0015299|GO:0016021|GO:0055085|GO:0005575|GO:0005623|GO:0006810|GO:0055085
ENSBTAG00000008401	0	0	A0JN55_BOVIN		407183	ENSBTAG00000008401	GO:0003824|GO:0003873|GO:0004331|GO:0005515|GO:0005524|GO:0006000|GO:0006003|GO:0008152|GO:0016301|GO:0016310|GO:0042802|GO:0005975|GO:0044281
ENSBTAG00000047752	0	0	OTUD1		530173	ENSBTAG00000047752
ENSBTAG00000042662	0	0				ENSBTAG00000042662
ENSBTAG00000014930	0	0	MYLK2_BOVIN		533378	ENSBTAG00000014930	GO:0005575|GO:0005622|GO:0005623|GO:0005737|GO:0006464|GO:0007267|GO:0048856|GO:0050877
ENSBTAG00000001741	0	0	A0JNK4_BOVIN		520521	ENSBTAG00000001741	GO:0007267|GO:0045202|GO:0005575|GO:0007267
ENSBTAG00000003040	0	0	A7E304_BOVIN			ENSBTAG00000003040	GO:0005096|GO:0005515|GO:0005622|GO:0043547|GO:0046982|GO:0051056|GO:0005575|GO:0005622|GO:0005623
ENSBTAG00000046725	0	0	Q148C2_BOVIN		615428	ENSBTAG00000046725	GO:0003009|GO:0003779|GO:0005509|GO:0005861
ENSBTAG00000046307	0	0	CEBPD			ENSBTAG00000046307
ENSBTAG00000021841	0	0	CHD7		533175	ENSBTAG00000021841	GO:0005575|GO:0005622|GO:0005623|GO:0005634|GO:0043226
ENSBTAG00000043234	0	0				ENSBTAG00000043234
ENSBTAG00000018352	0	0	E1BCX2_BOVIN		539379	ENSBTAG00000018352	GO:0000060|GO:0003713|GO:0003779|GO:0005886|GO:0015629|GO:0030016|GO:0035025|GO:0045893|GO:0045944|GO:0051091
ENSBTAG00000021209	0	0	UBR5		790495	ENSBTAG00000021209	GO:0005575|GO:0005622|GO:0005623|GO:0006464
ENSBTAG00000000434	0	0	CRYAB_BOVIN		281719	ENSBTAG00000000434	GO:0005575|GO:0005622|GO:0005623|GO:0005634|GO:0005737|GO:0005739|GO:0005829|GO:0005886|GO:0006461|GO:0006950|GO:0008219|GO:0022607|GO:0030154|GO:0043226|GO:0048856|GO:0065003
ENSBTAG00000011266	0	0	Q32PJ4_BOVIN		534401	ENSBTAG00000011266	GO:0001501|GO:0001823|GO:0003676|GO:0003677|GO:0005515|GO:0005622|GO:0005634|GO:0006355|GO:0007417|GO:0008270|GO:0008285|GO:0009880|GO:0009952|GO:0016604|GO:0016605|GO:0016607|GO:0017053|GO:0030097|GO:0032332|GO:0035110|GO:0035116|GO:0035136|GO:0042802|GO:0042803|GO:0043065|GO:0045600|GO:0045638|GO:0045778|GO:0045892|GO:0045893|GO:0046872|GO:0048133|GO:0051216|GO:0061036|GO:0002376|GO:0005575|GO:…
ENSBTAG00000018093	0	0	MLL		508330	ENSBTAG00000018093	GO:0005575|GO:0005622|GO:0005623|GO:0005634|GO:0005654|GO:0006464|GO:0043226|GO:0043234|GO:0044281|GO:0051276
ENSBTAG00000014611	0	0	E1BPZ1_BOVIN		533166	ENSBTAG00000014611	GO:0005515|GO:0016020|GO:0016021|GO:0030169|GO:0005575|GO:0005623
ENSBTAG00000013162	0	0	HSP7C_BOVIN		281831	ENSBTAG00000013162	GO:0000166|GO:0005515|GO:0005524|GO:0005622|GO:0005737|GO:0005829|GO:0006457|GO:0006950|GO:0009986|GO:0030529|GO:0042470|GO:0042623|GO:0045892|GO:0051082|GO:0051085|GO:0051726|GO:0070062|GO:0005575|GO:0005576|GO:0005622|GO:0005623|GO:0005737|GO:0005829|GO:0006457|GO:0006950|GO:0016023|GO:0043226
ENSBTAG00000044741	0	0				ENSBTAG00000044741
ENSBTAG00000027722	0	0	E1BGE5_BOVIN		513707	ENSBTAG00000027722	GO:0005488|GO:0005515|GO:0005737|GO:0005794|GO:0006606|GO:0006886|GO:0008565|GO:0042393|GO:0006810
ENSBTAG00000043305	0	0				ENSBTAG00000043305
ENSBTAG00000008432	0	0	F1MXD5_BOVIN		540004	ENSBTAG00000008432	GO:0000776|GO:0005515|GO:0005634|GO:0005635|GO:0005643|GO:0006260|GO:0006810|GO:0031080|GO:0005575|GO:0005622|GO:0005623|GO:0005634|GO:0005635|GO:0006810|GO:0043226|GO:0043234
ENSBTAG00000005259	0	0	UCP3		281563	ENSBTAG00000005259
ENSBTAG00000002907	0	0	C2CD3		768315	ENSBTAG00000002907
ENSBTAG00000006579	0	0	P4HA3_BOVIN		414348	ENSBTAG00000006579	GO:0005575|GO:0005622|GO:0005623|GO:0005737|GO:0005783|GO:0043226
ENSBTAG00000011465	0	0	MYBPH		510169	ENSBTAG00000011465
ENSBTAG00000015711	0	0	F1MNK6_BOVIN		539364	ENSBTAG00000015711	GO:0005515|GO:0006479|GO:0006974|GO:0008306|GO:0009952|GO:0021542|GO:0021954|GO:0031175|GO:0060213|GO:2000178
ENSBTAG00000006255	0	0	MDM4		514225	ENSBTAG00000006255	GO:0005575|GO:0005622|GO:0005623|GO:0005634|GO:0043226
ENSBTAG00000043378	0	0				ENSBTAG00000043378
ENSBTAG00000042339	0	0				ENSBTAG00000042339
ENSBTAG00000008082	0	0	E1BC48_BOVIN		534896	ENSBTAG00000008082	GO:0005634|GO:0005737|GO:0005813
ENSBTAG00000013631	0	0	GLNA_BOVIN		100299139	ENSBTAG00000013631	GO:0000166|GO:0003824|GO:0004351|GO:0004356|GO:0005515|GO:0005524|GO:0005622|GO:0005737|GO:0005739|GO:0005794|GO:0006542|GO:0006807|GO:0008283|GO:0009749|GO:0016829|GO:0016874|GO:0042802|GO:0005575|GO:0005622|GO:0005623|GO:0005737|GO:0005739|GO:0005794|GO:0006520|GO:0008283|GO:0009058|GO:0034641|GO:0043226|GO:0044281
ENSBTAG00000046177	0	0	IGFN1			ENSBTAG00000046177
ENSBTAG00000004745	0	0	NAA15		536676	ENSBTAG00000004745
ENSBTAG00000012450	0	0	RAPGEF2		100139484	ENSBTAG00000012450	GO:0005575|GO:0005622|GO:0005623|GO:0007165
ENSBTAG00000004189	0	0	MLXIP		783217	ENSBTAG00000004189	GO:0005575|GO:0005622|GO:0005623|GO:0005634|GO:0043226
ENSBTAG00000009602	0	0	T120B_BOVIN		508790	ENSBTAG00000009602	GO:0005575|GO:0005623
ENSBTAG00000001303	0	0	HSPB8_BOVIN		539524	ENSBTAG00000001303	GO:0005575|GO:0005622|GO:0005623|GO:0005634|GO:0005737|GO:0006950|GO:0043226
ENSBTAG00000022058	0	0	Q50HZ8_BOVIN		515338	ENSBTAG00000022058	GO:0003824|GO:0003989|GO:0004075|GO:0005515|GO:0005524|GO:0005737|GO:0005739|GO:0005794|GO:0006084|GO:0006633|GO:0008152|GO:0016874|GO:0046872|GO:0051289|GO:0005575|GO:0005622|GO:0005623|GO:0005737|GO:0005794|GO:0006461|GO:0006629|GO:0009058|GO:0022607|GO:0043226|GO:0044281|GO:0051186|GO:0065003
ENSBTAG00000044192	0	0	MAF			ENSBTAG00000044192	GO:0005575|GO:0005622|GO:0005623|GO:0005634|GO:0043226
ENSBTAG00000042786	0	0				ENSBTAG00000042786
ENSBTAG00000020782	0	0	CNOT1		533968	ENSBTAG00000020782
ENSBTAG00000013929	0	0	F1MMK7_BOVIN		505165	ENSBTAG00000013929	GO:0000166|GO:0005515|GO:0005525|GO:0005622|GO:0007264|GO:0015031|GO:0017111|GO:0005575|GO:0005622|GO:0005623|GO:0006810|GO:0007165
ENSBTAG00000019883	0	0	IST1		508900	ENSBTAG00000019883
ENSBTAG00000006396	0	0	F1MD19_BOVIN		280808	ENSBTAG00000006396	GO:0004347|GO:0005634|GO:0005737|GO:0005886|GO:0006094|GO:0006096|GO:0005975|GO:0006091|GO:0009056|GO:0009058|GO:0044281
ENSBTAG00000006999	0	0	E1BDQ4_BOVIN		100139857	ENSBTAG00000006999	GO:0001666|GO:0005216|GO:0005219|GO:0005245|GO:0005262|GO:0005515|GO:0005624|GO:0005737|GO:0005886|GO:0005938|GO:0006811|GO:0006816|GO:0006874|GO:0006936|GO:0016020|GO:0016021|GO:0016529|GO:0030314|GO:0030315|GO:0031674|GO:0033017|GO:0051209|GO:0051925|GO:0055085|GO:0070588|GO:0005575|GO:0005623|GO:0006810|GO:0042592|GO:0055085
ENSBTAG00000013921	0	0	KCRM_BOVIN		286822	ENSBTAG00000013921	GO:0005575|GO:0005622|GO:0005623|GO:0005737|GO:0006520|GO:0009058|GO:0034641|GO:0044281
ENSBTAG00000001294	0	0	PPP1R15A		514688	ENSBTAG00000001294
ENSBTAG00000020080	0	0	MYBPC2			ENSBTAG00000020080
ENSBTAG00000011721	0	0	MED13		524868	ENSBTAG00000011721	GO:0005575|GO:0005622|GO:0005623|GO:0005634|GO:0005654|GO:0043226|GO:0043234
ENSBTAG00000002898	0	0	F1MFZ5_BOVIN		535385	ENSBTAG00000002898	GO:0005488|GO:0005515
ENSBTAG00000001836	0	0	ULBP15		786883	ENSBTAG00000001836	GO:0002376|GO:0005575|GO:0005623|GO:0005886|GO:0043234
ENSBTAG00000045641	0	0				ENSBTAG00000045641
ENSBTAG00000017380	0	0	MYO18A		519634	ENSBTAG00000017380	GO:0005575|GO:0005622|GO:0005623|GO:0005856|GO:0006259|GO:0034641|GO:0043226|GO:0043234
ENSBTAG00000011482	0	0	LAT4_BOVIN		511955	ENSBTAG00000011482	GO:0005575|GO:0005623|GO:0005886|GO:0006810|GO:0055085
ENSBTAG00000011483	0	0	F1ML32_BOVIN			ENSBTAG00000011483	GO:0005044|GO:0005515|GO:0010976|GO:0016021|GO:0016322|GO:0016358|GO:0030169|GO:0048680
ENSBTAG00000038889	0	0	RILP		783642	ENSBTAG00000038889
ENSBTAG00000005534	0	0	ENOB_BOVIN		540303	ENSBTAG00000005534	GO:0005575|GO:0005622|GO:0005623|GO:0005737|GO:0005829|GO:0005975|GO:0006091|GO:0009056|GO:0043234|GO:0044281
ENSBTAG00000037794	0	0	F1MEJ4_BOVIN		408020	ENSBTAG00000037794	GO:0003774|GO:0005515|GO:0005524|GO:0006936|GO:0014823|GO:0016459|GO:0030016|GO:0005575|GO:0005622|GO:0005623|GO:0005856|GO:0043226|GO:0043234
ENSBTAG00000018204	0	0	MYH1_BOVIN		281337	ENSBTAG00000018204	GO:0000166|GO:0003774|GO:0003779|GO:0005515|GO:0005516|GO:0005524|GO:0005737|GO:0005859|GO:0014704|GO:0016459|GO:0030016|GO:0031672|GO:0032982|GO:0005575|GO:0005622|GO:0005623|GO:0005737|GO:0005856|GO:0043226|GO:0043234
ENSBTAG00000007090	0	0	F1MRC2_BOVIN		788772	ENSBTAG00000007090	GO:0003774|GO:0005515|GO:0005524|GO:0006936|GO:0016020|GO:0016192|GO:0016459|GO:0030016|GO:0043234|GO:0051015|GO:0005575|GO:0005622|GO:0005623|GO:0005737|GO:0005856|GO:0006810|GO:0016192|GO:0043226|GO:0043234
ENSBTAG00000013103	0	0	CO1A1_BOVIN		282187	ENSBTAG00000013103	GO:0001501|GO:0001568|GO:0001649|GO:0001957|GO:0001958|GO:0005102|GO:0005201|GO:0005515|GO:0005576|GO:0005578|GO:0005581|GO:0005584|GO:0005615|GO:0005737|GO:0007165|GO:0007601|GO:0007605|GO:0010718|GO:0010812|GO:0015031|GO:0030199|GO:0030335|GO:0031012|GO:0032964|GO:0034504|GO:0034505|GO:0042802|GO:0043588|GO:0043589|GO:0045893|GO:0048407|GO:0048705|GO:0048706|GO:0060325|GO:0060346|GO:0060351|GO:…
ENSBTAG00000013653	0	0	NF2L1_BOVIN		534582	ENSBTAG00000013653	GO:0005575|GO:0005622|GO:0005623|GO:0005634|GO:0006350|GO:0009058|GO:0034641|GO:0043226
ENSBTAG00000011730	0	0	TELT_BOVIN		513257	ENSBTAG00000011730	GO:0003013|GO:0005575|GO:0005622|GO:0005623|GO:0005737|GO:0006461|GO:0007010|GO:0009790|GO:0022607|GO:0030154|GO:0043226|GO:0048646|GO:0048856|GO:0065003
ENSBTAG00000042741	0	0				ENSBTAG00000042741
ENSBTAG00000019986	0	0	KC1D_BOVIN		523542	ENSBTAG00000019986	GO:0005575|GO:0005622|GO:0005623|GO:0005634|GO:0005737|GO:0006464|GO:0007165|GO:0043226
ENSBTAG00000010637	0	0	A6QLR7_BOVIN		513067	ENSBTAG00000010637	GO:0003824|GO:0004065|GO:0005615|GO:0005764|GO:0005783|GO:0006790|GO:0008152|GO:0008484|GO:0005575|GO:0005576|GO:0005615|GO:0005622|GO:0005623|GO:0005737|GO:0005764|GO:0005773|GO:0005783|GO:0006790|GO:0043226
ENSBTAG00000003074	0	0	F1MBH6_BOVIN		529171	ENSBTAG00000003074	GO:0016021|GO:0055085|GO:0005575|GO:0005623|GO:0006810|GO:0055085
ENSBTAG00000025964	0	0	MAST4			ENSBTAG00000025964	GO:0006464
ENSBTAG00000000494	0	0	PDE4D		539556	ENSBTAG00000000494	GO:0007165
ENSBTAG00000006697	0	0	F1MHN4_BOVIN		527459	ENSBTAG00000006697	GO:0005488|GO:0005515|GO:0009790|GO:0030838|GO:0031532|GO:0031932|GO:0032008|GO:0032314|GO:0032956|GO:0043022|GO:0050731|GO:0051896
ENSBTAG00000016444	0	0	F134B_BOVIN		787135	ENSBTAG00000016444	GO:0005575|GO:0005622|GO:0005623|GO:0005737|GO:0005794|GO:0043226|GO:0050877
ENSBTAG00000010801	0	0	F1N2I5_BOVIN		516405	ENSBTAG00000010801	GO:0005515|GO:0016787
ENSBTAG00000045489	0	0				ENSBTAG00000045489
ENSBTAG00000017776	0	0	CHD2		535026	ENSBTAG00000017776	GO:0005575|GO:0005622|GO:0005623|GO:0005634|GO:0043226
ENSBTAG00000001616	0	0	F1N5U2_BOVIN		516451	ENSBTAG00000001616	GO:0003676|GO:0005515|GO:0005622|GO:0008270|GO:0005575|GO:0005622|GO:0005623
ENSBTAG00000001618	0	0	LOC516866		516866	ENSBTAG00000001618	GO:0006464
ENSBTAG00000048314	0	0	ZFAND6			ENSBTAG00000048314
ENSBTAG00000032477	0	0	F1MGF1_BOVIN		536240	ENSBTAG00000032477	GO:0001843|GO:0004842|GO:0005488|GO:0005515|GO:0005622|GO:0006464|GO:0016567|GO:0016881|GO:0046872|GO:0005575|GO:0005622|GO:0005623|GO:0006464
ENSBTAG00000015053	0	0	COF2_BOVIN		539332	ENSBTAG00000015053	GO:0005575|GO:0005622|GO:0005623|GO:0005634|GO:0005737|GO:0005856|GO:0043226
ENSBTAG00000045184	0	0				ENSBTAG00000045184
ENSBTAG00000005040	0	0	SMEK1		407220	ENSBTAG00000005040
ENSBTAG00000007109	0	0	F1N2S1_BOVIN		539244	ENSBTAG00000007109	GO:0005515|GO:0035556|GO:0007165
ENSBTAG00000004054	0	0	PAPOA_BOVIN		338051	ENSBTAG00000004054	GO:0005575|GO:0005622|GO:0005623|GO:0005634|GO:0006350|GO:0006397|GO:0009058|GO:0034641|GO:0043226
ENSBTAG00000016598	0	0	E1BDX8_BOVIN		537748	ENSBTAG00000016598	GO:0000166|GO:0003777|GO:0005515|GO:0005524|GO:0005737|GO:0005794|GO:0005813|GO:0006200|GO:0007018|GO:0016887|GO:0017111|GO:0030286|GO:0033962|GO:0034063|GO:0005575|GO:0005622|GO:0005623|GO:0005856|GO:0009056|GO:0034641|GO:0034655|GO:0043226|GO:0043234|GO:0044281
ENSBTAG00000006270	0	0	HS90A_BOVIN		781339	ENSBTAG00000006270	GO:0005575|GO:0005622|GO:0005623|GO:0005737|GO:0006457|GO:0006461|GO:0006605|GO:0006810|GO:0006950|GO:0007005|GO:0016023|GO:0022607|GO:0043226|GO:0061024|GO:0065003
ENSBTAG00000016282	0	0	F1N0F7_BOVIN		504752	ENSBTAG00000016282	GO:0003743|GO:0005488|GO:0006413|GO:0016070|GO:0006412|GO:0009058|GO:0034641
ENSBTAG00000014547	0	0	F1N2F2_BOVIN		515067	ENSBTAG00000014547	GO:0004619|GO:0006096|GO:0006941|GO:0016868|GO:0005975|GO:0006091|GO:0009056|GO:0044281
ENSBTAG00000011628	0	0	EGFR		407217	ENSBTAG00000011628	GO:0005575|GO:0005623|GO:0006464|GO:0007165
ENSBTAG00000046512	0	0	E1AXU0_BOVIN		509670	ENSBTAG00000046512	GO:0003779|GO:0005886|GO:0005913|GO:0005916|GO:0008285|GO:0014704|GO:0030036|GO:0030054|GO:0042391|GO:0045214|GO:0055013|GO:0005575|GO:0005623|GO:0005886|GO:0007010
ENSBTAG00000006563	0	0	A6H7I0_BOVIN		514526	ENSBTAG00000006563	GO:0005515
ENSBTAG00000005431	0	0	LMCD1_BOVIN		540474	ENSBTAG00000005431	GO:0005575|GO:0005576|GO:0005615|GO:0005622|GO:0005623|GO:0005634|GO:0005737|GO:0006350|GO:0009058|GO:0034641|GO:0043226
ENSBTAG00000009863	0	0	BHE40_BOVIN		506945	ENSBTAG00000009863	GO:0005575|GO:0005622|GO:0005623|GO:0005634|GO:0005730|GO:0005737|GO:0005794|GO:0006350|GO:0009058|GO:0034641|GO:0043226
ENSBTAG00000001176	0	0	LRRN1_BOVIN		539619	ENSBTAG00000001176	GO:0005575|GO:0005623
ENSBTAG00000021508	0	0	A6QP99_BOVIN		509978	ENSBTAG00000021508	GO:0005515|GO:0005523|GO:0005856|GO:0005575|GO:0005622|GO:0005623|GO:0005856|GO:0043226
ENSBTAG00000043140	0	0				ENSBTAG00000043140
ENSBTAG00000002960	0	0	A2VDX0_BOVIN		783336	ENSBTAG00000002960	GO:0000785|GO:0003779|GO:0005515|GO:0005622|GO:0035097|GO:0042800|GO:0048188|GO:0051568|GO:0072357|GO:0005575|GO:0005622|GO:0005623
ENSBTAG00000011588	0	0	RNF123		514160	ENSBTAG00000011588
ENSBTAG00000006752	0	0	F1MGC8_BOVIN		534928	ENSBTAG00000006752	GO:0003873|GO:0004331|GO:0005524|GO:0006000|GO:0006003|GO:0005975|GO:0044281
ENSBTAG00000002948	0	0	SETD2		539860	ENSBTAG00000002948	GO:0005575|GO:0005622|GO:0005623|GO:0005634|GO:0043226
ENSBTAG00000006614	0	0	A6QQA2_BOVIN		510486	ENSBTAG00000006614
ENSBTAG00000018167	0	0	A6QP85_BOVIN		512383	ENSBTAG00000018167
ENSBTAG00000047502	0	0	FKBP5		535704	ENSBTAG00000047502	GO:0006457
ENSBTAG00000008353	0	0	A5PKM2_BOVIN		513497	ENSBTAG00000008353	GO:0000079|GO:0000082|GO:0000086|GO:0000307|GO:0004693|GO:0004861|GO:0005515|GO:0005634|GO:0005737|GO:0005829|GO:0006974|GO:0006977|GO:0007049|GO:0007050|GO:0007265|GO:0007346|GO:0008285|GO:0009411|GO:0010332|GO:0010629|GO:0019912|GO:0030308|GO:0030332|GO:0030890|GO:0031668|GO:0033158|GO:0042326|GO:0043066|GO:0043068|GO:0045736|GO:0048146|GO:0051726|GO:0070557|GO:0071479|GO:0090398|GO:2000278|GO:…
ENSBTAG00000000778	0	0	Q7M2S2_BOVIN		767874	ENSBTAG00000000778	GO:0001890|GO:0005524|GO:0005622|GO:0005737|GO:0005739|GO:0006457|GO:0006950|GO:0032435|GO:0051082|GO:0060334|GO:0060338|GO:0005575|GO:0005622|GO:0005623|GO:0005737|GO:0005739|GO:0006457|GO:0006950|GO:0043226|GO:0048856
ENSBTAG00000004347	0	0	GPR116		532674	ENSBTAG00000004347	GO:0005575|GO:0005623|GO:0007165
ENSBTAG00000010645	0	0	Q30309_BOVIN		506214	ENSBTAG00000010645	GO:0002504|GO:0005515|GO:0006955|GO:0016020|GO:0016021|GO:0019882|GO:0042613|GO:0002376|GO:0005575|GO:0005623|GO:0005886|GO:0043234
ENSBTAG00000042989	0	0				ENSBTAG00000042989
ENSBTAG00000043392	0	0				ENSBTAG00000043392
ENSBTAG00000009055	0	0	F1MXN0_BOVIN		524166	ENSBTAG00000009055	GO:0004842|GO:0005515|GO:0005737|GO:0008270|GO:0031966|GO:0042787|GO:0045768
ENSBTAG00000012307	0	0	Q17QL2_BOVIN		541153	ENSBTAG00000012307	GO:0005509|GO:0005515|GO:0008270
ENSBTAG00000019585	0	0	MYOM1		538404	ENSBTAG00000019585
ENSBTAG00000002755	0	0	E1BKN6_BOVIN		534739	ENSBTAG00000002755	GO:0005515
ENSBTAG00000043301	0	0				ENSBTAG00000043301
ENSBTAG00000042688	0	0				ENSBTAG00000042688
ENSBTAG00000020735	0	0	F1MBL6_BOVIN		525143	ENSBTAG00000020735	GO:0003700|GO:0004871|GO:0005488|GO:0005515|GO:0006355|GO:0007165|GO:0016772|GO:0016773|GO:0007165
ENSBTAG00000006541	0	0	F1N0P8_BOVIN		518117	ENSBTAG00000006541	GO:0000166|GO:0003824|GO:0005388|GO:0005509|GO:0005515|GO:0005524|GO:0005792|GO:0006754|GO:0006812|GO:0006816|GO:0006942|GO:0008152|GO:0008637|GO:0015662|GO:0016020|GO:0016021|GO:0016529|GO:0031448|GO:0031673|GO:0031674|GO:0032470|GO:0032471|GO:0034976|GO:0042803|GO:0045988|GO:0046872|GO:0051561|GO:0051659|GO:0070059|GO:0070509|GO:0090076|GO:0005575|GO:0005623|GO:0006810|GO:0009058|GO:0034641|GO:…
ENSBTAG00000012927	0	0	A6QLL8_BOVIN		509566	ENSBTAG00000012927	GO:0003824|GO:0004332|GO:0005515|GO:0006000|GO:0006096|GO:0006754|GO:0006941|GO:0008092|GO:0008152|GO:0008360|GO:0015629|GO:0016829|GO:0030388|GO:0046716|GO:0070061|GO:0070062|GO:0005575|GO:0005576|GO:0005622|GO:0005623|GO:0005856|GO:0005975|GO:0006091|GO:0009056|GO:0009058|GO:0034641|GO:0042592|GO:0043226|GO:0044281
ENSBTAG00000021218	0	0	MLRS_BOVIN		514106	ENSBTAG00000021218	GO:0005575|GO:0005622|GO:0005623|GO:0005856|GO:0043226|GO:0043234|GO:0048856
ENSBTAG00000009462	0	0	Q58DR9_BOVIN		281306	ENSBTAG00000009462	GO:0003824|GO:0005488|GO:0005634|GO:0005739|GO:0005743|GO:0005886|GO:0005975|GO:0006099|GO:0006108|GO:0008152|GO:0016491|GO:0016615|GO:0016616|GO:0030060|GO:0044262|GO:0055114|GO:0005975|GO:0006091|GO:0009056|GO:0044281|GO:0051186
ENSBTAG00000011969	0	0	Q58DP7_BOVIN		516099	ENSBTAG00000011969	GO:0001525|GO:0005515|GO:0005622|GO:0005625|GO:0005626|GO:0005634|GO:0005737|GO:0005886|GO:0006469|GO:0006950|GO:0008426|GO:0009408|GO:0009615|GO:0009986|GO:0030018|GO:0032731|GO:0035767|GO:0042535|GO:0042802|GO:0043066|GO:0043122|GO:0043292|GO:0043534|GO:0071363|GO:0072568|GO:0006950
ENSBTAG00000014831	0	0	PPR3C_BOVIN		539466	ENSBTAG00000014831	GO:0005975|GO:0006091|GO:0009058|GO:0044281
ENSBTAG00000012720	0	0	F1MX12_BOVIN			ENSBTAG00000012720	GO:0005515|GO:0030017|GO:0031674
ENSBTAG00000019322	0	0	HABP2_BOVIN		507993	ENSBTAG00000019322	GO:0005575|GO:0005576
ENSBTAG00000014143	0	0	ASB5_BOVIN		516722	ENSBTAG00000014143	GO:0007165
ENSBTAG00000004344	0	0	Q0VCZ8_BOVIN		537161	ENSBTAG00000004344	GO:0003824|GO:0005739|GO:0008152|GO:0033211|GO:0071902
ENSBTAG00000017183	0	0	PDLI3_BOVIN		538516	ENSBTAG00000017183	GO:0005575|GO:0005622|GO:0005623|GO:0005737|GO:0043226
ENSBTAG00000017455	0	0	O77635_BOVIN		281600	ENSBTAG00000017455	GO:0000186|GO:0004222|GO:0005080|GO:0005515|GO:0005518|GO:0005615|GO:0005737|GO:0005886|GO:0006508|GO:0006509|GO:0007155|GO:0007160|GO:0007179|GO:0007229|GO:0008237|GO:0008270|GO:0009986|GO:0010042|GO:0017124|GO:0030216|GO:0031233|GO:0033627|GO:0033630|GO:0033631|GO:0034241|GO:0034612|GO:0042117|GO:0042542|GO:0043236|GO:0050714|GO:0051044|GO:0051088|GO:0051384|GO:0051549|GO:0051592|GO:0002376|GO:…
ENSBTAG00000046332	0	0	ACTS_BOVIN		281592	ENSBTAG00000046332	GO:0005575|GO:0005622|GO:0005623|GO:0005737|GO:0005856|GO:0007010|GO:0022607|GO:0030154|GO:0043226|GO:0043234|GO:0048646|GO:0048856
ENSBTAG00000009696	0	0	F1MRD4_BOVIN		536607	ENSBTAG00000009696	GO:0005509|GO:0005515|GO:0005730|GO:0005737|GO:0005925|GO:0015629|GO:0030018|GO:0030035|GO:0030175|GO:0031432|GO:0042802|GO:0046983|GO:0048041|GO:0051289|GO:0051370|GO:0051374|GO:0070080
ENSBTAG00000006729	0	0	ARID5B		783538	ENSBTAG00000006729	GO:0005575|GO:0005622|GO:0005623
ENSBTAG00000017509	0	0	MYPN		527123	ENSBTAG00000017509
ENSBTAG00000020219	0	0	E1BDH2_BOVIN		508577	ENSBTAG00000020219	GO:0008270|GO:0016787|GO:0046872
ENSBTAG00000021879	0	0	F1N789_BOVIN		783645	ENSBTAG00000021879	GO:0002009|GO:0002166|GO:0005198|GO:0005515|GO:0005886|GO:0005911|GO:0005912|GO:0005913|GO:0005916|GO:0005925|GO:0007155|GO:0015629|GO:0030032|GO:0030334|GO:0034333|GO:0034394|GO:0043034|GO:0043234|GO:0043297|GO:0045294|GO:0090136|GO:0005575|GO:0005622|GO:0005623|GO:0005737|GO:0005856|GO:0005886|GO:0007155|GO:0022607|GO:0034330|GO:0043226|GO:0043234|GO:0048856
ENSBTAG00000011869	0	0	CSRP3_BOVIN		540407	ENSBTAG00000011869	GO:0005575|GO:0005622|GO:0005623|GO:0005634|GO:0005737|GO:0005856|GO:0030154|GO:0042592|GO:0043226|GO:0048856
ENSBTAG00000008683	0	0	LDHA_BOVIN		281274	ENSBTAG00000008683	GO:0003824|GO:0004459|GO:0005488|GO:0005515|GO:0005737|GO:0005739|GO:0005829|GO:0005975|GO:0006096|GO:0008152|GO:0016491|GO:0016616|GO:0019861|GO:0031668|GO:0044262|GO:0055114|GO:0005575|GO:0005622|GO:0005623|GO:0005737|GO:0005739|GO:0005829|GO:0005975|GO:0006091|GO:0009056|GO:0043226|GO:0044281
ENSBTAG00000013468	0	0	E1BBH3_BOVIN		531336	ENSBTAG00000013468	GO:0005515|GO:0016787
ENSBTAG00000042273	0	0				ENSBTAG00000042273
ENSBTAG00000042758	0	0				ENSBTAG00000042758
ENSBTAG00000043509	0	0				ENSBTAG00000043509
ENSBTAG00000042479	0	0				ENSBTAG00000042479
ENSBTAG00000013240	0	0	Q08DL0_BOVIN		507107	ENSBTAG00000013240	GO:0003824|GO:0005515|GO:0005975|GO:0009986|GO:0043169|GO:0005575|GO:0005623|GO:0005975
ENSBTAG00000001032	0	0	F1MJ28_BOVIN		327664	ENSBTAG00000001032	GO:0004645|GO:0005515|GO:0005975|GO:0005980|GO:0008184|GO:0030170|GO:0005975
ENSBTAG00000022244	0	0				ENSBTAG00000022244
ENSBTAG00000022158	0	0	TNNT3_BOVIN		282096	ENSBTAG00000022158
ENSBTAG00000010880	0	0	A5PJM2_BOVIN		790768	ENSBTAG00000010880
ENSBTAG00000018513	0	0	Q3T173_BOVIN		509056	ENSBTAG00000018513
ENSBTAG00000042185	0	0				ENSBTAG00000042185
ENSBTAG00000037996	0	0	ARMCX3		516747	ENSBTAG00000037996
ENSBTAG00000001311	0	0	A6H7C1_BOVIN		538442	ENSBTAG00000001311	GO:0005515|GO:0005634|GO:0005730|GO:0005575|GO:0005622|GO:0005623|GO:0005634|GO:0005730|GO:0043226
ENSBTAG00000000894	0	0	PGK1_BOVIN		507476	ENSBTAG00000000894	GO:0000166|GO:0004618|GO:0005524|GO:0005737|GO:0006096|GO:0016301|GO:0016310|GO:0016740|GO:0005575|GO:0005622|GO:0005623|GO:0005737|GO:0005975|GO:0006091|GO:0009056|GO:0044281
ENSBTAG00000006122	0	0	E1BNY9_BOVIN		511826	ENSBTAG00000006122	GO:0000209|GO:0004842|GO:0005488|GO:0005515|GO:0005622|GO:0005634|GO:0005737|GO:0006284|GO:0006464|GO:0006513|GO:0008270|GO:0016574|GO:0016881|GO:0005575|GO:0005622|GO:0005623|GO:0006464
ENSBTAG00000011463	0	0	Q08E46_BOVIN		615572	ENSBTAG00000011463	GO:0005515|GO:0005634|GO:0005737|GO:0005829|GO:0007026|GO:0008022|GO:0015630|GO:0045723|GO:0051258|GO:0051351|GO:0005575|GO:0005622|GO:0005623|GO:0005634|GO:0005737|GO:0005829|GO:0005856|GO:0006461|GO:0022607|GO:0043226|GO:0065003
ENSBTAG00000017639	0	0	F1MZW8_BOVIN		511190	ENSBTAG00000017639	GO:0000287|GO:0004672|GO:0004674|GO:0005524|GO:0005634|GO:0005737|GO:0006468|GO:0007243|GO:0016772|GO:0043027|GO:0043154|GO:0006464|GO:0007165
ENSBTAG00000021685	1.11022e-16	9.24308e-15	EF1A2_BOVIN		515233	ENSBTAG00000021685	GO:0005575|GO:0005622|GO:0005623|GO:0005634|GO:0005737|GO:0006412|GO:0009056|GO:0009058|GO:0034641|GO:0034655|GO:0043226|GO:0043234|GO:0044281
ENSBTAG00000026437	1.11022e-16	9.24308e-15	ULBP3		508495	ENSBTAG00000026437	GO:0002376|GO:0005575|GO:0005623|GO:0005886|GO:0043234
ENSBTAG00000001398	1.11022e-16	9.24308e-15	Q5MA64_BOVIN		540568	ENSBTAG00000001398	GO:0000166|GO:0002026|GO:0003824|GO:0005388|GO:0005515|GO:0005524|GO:0005624|GO:0005789|GO:0005792|GO:0006754|GO:0006812|GO:0006816|GO:0006874|GO:0006984|GO:0008022|GO:0008152|GO:0015662|GO:0016020|GO:0016021|GO:0016529|GO:0016787|GO:0045822|GO:0046872|GO:0048155|GO:0005575|GO:0005622|GO:0005623|GO:0005737|GO:0005783|GO:0006810|GO:0007165|GO:0009058|GO:0034641|GO:0042592|GO:0043226|GO:0044281
ENSBTAG00000016076	1.11022e-16	9.24308e-15	TRAK1		531649	ENSBTAG00000016076
ENSBTAG00000017181	1.11022e-16	9.24308e-15	MACD1_BOVIN		613568	ENSBTAG00000017181	GO:0005575|GO:0005622|GO:0005623|GO:0005737|GO:0005739|GO:0043226
ENSBTAG00000015240	2.22045e-16	1.82388e-14	E1BHT5_BOVIN		514561	ENSBTAG00000015240	GO:0006464
ENSBTAG00000005333	2.22045e-16	1.82388e-14	MYG_BOVIN		280695	ENSBTAG00000005333	GO:0001666|GO:0005344|GO:0005506|GO:0006810|GO:0007507|GO:0015671|GO:0019825|GO:0020037|GO:0043353|GO:0046872|GO:0050873|GO:0002376|GO:0006810|GO:0006950|GO:0030154|GO:0042592|GO:0048856
ENSBTAG00000006896	2.22045e-16	1.82388e-14	ABCA9		504278	ENSBTAG00000006896
ENSBTAG00000043302	2.22045e-16	1.82388e-14				ENSBTAG00000043302
ENSBTAG00000008346	4.44089e-16	3.59961e-14	CRYBG3			ENSBTAG00000008346
ENSBTAG00000020417	4.44089e-16	3.59961e-14	A7MB69_BOVIN		525506	ENSBTAG00000020417	GO:0000166|GO:0004672|GO:0004674|GO:0005515|GO:0005524|GO:0005634|GO:0006468|GO:0006917|GO:0007243|GO:0016772|GO:0043522|GO:0005575|GO:0005622|GO:0005623|GO:0005634|GO:0006464|GO:0007165|GO:0043226
ENSBTAG00000042233	4.44089e-16	3.59961e-14				ENSBTAG00000042233
ENSBTAG00000010534	4.44089e-16	3.59961e-14	A7Z032_BOVIN		533979	ENSBTAG00000010534	GO:0005515
ENSBTAG00000009362	5.55111e-16	4.48472e-14	F1MXF3_BOVIN		100337096	ENSBTAG00000009362	GO:0005575|GO:0005622|GO:0005623|GO:0005737|GO:0030154|GO:0048856
ENSBTAG00000000546	6.66134e-16	5.36402e-14	A5D9F9_BOVIN		784737	ENSBTAG00000000546	GO:0003714|GO:0005515|GO:0005737|GO:0007184|GO:0030514|GO:0045668|GO:0046332
ENSBTAG00000005353	8.88178e-16	7.03667e-14	DESM_BOVIN		280765	ENSBTAG00000005353	GO:0005198|GO:0005515|GO:0005622|GO:0005626|GO:0005737|GO:0005856|GO:0005882|GO:0005916|GO:0030018|GO:0031594|GO:0042383|GO:0043292|GO:0005575|GO:0005622|GO:0005623|GO:0005737|GO:0005856|GO:0043226|GO:0043234
ENSBTAG00000008921	8.88178e-16	7.03667e-14	E1BDF0_BOVIN		504819	ENSBTAG00000008921	GO:0005515|GO:0008307|GO:0030334|GO:0051015|GO:0051493
ENSBTAG00000044044	8.88178e-16	7.03667e-14	LOC100300400		100300400	ENSBTAG00000044044	GO:0005575|GO:0005622|GO:0005623|GO:0005634|GO:0006350|GO:0007165|GO:0009058|GO:0034641|GO:0043226
ENSBTAG00000004966	8.88178e-16	7.03667e-14	KIF1B			ENSBTAG00000004966
ENSBTAG00000019210	8.88178e-16	7.03667e-14	F1MJV4_BOVIN		510708	ENSBTAG00000019210	GO:0004016|GO:0005737|GO:0005886|GO:0009190|GO:0016020|GO:0016021|GO:0016849|GO:0030425|GO:0035556|GO:0005575|GO:0005623|GO:0007165|GO:0009058|GO:0034641|GO:0044281
ENSBTAG00000002507	9.99201e-16	7.89079e-14	F1MLB8_BOVIN		282578	ENSBTAG00000002507	GO:0001937|GO:0005515|GO:0005524|GO:0005739|GO:0005743|GO:0005753|GO:0005886|GO:0006200|GO:0006629|GO:0008180|GO:0009790|GO:0015986|GO:0015991|GO:0015992|GO:0016469|GO:0016820|GO:0016887|GO:0033178|GO:0042288|GO:0043499|GO:0045261|GO:0046034|GO:0046933|GO:0046961|GO:0005575|GO:0005622|GO:0005623|GO:0006810|GO:0009058|GO:0034641|GO:0043234|GO:0044281|GO:0055085
ENSBTAG00000012896	1.11022e-15	8.71153e-14	E1BGA1_BOVIN		506952	ENSBTAG00000012896	GO:0008152|GO:0008168|GO:0032259|GO:0044281
ENSBTAG00000019900	1.11022e-15	8.71153e-14	F1N1Q8_BOVIN		521633	ENSBTAG00000019900	GO:0004177|GO:0005515|GO:0005622|GO:0005624|GO:0005792|GO:0005886|GO:0008237|GO:0008270|GO:0030163|GO:0048471
ENSBTAG00000009036	1.55431e-15	1.21187e-13	E1BEB8_BOVIN		538671	ENSBTAG00000009036	GO:0003723|GO:0005515|GO:0006139|GO:0006357|GO:0016788|GO:0032784|GO:0034641
ENSBTAG00000001078	1.55431e-15	1.21187e-13	SRL		513912	ENSBTAG00000001078
ENSBTAG00000001564	1.77636e-15	1.37626e-13	A6QNS7_BOVIN		508547	ENSBTAG00000001564	GO:0005515|GO:0005634|GO:0005737|GO:0005813
ENSBTAG00000043350	1.77636e-15	1.37626e-13				ENSBTAG00000043350
ENSBTAG00000010464	2.22045e-15	1.71491e-13	MN1		786290	ENSBTAG00000010464
ENSBTAG00000025258	2.66454e-15	2.04503e-13	F1N6D0_BOVIN		515676	ENSBTAG00000025258	GO:0004867|GO:0005576|GO:0030414|GO:0005575|GO:0005576
ENSBTAG00000014943	2.66454e-15	2.04503e-13	F1MYV2_BOVIN		281490	ENSBTAG00000014943	GO:0003677|GO:0005515|GO:0005622|GO:0005634|GO:0008270|GO:0005575|GO:0005622|GO:0005623|GO:0005634|GO:0043226
ENSBTAG00000018810	3.10862e-15	2.37844e-13	F1N1W3_BOVIN		338092	ENSBTAG00000018810	GO:0005198|GO:0005509|GO:0005515|GO:0005576|GO:0005604|GO:0007155|GO:0031012|GO:0005575|GO:0005576|GO:0007155
ENSBTAG00000013793	3.21965e-15	2.45573e-13	F1MJ10_BOVIN			ENSBTAG00000013793	GO:0000151|GO:0000785|GO:0004842|GO:0005515|GO:0005622|GO:0005624|GO:0005737|GO:0005829|GO:0005886|GO:0005938|GO:0006464|GO:0006622|GO:0007041|GO:0010766|GO:0010768|GO:0014068|GO:0016567|GO:0016881|GO:0019089|GO:0019871|GO:0019904|GO:0030948|GO:0031175|GO:0031623|GO:0031698|GO:0032801|GO:0034644|GO:0042787|GO:0042921|GO:0043130|GO:0044111|GO:0045732|GO:0046824|GO:0048471|GO:0048814|GO:0050815|GO:…
ENSBTAG00000011500	4.66294e-15	3.54556e-13	Q3MHM1_BOVIN		528555	ENSBTAG00000011500	GO:0005509
ENSBTAG00000021553	4.77396e-15	3.61878e-13	PTPN14		518798	ENSBTAG00000021553	GO:0005575|GO:0005622|GO:0005623|GO:0005856|GO:0006464|GO:0043226
ENSBTAG00000020605	5.10703e-15	3.8475e-13	SMTL2_BOVIN		532143	ENSBTAG00000020605
ENSBTAG00000042235	5.10703e-15	3.8475e-13				ENSBTAG00000042235
ENSBTAG00000003949	5.32907e-15	4.00251e-13	RBM39		508722	ENSBTAG00000003949	GO:0005575|GO:0005622|GO:0005623|GO:0005634|GO:0006397|GO:0034641|GO:0043226
ENSBTAG00000007116	6.55032e-15	4.90475e-13	ARRD3_BOVIN		541123	ENSBTAG00000007116	GO:0005515|GO:0005737|GO:0007165|GO:0005575|GO:0005622|GO:0005623|GO:0005737|GO:0007165
ENSBTAG00000042553	6.66134e-15	4.97272e-13				ENSBTAG00000042553
ENSBTAG00000021223	8.88178e-15	6.6102e-13	CRY2			ENSBTAG00000021223	GO:0006259|GO:0006950|GO:0034641
ENSBTAG00000007062	9.76996e-15	7.24925e-13	IBP5_BOVIN		404185	ENSBTAG00000007062	GO:0005575|GO:0005576|GO:0005975|GO:0008283|GO:0030154|GO:0042592|GO:0044281|GO:0048856
ENSBTAG00000010437	1.06581e-14	7.86078e-13	A5D7A3_BOVIN		508844	ENSBTAG00000010437	GO:0005515
ENSBTAG00000012213	1.06581e-14	7.86078e-13	E1BGC3_BOVIN		534322	ENSBTAG00000012213	GO:0000785|GO:0000795|GO:0005488|GO:0005515|GO:0005634|GO:0005737|GO:0008156|GO:0008278|GO:0009636|GO:0035562|GO:0045875|GO:0071168|GO:0071922
ENSBTAG00000031573	1.15463e-14	8.465e-13	F1N0F9_BOVIN		780788	ENSBTAG00000031573	GO:0005515|GO:0005622|GO:0007229|GO:0045662|GO:0005575|GO:0005622|GO:0005623|GO:0007165
ENSBTAG00000042377	1.15463e-14	8.465e-13				ENSBTAG00000042377
ENSBTAG00000007447	1.28786e-14	9.41363e-13	A2VDV0_BOVIN		614183	ENSBTAG00000007447	GO:0016787
ENSBTAG00000042846	1.31006e-14	9.54752e-13				ENSBTAG00000042846
ENSBTAG00000002688	1.42109e-14	1.0326e-12	Q3ZCH8_BOVIN		519758	ENSBTAG00000002688	GO:0005575|GO:0005623|GO:0005886|GO:0006810|GO:0009058|GO:0034641|GO:0044281
ENSBTAG00000020087	1.4988e-14	1.08586e-12	Q08E45_BOVIN		530719	ENSBTAG00000020087	GO:0000082|GO:0000166|GO:0004672|GO:0004674|GO:0004683|GO:0005515|GO:0005516|GO:0005524|GO:0006468|GO:0006816|GO:0016301|GO:0016310|GO:0016772|GO:0035254|GO:0046777|GO:0046928|GO:0048168|GO:0006464|GO:0006810|GO:0007049
ENSBTAG00000000579	1.59872e-14	1.15484e-12	NIPBL		539566	ENSBTAG00000000579
ENSBTAG00000012082	1.90958e-14	1.37535e-12	E1BJH6_BOVIN		617439	ENSBTAG00000012082	GO:0001726|GO:0005515|GO:0005886|GO:0006931|GO:0007155|GO:0008219|GO:0009986|GO:0045773
ENSBTAG00000016441	1.95399e-14	1.40322e-12	ZNF622		513617	ENSBTAG00000016441	GO:0005575|GO:0005622|GO:0005623
ENSBTAG00000008545	2.09832e-14	1.50247e-12	ATF3_BOVIN		515266	ENSBTAG00000008545	GO:0005575|GO:0005622|GO:0005623|GO:0005634|GO:0005730|GO:0005975|GO:0006350|GO:0009058|GO:0034641|GO:0043226|GO:0044281
ENSBTAG00000001879	2.26485e-14	1.617e-12	LOC100337374		100337374	ENSBTAG00000001879
ENSBTAG00000014463	2.30926e-14	1.64393e-12	KCC2D_BOVIN		532713	ENSBTAG00000014463	GO:0006464
ENSBTAG00000016768	2.59792e-14	1.84407e-12	SCN3B_BOVIN		540925	ENSBTAG00000016768	GO:0005575|GO:0005623|GO:0005886|GO:0006810
ENSBTAG00000043483	2.86438e-14	2.02735e-12				ENSBTAG00000043483
ENSBTAG00000024015	3.10862e-14	2.1939e-12	E1BPU9_BOVIN		536092	ENSBTAG00000024015	GO:0001937|GO:0004721|GO:0004725|GO:0005001|GO:0005515|GO:0005737|GO:0005911|GO:0005913|GO:0006470|GO:0007156|GO:0007165|GO:0010596|GO:0010842|GO:0016020|GO:0016311|GO:0016525|GO:0016787|GO:0016791|GO:0030027|GO:0031175|GO:0031290|GO:0035335|GO:0042493|GO:0045296|GO:0045909|GO:0048471|GO:0005575|GO:0005623|GO:0006464
ENSBTAG00000014417	3.11973e-14	2.19543e-12	LOC524593		524593	ENSBTAG00000014417
ENSBTAG00000043036	3.24185e-14	2.27485e-12				ENSBTAG00000043036
ENSBTAG00000008301	4.61853e-14	3.23165e-12	A1A4J5_BOVIN			ENSBTAG00000008301	GO:0004672|GO:0004674|GO:0005515|GO:0005524|GO:0006468|GO:0016772|GO:0006464
ENSBTAG00000015376	4.95159e-14	3.45486e-12	FBXW11		540642	ENSBTAG00000015376
ENSBTAG00000001731	5.63993e-14	3.92399e-12	GLYR1_BOVIN		539636	ENSBTAG00000001731	GO:0003677|GO:0003824|GO:0004616|GO:0004764|GO:0005488|GO:0005634|GO:0005737|GO:0006098|GO:0008152|GO:0016491|GO:0035064|GO:0050662|GO:0055114|GO:0005575|GO:0005622|GO:0005623|GO:0005634|GO:0005737|GO:0005975|GO:0009056|GO:0034641|GO:0043226|GO:0044281|GO:0051186
ENSBTAG00000044311	5.68434e-14	3.94371e-12				ENSBTAG00000044311
ENSBTAG00000018718	6.02851e-14	4.17071e-12	DDI2			ENSBTAG00000018718
ENSBTAG00000014691	6.57252e-14	4.5343e-12	ARFGEF1		281022	ENSBTAG00000014691	GO:0005575|GO:0005622|GO:0005623
ENSBTAG00000043472	6.70575e-14	4.61325e-12				ENSBTAG00000043472
ENSBTAG00000006429	7.52731e-14	5.16399e-12	ACON_BOVIN		280976	ENSBTAG00000006429	GO:0005575|GO:0005622|GO:0005623|GO:0005634|GO:0005737|GO:0005739|GO:0006091|GO:0009056|GO:0043226|GO:0044281|GO:0051186
ENSBTAG00000016139	9.28146e-14	6.34966e-12	T120A_BOVIN		520173	ENSBTAG00000016139	GO:0005575|GO:0005623
ENSBTAG00000009121	9.59233e-14	6.5441e-12	STAG2		616487	ENSBTAG00000009121
ENSBTAG00000019927	9.90319e-14	6.73746e-12	CYB5R1		516287	ENSBTAG00000019927
ENSBTAG00000012441	1.06692e-13	7.23858e-12	SMAD7		535916	ENSBTAG00000012441	GO:0005575|GO:0005622|GO:0005623|GO:0005634|GO:0005654|GO:0007165|GO:0043226|GO:0043234
ENSBTAG00000016618	1.1191e-13	7.57168e-12	DUSTY_BOVIN		534684	ENSBTAG00000016618	GO:0005575|GO:0005622|GO:0005623|GO:0005737|GO:0006464
ENSBTAG00000001405	1.16795e-13	7.88049e-12	GLCE_BOVIN		281195	ENSBTAG00000001405	GO:0005575|GO:0005622|GO:0005623|GO:0005737|GO:0005794|GO:0005975|GO:0006790|GO:0009058|GO:0043226
ENSBTAG00000013949	1.20348e-13	8.09795e-12	AHCTF1		504716	ENSBTAG00000013949
ENSBTAG00000009482	1.33893e-13	8.98472e-12	E1BCF6_BOVIN		541306	ENSBTAG00000009482	GO:0005515|GO:0005634|GO:0005730|GO:0005739|GO:0007286
ENSBTAG00000008429	1.42553e-13	9.53976e-12	F1ML31_BOVIN		504317	ENSBTAG00000008429	GO:0001822|GO:0001942|GO:0005509|GO:0005515|GO:0005886|GO:0008104|GO:0009953|GO:0009954|GO:0030178|GO:0030326|GO:0042475|GO:0042733|GO:0043113|GO:0048856|GO:0051124|GO:0090090
ENSBTAG00000018137	1.53655e-13	1.02548e-11	A2MG_BOVIN		513856	ENSBTAG00000018137	GO:0005575|GO:0005576|GO:0005615
ENSBTAG00000011424	1.56763e-13	1.04339e-11	TPM2_BOVIN		497015	ENSBTAG00000011424	GO:0005575|GO:0005622|GO:0005623|GO:0005737|GO:0005856|GO:0043226
ENSBTAG00000016666	1.69864e-13	1.12753e-11	E1BM42_BOVIN		504761	ENSBTAG00000016666	GO:0005488|GO:0005515
ENSBTAG00000039374	1.86073e-13	1.2318e-11	Q3B7N3_BOVIN		508273	ENSBTAG00000039374	GO:0005488|GO:0005515|GO:0006610|GO:0006886|GO:0008565|GO:0006810
ENSBTAG00000013917	1.92069e-13	1.26807e-11	E1BC33_BOVIN		788113	ENSBTAG00000013917
ENSBTAG00000014284	2.07279e-13	1.36482e-11	F1MKY9_BOVIN		510218	ENSBTAG00000014284	GO:0004674|GO:0005515|GO:0005524|GO:0006468|GO:0016772|GO:0006464
ENSBTAG00000047147	2.09166e-13	1.37356e-11	CRYBG3		516526	ENSBTAG00000047147
ENSBTAG00000009067	2.10942e-13	1.37786e-11	E1BDM8_BOVIN		513906	ENSBTAG00000009067	GO:0000166|GO:0000932|GO:0003676|GO:0004386|GO:0005515|GO:0005524|GO:0008026|GO:0010494|GO:0016442|GO:0016787
ENSBTAG00000008645	2.10942e-13	1.37786e-11	F1MBX3_BOVIN		507834	ENSBTAG00000008645	GO:0003677|GO:0003700|GO:0003707|GO:0005515|GO:0005634|GO:0006351|GO:0006355|GO:0008270|GO:0019904|GO:0043401|GO:0043565|GO:0045944|GO:0005575|GO:0005622|GO:0005623|GO:0005634|GO:0007165|GO:0043226
ENSBTAG00000042180	2.39586e-13	1.56081e-11				ENSBTAG00000042180
ENSBTAG00000018313	2.50022e-13	1.62448e-11	A5PKK4_BOVIN		527679	ENSBTAG00000018313	GO:0003676|GO:0008270|GO:0046872
ENSBTAG00000047543	2.5846e-13	1.67487e-11	NTRK3		539126	ENSBTAG00000047543
ENSBTAG00000021957	2.6068e-13	1.68482e-11	F1MF86_BOVIN		281905	ENSBTAG00000021957	GO:0005488|GO:0005509|GO:0005515|GO:0005615|GO:0031012
ENSBTAG00000042607	2.71338e-13	1.7491e-11				ENSBTAG00000042607
ENSBTAG00000044856	2.85771e-13	1.83732e-11				ENSBTAG00000044856
ENSBTAG00000047739	2.90878e-13	1.86527e-11	T22D1_BOVIN		510359	ENSBTAG00000047739	GO:0005575|GO:0005622|GO:0005623|GO:0005634|GO:0005737|GO:0006350|GO:0009058|GO:0034641|GO:0043226
ENSBTAG00000017994	3.18856e-13	2.03935e-11	A8E4Q8_BOVIN		540616	ENSBTAG00000017994	GO:0003677|GO:0003700|GO:0005515|GO:0005634|GO:0005737|GO:0006351|GO:0006355|GO:0071339|GO:0005575|GO:0005622|GO:0005623|GO:0005634|GO:0005654|GO:0005737|GO:0006350|GO:0009058|GO:0034641|GO:0043226|GO:0043234
ENSBTAG00000021176	3.30846e-13	2.11054e-11	CRLD2_BOVIN		505329	ENSBTAG00000021176	GO:0005539|GO:0005576|GO:0008201|GO:0030133|GO:0030198|GO:0031012|GO:0005575|GO:0005576|GO:0005622|GO:0005623|GO:0005737|GO:0016023|GO:0043226
ENSBTAG00000018214	4.46643e-13	2.84185e-11	SHSA2_BOVIN		617336	ENSBTAG00000018214	GO:0005575|GO:0005622|GO:0005623|GO:0005737|GO:0005783|GO:0043226
ENSBTAG00000043553	4.583e-13	2.90849e-11	GPX3			ENSBTAG00000043553	GO:0006950
ENSBTAG00000043778	4.7562e-13	3.01062e-11				ENSBTAG00000043778
ENSBTAG00000013744	5.20473e-13	3.27764e-11	F1N0W5_BOVIN			ENSBTAG00000013744	GO:0001725|GO:0003779|GO:0005515|GO:0015629|GO:0032233|GO:0051492
ENSBTAG00000045832	5.19362e-13	3.27764e-11	LOC615982		615982	ENSBTAG00000045832
ENSBTAG00000006370	5.25802e-13	3.30273e-11	TCPG_BOVIN		504735	ENSBTAG00000006370	GO:0000166|GO:0005515|GO:0005524|GO:0005737|GO:0005832|GO:0005886|GO:0006457|GO:0044267|GO:0051082|GO:0005575|GO:0005622|GO:0005623|GO:0005737|GO:0005886|GO:0006457
ENSBTAG00000007214	5.3324e-13	3.34091e-11	E1BIK3_BOVIN		782605	ENSBTAG00000007214	GO:0006368|GO:0008023|GO:0005575|GO:0005622|GO:0005623|GO:0005634|GO:0005654|GO:0006350|GO:0009058|GO:0034641|GO:0043226|GO:0043234
ENSBTAG00000006748	5.44897e-13	3.40526e-11	DMXL1		534524	ENSBTAG00000006748
ENSBTAG00000017666	5.8531e-13	3.64853e-11				ENSBTAG00000017666	GO:0005575|GO:0005623|GO:0006810|GO:0055085
ENSBTAG00000019414	6.14175e-13	3.81877e-11	E1B9M6_BOVIN		529633	ENSBTAG00000019414	GO:0000166|GO:0004672|GO:0004674|GO:0004713|GO:0005524|GO:0005634|GO:0006468|GO:0016772|GO:0018108|GO:0046777|GO:0006464
ENSBTAG00000017719	6.40821e-13	3.97438e-11	AKAP6		537810	ENSBTAG00000017719
ENSBTAG00000045757	7.18092e-13	4.4424e-11	TNNC1_BOVIN		509486	ENSBTAG00000045757
ENSBTAG00000039662	7.48734e-13	4.62033e-11	DDI2		515551	ENSBTAG00000039662
ENSBTAG00000010059	8.76632e-13	5.39601e-11	A6QR41_BOVIN		506309	ENSBTAG00000010059
ENSBTAG00000003559	1.0294e-12	6.32051e-11	E1BHY2_BOVIN		511414	ENSBTAG00000003559	GO:0005515|GO:0005634|GO:0005737|GO:0005886|GO:0006917|GO:0007165|GO:0007165
ENSBTAG00000002880	1.08713e-12	6.65833e-11	Q0VCF1_BOVIN		504625	ENSBTAG00000002880	GO:0005158|GO:0005515|GO:0005634|GO:0005737|GO:0005813|GO:0005886|GO:0005899|GO:0005925
ENSBTAG00000038286	1.13887e-12	6.95785e-11	PDPFL_BOVIN		100126183	ENSBTAG00000038286
ENSBTAG00000000233	1.19682e-12	7.29377e-11	OR51E1		526623	ENSBTAG00000000233	GO:0005575|GO:0005623|GO:0007165
ENSBTAG00000043297	1.40776e-12	8.55808e-11				ENSBTAG00000043297
ENSBTAG00000007467	1.4293e-12	8.66756e-11	E1BJ09_BOVIN		533735	ENSBTAG00000007467	GO:0001568|GO:0001701|GO:0001756|GO:0001841|GO:0001947|GO:0004842|GO:0005515|GO:0005813|GO:0005886|GO:0007219|GO:0007507|GO:0008270|GO:0016567|GO:0031410|GO:0031965|GO:0043231|GO:0045665|GO:0045807|GO:0046872|GO:0006464
ENSBTAG00000042963	1.51468e-12	9.16268e-11				ENSBTAG00000042963
ENSBTAG00000002315	1.54898e-12	9.34718e-11	RNF34_BOVIN		506764	ENSBTAG00000002315	GO:0005515|GO:0005634|GO:0006915|GO:0008270|GO:0012505|GO:0016020|GO:0016607|GO:0016874|GO:0046872|GO:0005575|GO:0005622|GO:0005623|GO:0005634|GO:0005654|GO:0008219|GO:0043226
ENSBTAG00000008195	1.61471e-12	9.71991e-11	Q29RI2_BOVIN		540682	ENSBTAG00000008195	GO:0000166|GO:0004672|GO:0004674|GO:0004689|GO:0005516|GO:0005524|GO:0005964|GO:0005978|GO:0006468|GO:0016301|GO:0016310|GO:0016772|GO:0005575|GO:0005622|GO:0005623|GO:0005737|GO:0005975|GO:0006091|GO:0006464|GO:0009058|GO:0043234|GO:0044281
ENSBTAG00000007605	1.65956e-12	9.96548e-11	F1MU79_BOVIN		508535	ENSBTAG00000007605	GO:0005515|GO:0005524|GO:0005525|GO:0005634|GO:0005737|GO:0006457|GO:0006463|GO:0007566|GO:0030521|GO:0030850|GO:0031072|GO:0031503|GO:0035259|GO:0046661|GO:0048608|GO:0051219|GO:0006457
ENSBTAG00000009387	1.82143e-12	1.09108e-10	MYOM2		789283	ENSBTAG00000009387
ENSBTAG00000003362	1.92424e-12	1.14986e-10	ENPL_BOVIN		282646	ENSBTAG00000003362	GO:0001666|GO:0003723|GO:0005515|GO:0005524|GO:0005783|GO:0005788|GO:0005789|GO:0005792|GO:0005829|GO:0006457|GO:0006916|GO:0006950|GO:0019903|GO:0030433|GO:0030496|GO:0031247|GO:0042470|GO:0043666|GO:0044459|GO:0046790|GO:0048471|GO:0050750|GO:0051082|GO:0071318|GO:0005575|GO:0005622|GO:0005623|GO:0005737|GO:0005783|GO:0005829|GO:0005886|GO:0006457|GO:0006950|GO:0007010|GO:0009056|GO:0016023|GO:…
ENSBTAG00000002938	2.18137e-12	1.30035e-10	C4H7orf58		617867	ENSBTAG00000002938
ENSBTAG00000042475	2.31692e-12	1.37781e-10				ENSBTAG00000042475
ENSBTAG00000001644	2.54885e-12	1.51207e-10	MDN1		535163	ENSBTAG00000001644	GO:0005575|GO:0005622|GO:0005623|GO:0005634|GO:0009058|GO:0034641|GO:0043226
ENSBTAG00000014093	3.11984e-12	1.84634e-10	IDHP_BOVIN		327669	ENSBTAG00000014093	GO:0005575|GO:0005622|GO:0005623|GO:0005737|GO:0005739|GO:0005975|GO:0006091|GO:0009056|GO:0043226|GO:0044281|GO:0051186
ENSBTAG00000014835	3.30269e-12	1.94917e-10	SPRC_BOVIN		282077	ENSBTAG00000014835	GO:0005575|GO:0005576|GO:0005578|GO:0005615|GO:0007165
ENSBTAG00000032531	3.30946e-12	1.94917e-10	MSTN1_BOVIN		616088	ENSBTAG00000032531	GO:0005575|GO:0005622|GO:0005623|GO:0005634|GO:0043226
ENSBTAG00000003604	3.37019e-12	1.98019e-10	F1MXR3_BOVIN		507654	ENSBTAG00000003604	GO:0002020|GO:0004222|GO:0005515|GO:0005614|GO:0008233|GO:0030198|GO:0031012|GO:0043065|GO:0005575|GO:0005576|GO:0005578|GO:0030198
ENSBTAG00000006586	3.67595e-12	2.15468e-10	KPNB1		507804	ENSBTAG00000006586	GO:0006810
ENSBTAG00000042256	3.94462e-12	2.30666e-10				ENSBTAG00000042256
ENSBTAG00000020911	3.97904e-12	2.32126e-10	FNBP4			ENSBTAG00000020911
ENSBTAG00000016194	4.23028e-12	2.46198e-10	FBX32_BOVIN		513776	ENSBTAG00000016194
ENSBTAG00000004593	4.91163e-12	2.85176e-10	F1MU48_BOVIN		282097	ENSBTAG00000004593	GO:0001764|GO:0003677|GO:0003918|GO:0005524|GO:0005634|GO:0005694|GO:0006265|GO:0007409|GO:0030900|GO:0005575|GO:0005622|GO:0005623|GO:0005634|GO:0005694|GO:0006259|GO:0034641|GO:0043226
ENSBTAG00000027932	5.06217e-12	2.93224e-10	E1BK82_BOVIN			ENSBTAG00000027932	GO:0004842|GO:0005515|GO:0005622|GO:0005624|GO:0006916|GO:0008284|GO:0016881|GO:0042127|GO:0060711|GO:0060712|GO:0005575|GO:0005622|GO:0005623
ENSBTAG00000010871	5.43698e-12	3.14194e-10	ANKHD1		509490	ENSBTAG00000010871
ENSBTAG00000043093	5.62383e-12	3.24229e-10				ENSBTAG00000043093
ENSBTAG00000019388	5.74651e-12	3.30526e-10	KIAA2013		506454	ENSBTAG00000019388
ENSBTAG00000001941	6.41887e-12	3.68335e-10	A5D7C8_BOVIN		785942	ENSBTAG00000001941	GO:0004872|GO:0005102|GO:0005515|GO:0007275|GO:0016020|GO:0050772|GO:0005575|GO:0005623
ENSBTAG00000007084	6.86384e-12	3.92951e-10	E1BL08_BOVIN		508367	ENSBTAG00000007084	GO:0000166|GO:0004672|GO:0004674|GO:0004704|GO:0005515|GO:0005524|GO:0006468|GO:0006955|GO:0007249|GO:0016772|GO:0043123|GO:0071260|GO:0006464
ENSBTAG00000018801	7.24154e-12	4.1361e-10	SNX3_BOVIN		528265	ENSBTAG00000018801	GO:0005575|GO:0005622|GO:0005623|GO:0005737|GO:0005768|GO:0006810|GO:0043226
ENSBTAG00000008883	7.58726e-12	4.32351e-10	Q3B7M0_BOVIN		505177	ENSBTAG00000008883	GO:0005622|GO:0005634|GO:0008201|GO:0008270|GO:0005575|GO:0005622|GO:0005623|GO:0005634|GO:0043226
ENSBTAG00000024269	7.67542e-12	4.36362e-10	E1B9H5_BOVIN		784894	ENSBTAG00000024269	GO:0001837|GO:0005024|GO:0005114|GO:0005515|GO:0006955|GO:0007179|GO:0007243|GO:0009897|GO:0015026|GO:0030509|GO:0032354|GO:0034673|GO:0034695|GO:0034699|GO:0043231|GO:0046332|GO:0050431|GO:0051271|GO:0060317|GO:0060389|GO:0070123
ENSBTAG00000010402	7.95253e-12	4.51072e-10	MYH9		404108	ENSBTAG00000010402	GO:0005575|GO:0005622|GO:0005623|GO:0005856|GO:0043226|GO:0043234
ENSBTAG00000014079	9.09472e-12	5.14669e-10	A7MB14_BOVIN		506913	ENSBTAG00000014079	GO:0000084|GO:0005515|GO:0007631|GO:0008344|GO:0009791|GO:0021522|GO:0035264|GO:0044267|GO:0048009|GO:0048873|GO:0050881|GO:0050885|GO:0007049|GO:0007165|GO:0030154|GO:0040007|GO:0042592|GO:0048856|GO:0050877
ENSBTAG00000048107	9.36562e-12	5.28781e-10	A7Z066_BOVIN		407129	ENSBTAG00000048107	GO:0005509|GO:0005515|GO:0005783|GO:0006457|GO:0016021|GO:0051082|GO:0005575|GO:0005622|GO:0005623|GO:0005737|GO:0005783|GO:0006457|GO:0043226
ENSBTAG00000007068	9.39715e-12	5.29344e-10	F1MRQ7_BOVIN			ENSBTAG00000007068	GO:0005829
ENSBTAG00000002473	1.08065e-11	6.07338e-10	ANGL4_BOVIN		509963	ENSBTAG00000002473	GO:0005575|GO:0005576|GO:0005578|GO:0005615|GO:0007165|GO:0030154|GO:0042592|GO:0048646|GO:0048856
ENSBTAG00000016048	1.2202e-11	6.84204e-10	CPT1B_BOVIN		509459	ENSBTAG00000016048	GO:0005575|GO:0005622|GO:0005623|GO:0005737|GO:0005739|GO:0006629|GO:0006810|GO:0043226|GO:0044281
ENSBTAG00000006291	1.27736e-11	7.12997e-10	CYLD_BOVIN		536421	ENSBTAG00000006291	GO:0005575|GO:0005622|GO:0005623|GO:0005737|GO:0005829|GO:0005840|GO:0005856|GO:0005886|GO:0006412|GO:0006464|GO:0007165|GO:0009056|GO:0009058|GO:0043226|GO:0043234
ENSBTAG00000018088	1.27651e-11	7.12997e-10	F1MHB3_BOVIN			ENSBTAG00000018088	GO:0003677
ENSBTAG00000044367	1.28981e-11	7.18317e-10				ENSBTAG00000044367
ENSBTAG00000008240	1.43574e-11	7.97778e-10	GALNTL2			ENSBTAG00000008240
ENSBTAG00000010392	1.45262e-11	8.05333e-10	ESRRG		536732	ENSBTAG00000010392	GO:0005575|GO:0005622|GO:0005623|GO:0005634|GO:0007165|GO:0043226
ENSBTAG00000046664	1.58171e-11	8.74929e-10	F1N4X3_BOVIN			ENSBTAG00000046664
ENSBTAG00000011734	1.59015e-11	8.7762e-10	ANKR1_BOVIN		510376	ENSBTAG00000011734	GO:0005575|GO:0005622|GO:0005623|GO:0005634|GO:0005654|GO:0005737|GO:0043226|GO:0043234
ENSBTAG00000017967	1.60487e-11	8.83759e-10	TEBP_BOVIN		493638	ENSBTAG00000017967	GO:0005575|GO:0005622|GO:0005623|GO:0005634|GO:0005737|GO:0006259|GO:0006457|GO:0006629|GO:0009058|GO:0034641|GO:0042592|GO:0043226|GO:0044281|GO:0051276
ENSBTAG00000005857	1.81501e-11	9.97243e-10	A0JND1_BOVIN		407118	ENSBTAG00000005857	GO:0005328|GO:0005332|GO:0005887|GO:0006810|GO:0006836|GO:0015293|GO:0016020|GO:0016021|GO:0030424|GO:0005575|GO:0005623|GO:0005886|GO:0006810
ENSBTAG00000009034	1.81928e-11	9.97354e-10	AP3D1_BOVIN		281023	ENSBTAG00000009034	GO:0002376|GO:0005575|GO:0005622|GO:0005623|GO:0005737|GO:0005768|GO:0005794|GO:0006810|GO:0016192|GO:0043226|GO:0043234
ENSBTAG00000019852	1.84679e-11	1.01018e-09	ODPA_BOVIN		407109	ENSBTAG00000019852	GO:0004738|GO:0004739|GO:0005739|GO:0005759|GO:0006096|GO:0008152|GO:0016491|GO:0016624|GO:0043231|GO:0055114|GO:0005575|GO:0005622|GO:0005623|GO:0005737|GO:0005739|GO:0005975|GO:0006091|GO:0009056|GO:0043226|GO:0044281
ENSBTAG00000025210	1.8852e-11	1.02877e-09	COL4A2		508632	ENSBTAG00000025210	GO:0005575|GO:0005576|GO:0005578
ENSBTAG00000018198	1.88916e-11	1.02877e-09	A5H631_BOVIN		282602	ENSBTAG00000018198	GO:0004872|GO:0004888|GO:0005515|GO:0005764|GO:0005768|GO:0005783|GO:0005886|GO:0006955|GO:0007165|GO:0009615|GO:0030277|GO:0031224|GO:0032009|GO:0032715|GO:0032728|GO:0032733|GO:0032735|GO:0032741|GO:0032755|GO:0032760|GO:0045087|GO:0050727|GO:0051607|GO:0051770|GO:0002376|GO:0005575|GO:0005622|GO:0005623|GO:0005737|GO:0005764|GO:0005768|GO:0005773|GO:0005783|GO:0005886|GO:0006950|GO:0007165|GO:…
ENSBTAG00000021466	1.95597e-11	1.06045e-09	COL3A1		510833	ENSBTAG00000021466	GO:0005575|GO:0005576|GO:0005578|GO:0007165
ENSBTAG00000009182	1.95427e-11	1.06045e-09	E1BLQ0_BOVIN		514597	ENSBTAG00000009182	GO:0005216|GO:0005247|GO:0005515|GO:0006821|GO:0016020|GO:0016021|GO:0019227|GO:0042383|GO:0055085|GO:0005575|GO:0005623|GO:0006810|GO:0055085
ENSBTAG00000035907	1.99993e-11	1.0819e-09	DDX3X		510093	ENSBTAG00000035907
ENSBTAG00000012667	2.21309e-11	1.19458e-09	F1MG86_BOVIN		282162	ENSBTAG00000012667	GO:0000082|GO:0004672|GO:0004674|GO:0004683|GO:0005516|GO:0005524|GO:0006468|GO:0006816|GO:0016772|GO:0046777|GO:0006464
ENSBTAG00000015821	2.2647e-11	1.21976e-09	AMPD3			ENSBTAG00000015821	GO:0009058|GO:0034641|GO:0044281
ENSBTAG00000020308	2.37983e-11	1.27896e-09	F2Z4C6_BOVIN		286870	ENSBTAG00000020308	GO:0005488|GO:0005515|GO:0016070|GO:0034641
ENSBTAG00000001183	2.38718e-11	1.28011e-09	F1MIH3_BOVIN		100141057	ENSBTAG00000001183	GO:0005515
ENSBTAG00000015069	2.4611e-11	1.31687e-09	PCNP_BOVIN		615197	ENSBTAG00000015069	GO:0005575|GO:0005622|GO:0005623|GO:0005634|GO:0006464|GO:0007049|GO:0009056|GO:0043226
ENSBTAG00000014598	2.70632e-11	1.44494e-09	F1N3U7_BOVIN		532986	ENSBTAG00000014598	GO:0001892|GO:0003779|GO:0005515|GO:0007010|GO:0007492|GO:0008270|GO:0009952|GO:0035556|GO:0007010|GO:0007165
ENSBTAG00000042098	2.97073e-11	1.58267e-09				ENSBTAG00000042098
ENSBTAG00000012683	3.2121e-11	1.70756e-09	F1MI03_BOVIN		539515	ENSBTAG00000012683	GO:0003677|GO:0005515|GO:0015030|GO:0016607|GO:0047485|GO:0070742|GO:0071013|GO:0005575|GO:0005622|GO:0005623|GO:0005634|GO:0005654|GO:0043226
ENSBTAG00000018036	3.38976e-11	1.79811e-09	CNOT7_BOVIN		508055	ENSBTAG00000018036	GO:0005575|GO:0005622|GO:0005623|GO:0005634|GO:0005654|GO:0005737|GO:0006350|GO:0009058|GO:0034641|GO:0043226|GO:0043234
ENSBTAG00000005048	3.40333e-11	1.80142e-09	DRS7C_BOVIN		511943	ENSBTAG00000005048	GO:0005575|GO:0005576
ENSBTAG00000005354	3.55688e-11	1.87864e-09	A6QP40_BOVIN		616994	ENSBTAG00000005354
ENSBTAG00000010940	3.59859e-11	1.89659e-09	F1N6K0_BOVIN		787392	ENSBTAG00000010940	GO:0005515|GO:0005634|GO:0005737|GO:0005739|GO:0006950
ENSBTAG00000000948	3.61744e-11	1.90245e-09	Q148J4_BOVIN		508373	ENSBTAG00000000948	GO:0000166|GO:0003924|GO:0005525|GO:0005622|GO:0005794|GO:0006184|GO:0006886|GO:0006913|GO:0007165|GO:0007264|GO:0015031|GO:0019003|GO:0005575|GO:0005622|GO:0005623|GO:0006810|GO:0006913|GO:0007165|GO:0009056|GO:0034641|GO:0034655|GO:0044281
ENSBTAG00000045956	3.73577e-11	1.96048e-09				ENSBTAG00000045956
ENSBTAG00000011571	3.91469e-11	2.05e-09	F1MQG6_BOVIN		534600	ENSBTAG00000011571	GO:0000166|GO:0003676|GO:0005515|GO:0005634|GO:0005730|GO:0005737|GO:0030218|GO:0030263|GO:0045657
ENSBTAG00000042387	3.97666e-11	2.07802e-09				ENSBTAG00000042387
ENSBTAG00000008827	3.99401e-11	2.08265e-09	A7MB04_BOVIN		523846	ENSBTAG00000008827	GO:0005509|GO:0005515|GO:0005539|GO:0005578|GO:0007165|GO:0010811|GO:0019800|GO:0030198|GO:0050840|GO:0005575|GO:0005576|GO:0005578|GO:0005975|GO:0006464|GO:0006790|GO:0007165|GO:0030198
ENSBTAG00000000928	4.04161e-11	2.10301e-09	SPECC1		506538	ENSBTAG00000000928
ENSBTAG00000008573	4.50402e-11	2.33866e-09	Q0VCR3_BOVIN		282127	ENSBTAG00000008573	GO:0000288|GO:0000289|GO:0003676|GO:0003729|GO:0005515|GO:0005634|GO:0005737|GO:0005829|GO:0006402|GO:0007243|GO:0008270|GO:0017091|GO:0043488|GO:0045638|GO:0046872|GO:0050728|GO:0050779|GO:0060213
ENSBTAG00000005146	4.84937e-11	2.51267e-09	BOLA		751813	ENSBTAG00000005146	GO:0002376|GO:0005575|GO:0005623|GO:0005886|GO:0043234
ENSBTAG00000010786	4.85989e-11	2.51282e-09	A6QNY2_BOVIN		100335813	ENSBTAG00000010786	GO:0000226|GO:0008283|GO:0019904|GO:0021987|GO:0022008|GO:0022027|GO:0030953|GO:0032886|GO:0035257
ENSBTAG00000006712	5.06786e-11	2.61273e-09	LOC513555		513555	ENSBTAG00000006712
ENSBTAG00000010042	5.07441e-11	2.61273e-09	RIOK3_BOVIN		522917	ENSBTAG00000010042	GO:0006464
ENSBTAG00000001552	5.12816e-11	2.63489e-09	EPC1		534386	ENSBTAG00000001552
ENSBTAG00000012112	5.19902e-11	2.66572e-09	Q1JP62_BOVIN		530661	ENSBTAG00000012112	GO:0003333|GO:0006810|GO:0006865|GO:0015171|GO:0016020|GO:0016021|GO:0055085|GO:0005575|GO:0005623|GO:0006810|GO:0055085
ENSBTAG00000021798	5.44296e-11	2.78498e-09	LOC505709		505709	ENSBTAG00000021798	GO:0005575|GO:0005623|GO:0006464|GO:0007165
ENSBTAG00000010082	5.71059e-11	2.91584e-09	COL15A1		100139730	ENSBTAG00000010082	GO:0005575|GO:0005576|GO:0007155
ENSBTAG00000003557	6.12761e-11	3.12228e-09	F1MV19_BOVIN		100336027	ENSBTAG00000003557
ENSBTAG00000000676	6.52145e-11	3.31608e-09	F1MPE2_BOVIN		541096	ENSBTAG00000000676
ENSBTAG00000042801	6.56324e-11	3.33044e-09				ENSBTAG00000042801
ENSBTAG00000024815	6.57781e-11	3.33095e-09	E1BN43_BOVIN		529062	ENSBTAG00000024815	GO:0005515
ENSBTAG00000009749	7.24101e-11	3.65924e-09	UBP2_BOVIN		522980	ENSBTAG00000009749	GO:0005575|GO:0005622|GO:0005623|GO:0005737|GO:0006464|GO:0007049|GO:0009056|GO:0048856
ENSBTAG00000007730	7.3165e-11	3.6898e-09	ZFX_BOVIN		280962	ENSBTAG00000007730	GO:0003676|GO:0003677|GO:0005622|GO:0005634|GO:0006351|GO:0006355|GO:0008270|GO:0046872|GO:0005575|GO:0005622|GO:0005623|GO:0005634|GO:0006350|GO:0009058|GO:0034641|GO:0043226
ENSBTAG00000008061	7.59797e-11	3.82389e-09	F1MSP7_BOVIN		505840	ENSBTAG00000008061	GO:0043526
ENSBTAG00000020860	8.70324e-11	4.3712e-09	CHD1		505123	ENSBTAG00000020860	GO:0005575|GO:0005622|GO:0005623|GO:0005634|GO:0043226
ENSBTAG00000019517	8.77529e-11	4.39839e-09	ELN			ENSBTAG00000019517
ENSBTAG00000006744	8.91847e-11	4.46105e-09	F1MH73_BOVIN		540861	ENSBTAG00000006744
ENSBTAG00000010919	9.01381e-11	4.49958e-09	F1N1Z2_BOVIN		511121	ENSBTAG00000010919	GO:0004221|GO:0004843|GO:0005515|GO:0005737|GO:0006284|GO:0006511|GO:0006974|GO:0010972|GO:0019005|GO:0030307|GO:0034644|GO:0035520|GO:0042493|GO:0043066|GO:0043154|GO:0045892|GO:0071987|GO:0009056
ENSBTAG00000012321	9.50457e-11	4.73494e-09	ZFAN6_BOVIN		514167	ENSBTAG00000012321
ENSBTAG00000019065	9.826e-11	4.88515e-09	EEPD1_BOVIN		511767	ENSBTAG00000019065	GO:0006259|GO:0006950|GO:0034641
ENSBTAG00000000392	9.98424e-11	4.95379e-09	Q0IIJ9_BOVIN		534915	ENSBTAG00000000392	GO:0003723|GO:0005737|GO:0006355|GO:0005575|GO:0005622|GO:0005623|GO:0005737
ENSBTAG00000006434	1.06489e-10	5.27291e-09	A4IFK4_BOVIN		540340	ENSBTAG00000006434	GO:0005515
ENSBTAG00000032680	1.12605e-10	5.56457e-09	F1MY22_BOVIN		534891	ENSBTAG00000032680	GO:0005515|GO:0016020|GO:0005575|GO:0005623
ENSBTAG00000045135	1.13982e-10	5.61222e-09				ENSBTAG00000045135
ENSBTAG00000015406	1.14027e-10	5.61222e-09	ZN750_BOVIN		535628	ENSBTAG00000015406	GO:0005575|GO:0005622|GO:0005623
ENSBTAG00000005869	1.17577e-10	5.7754e-09	SENP6		533853	ENSBTAG00000005869
ENSBTAG00000014601	1.20083e-10	5.88672e-09	SGCB_BOVIN		535372	ENSBTAG00000014601	GO:0005575|GO:0005622|GO:0005623|GO:0005737|GO:0005856|GO:0005886|GO:0007010|GO:0043226|GO:0043234
ENSBTAG00000038195	1.22466e-10	5.99159e-09	A8WH74_BOVIN		100126272	ENSBTAG00000038195	GO:0004872|GO:0005488|GO:0005529|GO:0016021|GO:0005575|GO:0005623
ENSBTAG00000007454	1.24522e-10	6.08004e-09	RL10_BOVIN		100337136	ENSBTAG00000007454	GO:0003735|GO:0005622|GO:0005634|GO:0005737|GO:0005840|GO:0006412|GO:0007283|GO:0030529|GO:0000003|GO:0005575|GO:0005622|GO:0005623|GO:0005634|GO:0005737|GO:0005840|GO:0006412|GO:0009058|GO:0043226
ENSBTAG00000019164	1.43634e-10	6.9993e-09	F1MIH7_BOVIN		540513	ENSBTAG00000019164	GO:0005515|GO:0005525|GO:0005622|GO:0007264|GO:0015031|GO:0005575|GO:0005622|GO:0005623|GO:0006810|GO:0007165
ENSBTAG00000002020	1.64897e-10	8.01952e-09	E1BPS0_BOVIN		513587	ENSBTAG00000002020	GO:0006350|GO:0009058|GO:0034641
ENSBTAG00000008866	1.7138e-10	8.31834e-09	GANC		530330	ENSBTAG00000008866	GO:0005975
ENSBTAG00000006193	1.78737e-10	8.65835e-09	IRAK2_BOVIN		515034	ENSBTAG00000006193	GO:0005575|GO:0005623|GO:0006464|GO:0007165
ENSBTAG00000016060	1.81439e-10	8.77194e-09	CREM_BOVIN		540605	ENSBTAG00000016060	GO:0005575|GO:0005622|GO:0005623|GO:0005634|GO:0006350|GO:0009058|GO:0034641|GO:0043226
ENSBTAG00000001573	1.88487e-10	9.0948e-09	JMJD1C		781067	ENSBTAG00000001573
ENSBTAG00000043306	1.94917e-10	9.38657e-09				ENSBTAG00000043306
ENSBTAG00000016762	1.99071e-10	9.56789e-09	A6QNM9_BOVIN		539494	ENSBTAG00000016762	GO:0005313|GO:0005488|GO:0005509|GO:0005515|GO:0005739|GO:0005743|GO:0006810|GO:0015183|GO:0015810|GO:0015813|GO:0016020|GO:0016021|GO:0043490|GO:0051592|GO:0055085|GO:0005575|GO:0005622|GO:0005623|GO:0005737|GO:0005739|GO:0006091|GO:0006810|GO:0043226|GO:0055085
ENSBTAG00000000993	2.04007e-10	9.78596e-09	N42L1_BOVIN		616069	ENSBTAG00000000993
ENSBTAG00000013254	2.09412e-10	1.00257e-08	XPO1		510568	ENSBTAG00000013254	GO:0006810
ENSBTAG00000021351	2.11082e-10	1.00859e-08	MED12		520974	ENSBTAG00000021351
ENSBTAG00000007080	2.26241e-10	1.07893e-08	E1BL12_BOVIN		525256	ENSBTAG00000007080	GO:0005515|GO:0005783
ENSBTAG00000014809	2.29536e-10	1.09151e-08	ANXA6_BOVIN		327685	ENSBTAG00000014809	GO:0005575|GO:0005622|GO:0005623|GO:0005737|GO:0006810|GO:0016023|GO:0043226
ENSBTAG00000048217	2.29768e-10	1.09151e-08				ENSBTAG00000048217
ENSBTAG00000015195	2.37963e-10	1.12826e-08	B0JYK2_BOVIN		286772	ENSBTAG00000015195	GO:0005515|GO:0005624|GO:0005635|GO:0005764|GO:0005768|GO:0005783|GO:0005794|GO:0005886|GO:0005887|GO:0006897|GO:0006914|GO:0007628|GO:0008158|GO:0016020|GO:0016021|GO:0016242|GO:0030301|GO:0031982|GO:0033344|GO:0042493|GO:0042632|GO:0045121|GO:0048471|GO:0071383|GO:0071404|GO:0005575|GO:0005622|GO:0005623|GO:0005634|GO:0005635|GO:0005737|GO:0005764|GO:0005768|GO:0005773|GO:0005783|GO:0005794|GO:…
ENSBTAG00000010627	2.45017e-10	1.15946e-08	SF3B3_BOVIN		504962	ENSBTAG00000010627	GO:0003676|GO:0005515|GO:0005634|GO:0005681|GO:0005689|GO:0006397|GO:0008380|GO:0071013|GO:0005575|GO:0005622|GO:0005623|GO:0005634|GO:0006397|GO:0034641|GO:0043226
ENSBTAG00000011689	2.54635e-10	1.20266e-08	A7E2Y7_BOVIN		526370	ENSBTAG00000011689
ENSBTAG00000043442	2.67086e-10	1.25905e-08				ENSBTAG00000043442
ENSBTAG00000042094	2.79926e-10	1.31704e-08				ENSBTAG00000042094
ENSBTAG00000025931	2.86382e-10	1.34485e-08	F1MRJ3_BOVIN		281349	ENSBTAG00000025931	GO:0005886|GO:0005975|GO:0016997
ENSBTAG00000004413	3.02222e-10	1.41652e-08	F1MSG8_BOVIN		530930	ENSBTAG00000004413	GO:0005515|GO:0005524|GO:0006200|GO:0007186|GO:0016021|GO:0016887|GO:0017137|GO:0042147|GO:0005575|GO:0005623|GO:0007165
ENSBTAG00000019419	3.09298e-10	1.44692e-08	NDUS7_BOVIN		338079	ENSBTAG00000019419	GO:0003954|GO:0005506|GO:0005515|GO:0005739|GO:0005743|GO:0005747|GO:0006810|GO:0008137|GO:0016491|GO:0016651|GO:0019684|GO:0022900|GO:0032981|GO:0046872|GO:0048038|GO:0051536|GO:0051539|GO:0055114|GO:0070469|GO:0005575|GO:0005622|GO:0005623|GO:0005737|GO:0005739|GO:0006091|GO:0006461|GO:0006810|GO:0007005|GO:0015979|GO:0022607|GO:0043226|GO:0043234|GO:0065003
ENSBTAG00000016336	3.3668e-10	1.57202e-08	E1BQ16_BOVIN		538561	ENSBTAG00000016336
ENSBTAG00000002504	3.41199e-10	1.59011e-08	E1BNR2_BOVIN			ENSBTAG00000002504	GO:0003723|GO:0005515|GO:0005737|GO:0005739|GO:0005829|GO:0006417|GO:0006782|GO:0006879|GO:0008152|GO:0009791|GO:0010468|GO:0030316|GO:0030350|GO:0034101|GO:0050892|GO:0051539
ENSBTAG00000043048	3.43214e-10	1.59647e-08				ENSBTAG00000043048
ENSBTAG00000011184	3.4934e-10	1.62189e-08	FRIH_BOVIN		782705	ENSBTAG00000011184	GO:0004322|GO:0005488|GO:0006826|GO:0006879|GO:0006955|GO:0008199|GO:0008285|GO:0016491|GO:0046872|GO:0046914|GO:0055114|GO:0002376|GO:0006810|GO:0042592
ENSBTAG00000001081	3.68745e-10	1.70875e-08	PALLD		617678	ENSBTAG00000001081
ENSBTAG00000011074	3.75004e-10	1.73448e-08	BRD2_BOVIN		505358	ENSBTAG00000011074	GO:0005575|GO:0005622|GO:0005623|GO:0005634|GO:0005737|GO:0043226
ENSBTAG00000033603	3.76083e-10	1.7362e-08	F1MQ28_BOVIN		786383	ENSBTAG00000033603	GO:0000831|GO:0004428|GO:0005634|GO:0005737|GO:0005739|GO:0006468|GO:0008440|GO:0032958|GO:0046488|GO:0005575|GO:0005622|GO:0005623|GO:0005737|GO:0005739|GO:0043226
ENSBTAG00000002716	3.84082e-10	1.7698e-08	NOL10		516314	ENSBTAG00000002716	GO:0005575|GO:0005622|GO:0005623|GO:0005634|GO:0043226
ENSBTAG00000017128	3.9003e-10	1.79385e-08	NUP153		513270	ENSBTAG00000017128	GO:0005575|GO:0005622|GO:0005623
ENSBTAG00000018332	3.91259e-10	1.79614e-08	E1BEW5_BOVIN		525355	ENSBTAG00000018332	GO:0003824|GO:0004721|GO:0005739|GO:0008152
ENSBTAG00000013449	4.06461e-10	1.85897e-08	A4FUE5_BOVIN		535393	ENSBTAG00000013449	GO:0005097|GO:0005625|GO:0005634|GO:0005737|GO:0005813|GO:0017137|GO:0032851|GO:0043087|GO:0005575|GO:0005622|GO:0005623|GO:0005634|GO:0005737|GO:0005815|GO:0005856|GO:0043226
ENSBTAG00000012232	4.05724e-10	1.85897e-08	CY1_BOVIN		512500	ENSBTAG00000012232	GO:0005506|GO:0005737|GO:0005739|GO:0005743|GO:0006810|GO:0009055|GO:0016020|GO:0016021|GO:0020037|GO:0022900|GO:0030054|GO:0046872|GO:0070469|GO:0005575|GO:0005622|GO:0005623|GO:0005737|GO:0005739|GO:0005886|GO:0006091|GO:0006810|GO:0043226
ENSBTAG00000044972	4.185e-10	1.91048e-08				ENSBTAG00000044972
ENSBTAG00000031165	4.28551e-10	1.95273e-08	TRPM7		514642	ENSBTAG00000031165	GO:0005575|GO:0005623|GO:0006464|GO:0006810|GO:0055085
ENSBTAG00000002151	4.34278e-10	1.97516e-08	ASB15_BOVIN		282591	ENSBTAG00000002151	GO:0007165
ENSBTAG00000016298	4.37899e-10	1.98795e-08	E1BMF1_BOVIN		614147	ENSBTAG00000016298	GO:0005488|GO:0016021|GO:0005575|GO:0005623
ENSBTAG00000010442	4.63221e-10	2.09902e-08	PANK1		535887	ENSBTAG00000010442	GO:0009058|GO:0034641|GO:0044281|GO:0051186
ENSBTAG00000016269	4.75014e-10	2.14473e-08	Q08DM3_BOVIN		507817	ENSBTAG00000016269	GO:0003824|GO:0004470|GO:0005488|GO:0005739|GO:0006108|GO:0008152|GO:0016491|GO:0016616|GO:0043231|GO:0046872|GO:0051287|GO:0055114|GO:0005575|GO:0005622|GO:0005623|GO:0005737|GO:0005739|GO:0043226|GO:0044281
ENSBTAG00000018707	4.75054e-10	2.14473e-08	LDB3		536781	ENSBTAG00000018707
ENSBTAG00000014734	4.874e-10	2.19241e-08	F1N3F6_BOVIN		506402	ENSBTAG00000014734	GO:0003676|GO:0003677|GO:0004386|GO:0005515|GO:0005524|GO:0005634|GO:0006355|GO:0008134|GO:0008270|GO:0016581|GO:0016787|GO:0016818|GO:0035556|GO:0005575|GO:0005622|GO:0005623|GO:0005634|GO:0005654|GO:0007165|GO:0043226|GO:0043234
ENSBTAG00000008232	4.87001e-10	2.19241e-08	DAB2IP		541268	ENSBTAG00000008232	GO:0005575|GO:0005622|GO:0005623|GO:0007165
ENSBTAG00000042181	4.92225e-10	2.21006e-08				ENSBTAG00000042181
ENSBTAG00000032427	5.1731e-10	2.31846e-08	FHOD1		787862	ENSBTAG00000032427	GO:0007010
ENSBTAG00000016079	5.23355e-10	2.34127e-08	COX41_BOVIN		281090	ENSBTAG00000016079	GO:0004129|GO:0005515|GO:0005634|GO:0005739|GO:0005743|GO:0005751|GO:0016020|GO:0016021|GO:0005575|GO:0005622|GO:0005623|GO:0005737|GO:0005739|GO:0043226|GO:0043234
ENSBTAG00000042099	5.32061e-10	2.37589e-08				ENSBTAG00000042099
ENSBTAG00000006296	5.49251e-10	2.44821e-08	VMA21_BOVIN		613674	ENSBTAG00000006296	GO:0005575|GO:0005622|GO:0005623|GO:0005737|GO:0005764|GO:0005773|GO:0005783|GO:0006461|GO:0016023|GO:0022607|GO:0043226|GO:0043234|GO:0065003
ENSBTAG00000037110	5.58511e-10	2.48497e-08				ENSBTAG00000037110
ENSBTAG00000015720	5.68454e-10	2.52463e-08	Q32PG0_BOVIN		788416	ENSBTAG00000015720	GO:0004842|GO:0005515|GO:0005622|GO:0006464|GO:0016874|GO:0016881|GO:0042787|GO:0043161|GO:0045892|GO:0005575|GO:0005622|GO:0005623|GO:0006464|GO:0009056
ENSBTAG00000019105	5.71337e-10	2.53286e-08	F1N7U2_BOVIN		508519	ENSBTAG00000019105	GO:0005515|GO:0005622|GO:0008270|GO:0005575|GO:0005622|GO:0005623
ENSBTAG00000006420	6.66518e-10	2.94949e-08	F1MH00_BOVIN		407127	ENSBTAG00000006420	GO:0001707|GO:0001938|GO:0003085|GO:0004672|GO:0004674|GO:0004872|GO:0005515|GO:0005524|GO:0005886|GO:0005887|GO:0005901|GO:0006366|GO:0006468|GO:0007178|GO:0009267|GO:0009952|GO:0009986|GO:0010595|GO:0010634|GO:0010862|GO:0014916|GO:0016772|GO:0030308|GO:0030501|GO:0030509|GO:0030513|GO:0042127|GO:0045669|GO:0045906|GO:0048010|GO:0048286|GO:0003013|GO:0005575|GO:0005623|GO:0005886|GO:0006350|GO:…
ENSBTAG00000014328	6.69754e-10	2.95848e-08	MGC138914		512219	ENSBTAG00000014328	GO:0005575|GO:0005623|GO:0006810|GO:0055085
ENSBTAG00000006876	6.87776e-10	3.03048e-08	E1B941_BOVIN		100140992	ENSBTAG00000006876	GO:0003824|GO:0004222|GO:0005739|GO:0005743|GO:0006508|GO:0008270|GO:0046872
ENSBTAG00000007993	6.88521e-10	3.03048e-08	A2VDN8_BOVIN		515798	ENSBTAG00000007993	GO:0005515|GO:0015629|GO:0030036|GO:0051015|GO:0005575|GO:0005622|GO:0005623|GO:0005856|GO:0007010|GO:0043226
ENSBTAG00000018528	6.91427e-10	3.03783e-08	E1BC35_BOVIN		540972	ENSBTAG00000018528	GO:0004221|GO:0006511|GO:0008233|GO:0008234|GO:0008270|GO:0016787|GO:0046872|GO:0009056
ENSBTAG00000017652	7.20783e-10	3.16115e-08	F1MZD9_BOVIN		506836	ENSBTAG00000017652	GO:0005515|GO:0005643|GO:0046907|GO:0005575|GO:0005622|GO:0005623|GO:0005634|GO:0005635|GO:0006810|GO:0043226|GO:0043234
ENSBTAG00000000570	7.28339e-10	3.18859e-08	RET		515924	ENSBTAG00000000570	GO:0005575|GO:0005623|GO:0006464|GO:0007155
ENSBTAG00000008849	7.35103e-10	3.21248e-08	E1BKZ9_BOVIN		511591	ENSBTAG00000008849	GO:0005515|GO:0005769|GO:0005792|GO:0005794|GO:0005886|GO:0005905|GO:0006895|GO:0006897|GO:0007186|GO:0007218|GO:0008333|GO:0008624|GO:0009986|GO:0010465|GO:0010468|GO:0014902|GO:0016021|GO:0016023|GO:0016050|GO:0019899|GO:0030136|GO:0030140|GO:0030379|GO:0032509|GO:0032868|GO:0043066|GO:0046323|GO:0048011|GO:0048227|GO:0048406|GO:0048471|GO:0051005|GO:0005575|GO:0005623
ENSBTAG00000018045	7.59921e-10	3.31504e-08	E1BCI8_BOVIN			ENSBTAG00000018045	GO:0005215|GO:0006810|GO:0006811|GO:0006814|GO:0006821|GO:0015377|GO:0016020|GO:0016021|GO:0055085|GO:0005575|GO:0005623|GO:0006810|GO:0055085
ENSBTAG00000020035	7.62943e-10	3.32232e-08	RCAN1_BOVIN		539640	ENSBTAG00000020035	GO:0005575|GO:0005622|GO:0005623|GO:0005634|GO:0005737|GO:0007165|GO:0030154|GO:0043226|GO:0048856
ENSBTAG00000038112	7.67636e-10	3.33672e-08	A6QQ36_BOVIN		788082	ENSBTAG00000038112	GO:0006955|GO:0016020|GO:0019882|GO:0042612|GO:0002376|GO:0005575|GO:0005623|GO:0005886|GO:0043234
ENSBTAG00000010380	7.69563e-10	3.33672e-08	E1BAN8_BOVIN		505992	ENSBTAG00000010380	GO:0000070|GO:0000724|GO:0003676|GO:0003677|GO:0003678|GO:0004386|GO:0005524|GO:0005634|GO:0006200|GO:0006302|GO:0006338|GO:0010571|GO:0016817|GO:0016887|GO:0030307|GO:0031011|GO:0034644|GO:0043014|GO:0045944|GO:0051225|GO:0070914|GO:0071479|GO:2000045
ENSBTAG00000000656	7.70326e-10	3.33672e-08	NFAC1_BOVIN		511224	ENSBTAG00000000656	GO:0000902|GO:0005575|GO:0005622|GO:0005623|GO:0005634|GO:0005737|GO:0006350|GO:0006810|GO:0007049|GO:0009058|GO:0030154|GO:0034641|GO:0043226|GO:0048856
ENSBTAG00000003808	8.07848e-10	3.49309e-08	HDAC9		535415	ENSBTAG00000003808	GO:0005575|GO:0005622|GO:0005623|GO:0005634|GO:0005654|GO:0043226|GO:0043234|GO:0051276
ENSBTAG00000007172	8.45469e-10	3.64934e-08	AATM_BOVIN		286886	ENSBTAG00000007172	GO:0005575|GO:0005622|GO:0005623|GO:0005737|GO:0005739|GO:0005886|GO:0006520|GO:0006810|GO:0009056|GO:0009058|GO:0034641|GO:0043226|GO:0044281
ENSBTAG00000042381	8.50173e-10	3.6632e-08				ENSBTAG00000042381
ENSBTAG00000023675	8.55371e-10	3.67914e-08				ENSBTAG00000023675	GO:0005575|GO:0005622|GO:0005623
ENSBTAG00000012065	9.4392e-10	4.05291e-08	F1N036_BOVIN		286770	ENSBTAG00000012065	GO:0005515|GO:0005737|GO:0005788|GO:0031072|GO:0031205|GO:0051087|GO:0051603|GO:0051787
ENSBTAG00000031940	9.67827e-10	4.14831e-08	E1BBV1_BOVIN		508231	ENSBTAG00000031940	GO:0005515|GO:0005634
ENSBTAG00000004912	1.08933e-09	4.66097e-08	F1MI56_BOVIN		508405	ENSBTAG00000004912	GO:0003723|GO:0005515|GO:0005524|GO:0006298|GO:0030983|GO:0006259|GO:0006950|GO:0034641
ENSBTAG00000033077	1.17274e-09	5.00913e-08	F1MXK2_BOVIN		781847	ENSBTAG00000033077	GO:0003723|GO:0005515|GO:0005634|GO:0005737|GO:0042788
ENSBTAG00000020477	1.20803e-09	5.15091e-08	Q3T0G3_BOVIN		539220	ENSBTAG00000020477	GO:0001671|GO:0005515|GO:0005737|GO:0006950|GO:0032781|GO:0051087|GO:0005575|GO:0005622|GO:0005623|GO:0005737|GO:0006950
ENSBTAG00000006919	1.22099e-09	5.19715e-08	B0JYL0_BOVIN		100335513	ENSBTAG00000006919	GO:0001658|GO:0001666|GO:0001701|GO:0001702|GO:0001822|GO:0003677|GO:0003682|GO:0003700|GO:0005515|GO:0005518|GO:0005622|GO:0005634|GO:0005667|GO:0005737|GO:0005813|GO:0006351|GO:0006355|GO:0006357|GO:0007179|GO:0007183|GO:0007369|GO:0007492|GO:0007498|GO:0008283|GO:0008285|GO:0009952|GO:0010718|GO:0010862|GO:0017015|GO:0030308|GO:0030509|GO:0030511|GO:0030616|GO:0032444|GO:0032525|GO:0032909|GO:…
ENSBTAG00000003667	1.24914e-09	5.30776e-08	TLN2		528252	ENSBTAG00000003667	GO:0005575|GO:0005622|GO:0005623|GO:0005856|GO:0005886|GO:0007010|GO:0007155|GO:0043226
ENSBTAG00000046358	1.29336e-09	5.48616e-08	PABP1_BOVIN		100295927	ENSBTAG00000046358	GO:0005575|GO:0005622|GO:0005623|GO:0005634|GO:0005737|GO:0006397|GO:0034641|GO:0043226
ENSBTAG00000007399	1.37124e-09	5.8065e-08	Q3SZJ7_BOVIN		529148	ENSBTAG00000007399	GO:0005764|GO:0005770|GO:0016020|GO:0030670|GO:0005575|GO:0005622|GO:0005623|GO:0005737|GO:0005764|GO:0005768|GO:0005773|GO:0016023|GO:0043226
ENSBTAG00000000843	1.37665e-09	5.81937e-08	NDRG2		515063	ENSBTAG00000000843
ENSBTAG00000042329	1.39984e-09	5.90725e-08				ENSBTAG00000042329
ENSBTAG00000014021	1.4535e-09	6.12315e-08	UBN2_BOVIN		540792	ENSBTAG00000014021
ENSBTAG00000015018	1.49071e-09	6.26914e-08	FSD2		540530	ENSBTAG00000015018	GO:0005575|GO:0005622|GO:0005623
ENSBTAG00000001120	1.5822e-09	6.64253e-08	A6QLZ8_BOVIN		614661	ENSBTAG00000001120	GO:0005515|GO:0015629|GO:0030036|GO:0051015|GO:0005575|GO:0005622|GO:0005623|GO:0005856|GO:0007010|GO:0043226
ENSBTAG00000008862	1.58755e-09	6.65364e-08	GOLGB1		532923	ENSBTAG00000008862	GO:0005575|GO:0005622|GO:0005623|GO:0005634|GO:0006810|GO:0016192|GO:0043226
ENSBTAG00000000108	1.61942e-09	6.77564e-08	A4FUB1_BOVIN		530205	ENSBTAG00000000108
ENSBTAG00000005967	1.70325e-09	7.11427e-08	E1BCW1_BOVIN		527153	ENSBTAG00000005967	GO:0000151|GO:0000785|GO:0004842|GO:0005515|GO:0005634|GO:0005886|GO:0006342|GO:0006511|GO:0007141|GO:0007283|GO:0008270|GO:0016567|GO:0030163|GO:0032007|GO:0033522|GO:0070728|GO:0071233|GO:0006464|GO:0009056
ENSBTAG00000005408	1.7811e-09	7.42678e-08	F1N596_BOVIN		613808	ENSBTAG00000005408	GO:0004672|GO:0004674|GO:0004713|GO:0005524|GO:0005634|GO:0006468|GO:0016772|GO:0018105|GO:0018107|GO:0018108|GO:0046777|GO:0006464
ENSBTAG00000021120	1.78947e-09	7.44905e-08	F1MZS3_BOVIN		537404	ENSBTAG00000021120	GO:0003714|GO:0005515|GO:0005634|GO:0005737|GO:0006338|GO:0007507|GO:0008270|GO:0045892
ENSBTAG00000003165	1.87003e-09	7.77124e-08	E1BI72_BOVIN		537051	ENSBTAG00000003165	GO:0004175|GO:0004222|GO:0005578|GO:0005615|GO:0006508|GO:0008233|GO:0008237|GO:0008270|GO:0016787|GO:0031012|GO:0045636|GO:0046872|GO:0048070|GO:0005575|GO:0005576|GO:0005578
ENSBTAG00000047155	1.9029e-09	7.89446e-08	LOC540418		540418	ENSBTAG00000047155
ENSBTAG00000002215	1.94922e-09	8.03235e-08	GFPT2_BOVIN		530101	ENSBTAG00000002215	GO:0005575|GO:0005622|GO:0005623|GO:0005737|GO:0005975|GO:0006520|GO:0009058|GO:0034641|GO:0044281
ENSBTAG00000014592	1.94307e-09	8.03235e-08	E1BQ18_BOVIN		537689	ENSBTAG00000014592	GO:0000166|GO:0005524|GO:0005739|GO:0017111
ENSBTAG00000015138	1.94817e-09	8.03235e-08	MGA		532556	ENSBTAG00000015138	GO:0005575|GO:0005622|GO:0005623|GO:0005634|GO:0043226
ENSBTAG00000039190	1.94294e-09	8.03235e-08	E1B8Y0_BOVIN		783364	ENSBTAG00000039190	GO:0006810|GO:0006811|GO:0006812|GO:0006814|GO:0006885|GO:0015297|GO:0015299|GO:0015385|GO:0016021|GO:0055085|GO:0005575|GO:0005623|GO:0006810|GO:0042592|GO:0055085
ENSBTAG00000014023	2.12678e-09	8.74937e-08	SIRT1		613629	ENSBTAG00000014023	GO:0006464
ENSBTAG00000013750	2.15458e-09	8.84892e-08	A7YY59_BOVIN		100125310	ENSBTAG00000013750	GO:0005794|GO:0006486|GO:0008378|GO:0016020|GO:0016021|GO:0016740|GO:0016757|GO:0005575|GO:0005622|GO:0005623|GO:0005737|GO:0005794|GO:0005975|GO:0006464|GO:0009058|GO:0043226
ENSBTAG00000015888	2.15872e-09	8.85111e-08	A6QP37_BOVIN		522509	ENSBTAG00000015888	GO:0003824|GO:0004114|GO:0004115|GO:0007165|GO:0008081|GO:0008152|GO:0016787|GO:0046872|GO:0007165
ENSBTAG00000000647	2.32509e-09	9.51735e-08	SELO		790464	ENSBTAG00000000647
ENSBTAG00000031135	2.33868e-09	9.55707e-08	A6QPE6_BOVIN		100125915	ENSBTAG00000031135	GO:0031224|GO:0005575|GO:0005623
ENSBTAG00000043151	2.46296e-09	1.00482e-07				ENSBTAG00000043151
ENSBTAG00000004305	2.6003e-09	1.05734e-07	RGS16_BOVIN		282035	ENSBTAG00000004305	GO:0005575|GO:0005622|GO:0005623|GO:0005737|GO:0005886|GO:0007165
ENSBTAG00000016591	2.59725e-09	1.05734e-07	F1MMB2_BOVIN		511647	ENSBTAG00000016591	GO:0000910|GO:0005509|GO:0005515|GO:0005768|GO:0005813|GO:0016020|GO:0017137|GO:0030306|GO:0030496|GO:0032154|GO:0032456|GO:0042803|GO:0055037
ENSBTAG00000038439	2.70325e-09	1.09557e-07	H10_BOVIN		617975	ENSBTAG00000038439	GO:0005575|GO:0005622|GO:0005623|GO:0005634|GO:0005694|GO:0005737|GO:0005794|GO:0005856|GO:0022607|GO:0043226|GO:0051276|GO:0065003
ENSBTAG00000018775	2.70055e-09	1.09557e-07	TPX2		507226	ENSBTAG00000018775
ENSBTAG00000042974	2.76243e-09	1.11771e-07				ENSBTAG00000042974
ENSBTAG00000013579	3.08582e-09	1.24651e-07	TMM66_BOVIN		515461	ENSBTAG00000013579	GO:0005575|GO:0005623
ENSBTAG00000014469	3.21568e-09	1.2955e-07	A4IF86_BOVIN		524280	ENSBTAG00000014469	GO:0005488|GO:0005515
ENSBTAG00000016013	3.21765e-09	1.2955e-07	DYH12_BOVIN		509431	ENSBTAG00000016013	GO:0005575|GO:0005622|GO:0005623|GO:0005737|GO:0005856|GO:0005929|GO:0007165|GO:0043226|GO:0043234
ENSBTAG00000025853	3.39661e-09	1.36531e-07	HOME1_BOVIN		535311	ENSBTAG00000025853	GO:0005575|GO:0005622|GO:0005623|GO:0005737|GO:0005856|GO:0005886|GO:0030154|GO:0043226|GO:0048856
ENSBTAG00000010551	3.53924e-09	1.42032e-07	AT1A2_BOVIN		515161	ENSBTAG00000010551	GO:0003013|GO:0005575|GO:0005622|GO:0005623|GO:0005737|GO:0005886|GO:0006810|GO:0007267|GO:0009058|GO:0034641|GO:0040011|GO:0042592|GO:0044281|GO:0050877
ENSBTAG00000005462	3.69287e-09	1.47956e-07	E1B9L5_BOVIN		618127	ENSBTAG00000005462	GO:0003723|GO:0005515|GO:0005737
ENSBTAG00000010284	3.86787e-09	1.54715e-07	AT2L1_BOVIN		515186	ENSBTAG00000010284	GO:0005575|GO:0005622|GO:0005623|GO:0005737|GO:0005739|GO:0043226
ENSBTAG00000011143	4.12148e-09	1.64591e-07	IMA1_BOVIN		539679	ENSBTAG00000011143	GO:0005488|GO:0005515|GO:0005634|GO:0005643|GO:0005737|GO:0006606|GO:0006810|GO:0006886|GO:0008565|GO:0015031|GO:0005575|GO:0005622|GO:0005623|GO:0005634|GO:0005635|GO:0005737|GO:0006605|GO:0006810|GO:0006913|GO:0043226|GO:0043234
ENSBTAG00000027524	4.36634e-09	1.74086e-07	SMTNL1		614015	ENSBTAG00000027524
ENSBTAG00000007802	5.08271e-09	2.0232e-07	E1BL31_BOVIN		540648	ENSBTAG00000007802	GO:0003677|GO:0005515|GO:0005634|GO:0005730|GO:0043065|GO:0045892
ENSBTAG00000007960	5.38502e-09	2.14007e-07	F1MN93_BOVIN		534799	ENSBTAG00000007960	GO:0000228|GO:0003677|GO:0003682|GO:0003917|GO:0003918|GO:0005515|GO:0005634|GO:0005654|GO:0005694|GO:0005730|GO:0005737|GO:0006260|GO:0006265|GO:0006268|GO:0016853|GO:0040016|GO:0042493|GO:0043204|GO:0000228|GO:0005575|GO:0005622|GO:0005623|GO:0005634|GO:0005654|GO:0005694|GO:0005730|GO:0005737|GO:0006259|GO:0009058|GO:0009790|GO:0034641|GO:0043226|GO:0051301
ENSBTAG00000017616	5.49194e-09	2.17903e-07	PURA1_BOVIN		784089	ENSBTAG00000017616	GO:0005575|GO:0005622|GO:0005623|GO:0005737|GO:0009058|GO:0034641|GO:0044281
ENSBTAG00000011150	5.51292e-09	2.18383e-07	PROF2_BOVIN		539034	ENSBTAG00000011150	GO:0005575|GO:0005622|GO:0005623|GO:0005737|GO:0005856|GO:0007010|GO:0043226
ENSBTAG00000011922	5.56196e-09	2.1997e-07	PLEC			ENSBTAG00000011922	GO:0005575|GO:0005622|GO:0005623|GO:0005737|GO:0005856|GO:0030154|GO:0043226|GO:0048856
ENSBTAG00000044240	5.61837e-09	2.21844e-07				ENSBTAG00000044240
ENSBTAG00000011011	5.85153e-09	2.3068e-07	SSH2		512652	ENSBTAG00000011011	GO:0006464
ENSBTAG00000012159	6.00298e-09	2.36271e-07	CNBP_BOVIN		504831	ENSBTAG00000012159	GO:0005575|GO:0005622|GO:0005623|GO:0005634|GO:0005737|GO:0005783|GO:0005829|GO:0006350|GO:0009058|GO:0034641|GO:0043226
ENSBTAG00000044202	6.03325e-09	2.37083e-07	F1N773_BOVIN		534112	ENSBTAG00000044202	GO:0005515|GO:0005737|GO:0009966|GO:0016020|GO:0005575|GO:0005622|GO:0005623|GO:0005737
ENSBTAG00000014904	6.21449e-09	2.43814e-07	SIRT5_BOVIN		507347	ENSBTAG00000014904	GO:0005575|GO:0005622|GO:0005623|GO:0005737|GO:0005739|GO:0006464|GO:0043226
ENSBTAG00000008403	6.24333e-09	2.44555e-07	F1N181_BOVIN		785911	ENSBTAG00000008403	GO:0000910|GO:0004672|GO:0004674|GO:0005515|GO:0005524|GO:0005622|GO:0006468|GO:0007159|GO:0007165|GO:0016772|GO:0022614|GO:0032060|GO:0035556|GO:0042802|GO:0043524|GO:0050900|GO:0050901|GO:0005575|GO:0005622|GO:0005623|GO:0006464|GO:0007165|GO:0051301
ENSBTAG00000046765	6.30248e-09	2.46479e-07	F1MTY6_BOVIN		100294761	ENSBTAG00000046765	GO:0003677|GO:0003899|GO:0004672|GO:0005515|GO:0005634|GO:0005665|GO:0006351|GO:0006366|GO:0006468|GO:0031625|GO:0005575|GO:0005622|GO:0005623|GO:0005634|GO:0005654|GO:0006350|GO:0009058|GO:0034641|GO:0043226|GO:0043234
ENSBTAG00000007211	7.27254e-09	2.83964e-07	ASB12		539344	ENSBTAG00000007211	GO:0007165
ENSBTAG00000045604	7.49843e-09	2.9232e-07	LOC523451		523451	ENSBTAG00000045604
ENSBTAG00000007438	7.53053e-09	2.93106e-07	A5D7G6_BOVIN		504474	ENSBTAG00000007438	GO:0004576|GO:0005515|GO:0006486|GO:0008250|GO:0016020|GO:0018279|GO:0005575|GO:0005622|GO:0005623|GO:0005737|GO:0005783|GO:0005975|GO:0006464|GO:0009058|GO:0043226|GO:0043234
ENSBTAG00000046509	7.61433e-09	2.95899e-07	LOC517961		517961	ENSBTAG00000046509
ENSBTAG00000016080	7.62686e-09	2.95917e-07	VPS13D			ENSBTAG00000016080
ENSBTAG00000018945	7.82334e-09	3.03062e-07	E1BEQ5_BOVIN		541209	ENSBTAG00000018945	GO:0000166|GO:0005515|GO:0005737|GO:0005923|GO:0008180|GO:0030054|GO:0042802
ENSBTAG00000020056	8.00579e-09	3.09641e-07	F1N3Z6_BOVIN		359712	ENSBTAG00000020056	GO:0005198|GO:0005515|GO:0005615|GO:0007155|GO:0031012|GO:0005575|GO:0005576|GO:0005615|GO:0007155
ENSBTAG00000008920	8.26368e-09	3.19113e-07	AT1B4_BOVIN		510026	ENSBTAG00000008920	GO:0005575|GO:0005622|GO:0005623|GO:0005634|GO:0005635|GO:0006350|GO:0006810|GO:0009058|GO:0034641|GO:0043226|GO:0044281
ENSBTAG00000020873	9.23818e-09	3.56185e-07	A7E3T7_BOVIN		527403	ENSBTAG00000020873	GO:0000166|GO:0000287|GO:0004478|GO:0005524|GO:0005737|GO:0006556|GO:0006730|GO:0016740|GO:0046872|GO:0005575|GO:0005622|GO:0005623|GO:0005737|GO:0006520|GO:0006790|GO:0009058|GO:0034641|GO:0044281|GO:0051186
ENSBTAG00000015402	9.45728e-09	3.64061e-07	GREB1		508204	ENSBTAG00000015402
ENSBTAG00000013860	9.68001e-09	3.70929e-07	GA45A_BOVIN		505463	ENSBTAG00000013860	GO:0005575|GO:0005622|GO:0005623|GO:0005634|GO:0006950|GO:0007010|GO:0007049|GO:0007165|GO:0043226
ENSBTAG00000004136	9.66195e-09	3.70929e-07	A0JNG2_BOVIN		510807	ENSBTAG00000004136	GO:0003677|GO:0003700|GO:0005634|GO:0006351|GO:0006355|GO:0043565|GO:0046983|GO:0005575|GO:0005622|GO:0005623|GO:0005634|GO:0006350|GO:0009058|GO:0034641|GO:0043226
ENSBTAG00000016221	9.68102e-09	3.70929e-07	AMOT		535509	ENSBTAG00000016221
ENSBTAG00000043101	9.81518e-09	3.75484e-07				ENSBTAG00000043101
ENSBTAG00000020446	9.96568e-09	3.80649e-07	THOP1		510889	ENSBTAG00000020446
ENSBTAG00000026403	1.0081e-08	3.84456e-07	CREBBP		505453	ENSBTAG00000026403	GO:0005575|GO:0005622|GO:0005623|GO:0005634|GO:0005654|GO:0006464|GO:0043226|GO:0043234|GO:0051276
ENSBTAG00000006878	1.02813e-08	3.91486e-07	F1MF62_BOVIN		785085	ENSBTAG00000006878	GO:0003677|GO:0005515|GO:0005669|GO:0006352|GO:0006355|GO:0005575|GO:0005622|GO:0005623|GO:0005634|GO:0005654|GO:0006350|GO:0009058|GO:0034641|GO:0043226|GO:0043234
ENSBTAG00000005718	1.04758e-08	3.98274e-07	F1MQB0_BOVIN		280981	ENSBTAG00000005718	GO:0005515|GO:0005634|GO:0005737|GO:0005811|GO:0005886|GO:0015909|GO:0019915
ENSBTAG00000047223	1.06184e-08	4.03071e-07	GNAS3_BOVIN			ENSBTAG00000047223	GO:0005575|GO:0005576|GO:0005622|GO:0005623|GO:0005737|GO:0016023|GO:0043226
ENSBTAG00000014960	1.07656e-08	4.0803e-07	Q2KJB8_BOVIN		535716	ENSBTAG00000014960	GO:0001553|GO:0001822|GO:0005515|GO:0005737|GO:0006807|GO:0008210|GO:0008585|GO:0009791|GO:0010761|GO:0042802|GO:0048008|GO:0048705|GO:0048745|GO:0060021|GO:0060325|GO:0000003|GO:0006629|GO:0007165|GO:0040011|GO:0048856|GO:0048870
ENSBTAG00000012024	1.13666e-08	4.30146e-07	A4UQU7_BOVIN		531564	ENSBTAG00000012024	GO:0005337|GO:0006810|GO:0015858|GO:0016020|GO:0016323|GO:0005575|GO:0005623|GO:0005886|GO:0006810
ENSBTAG00000017164	1.17338e-08	4.43358e-07	LOC100336831		100336831	ENSBTAG00000017164
ENSBTAG00000000363	1.23924e-08	4.67522e-07	F1MEB3_BOVIN		519320	ENSBTAG00000000363	GO:0003677|GO:0005515
ENSBTAG00000006135	1.27012e-08	4.78439e-07	MLP3A_BOVIN		514547	ENSBTAG00000006135	GO:0005575|GO:0005622|GO:0005623|GO:0005737|GO:0005773|GO:0005829|GO:0005856|GO:0009056|GO:0043226|GO:0043234
ENSBTAG00000039686	1.27816e-08	4.80728e-07	A6QR52_BOVIN		533609	ENSBTAG00000039686	GO:0009266|GO:0009409
ENSBTAG00000013208	1.30057e-08	4.88409e-07	ADT1_BOVIN		282478	ENSBTAG00000013208	GO:0005575|GO:0005622|GO:0005623|GO:0005737|GO:0005739|GO:0006810|GO:0007005|GO:0008219|GO:0043226|GO:0055085
ENSBTAG00000015119	1.31609e-08	4.93483e-07	F1MXE2_BOVIN			ENSBTAG00000015119	GO:0000287|GO:0004672|GO:0004674|GO:0005515|GO:0005524|GO:0006468|GO:0016772|GO:0006464
ENSBTAG00000003740	1.35528e-08	5.07402e-07	KDM6A			ENSBTAG00000003740
ENSBTAG00000000545	1.38321e-08	5.17074e-07	SMEK2		516489	ENSBTAG00000000545
ENSBTAG00000002980	1.4658e-08	5.47111e-07	GPT2		618400	ENSBTAG00000002980	GO:0009058
ENSBTAG00000002495	1.48808e-08	5.54587e-07	BRD4		614048	ENSBTAG00000002495
ENSBTAG00000013706	1.50728e-08	5.60892e-07	MEGF9			ENSBTAG00000013706
ENSBTAG00000002566	1.52309e-08	5.65915e-07	E1BN15_BOVIN		615089	ENSBTAG00000002566	GO:0006508
ENSBTAG00000016708	1.54044e-08	5.71497e-07	CLTC		281080	ENSBTAG00000016708	GO:0005575|GO:0005622|GO:0005623|GO:0005737|GO:0005794|GO:0005886|GO:0006810|GO:0016023|GO:0016192|GO:0043226|GO:0043234
ENSBTAG00000018978	1.54788e-08	5.73394e-07	CSRP2BP		541019	ENSBTAG00000018978
ENSBTAG00000014005	1.56966e-08	5.80584e-07	VIP1_BOVIN		510684	ENSBTAG00000014005	GO:0000166|GO:0000827|GO:0000832|GO:0003993|GO:0005524|GO:0005737|GO:0005829|GO:0006020|GO:0016301|GO:0016310|GO:0016740|GO:0033857|GO:0005575|GO:0005622|GO:0005623|GO:0005737|GO:0005829|GO:0005975|GO:0044281
ENSBTAG00000012818	1.61075e-08	5.94886e-07	Q3ZBU0_BOVIN		503621	ENSBTAG00000012818	GO:0005515|GO:0008270|GO:0015629|GO:0030018
ENSBTAG00000006305	1.78015e-08	6.56463e-07	KAD1_BOVIN		280715	ENSBTAG00000006305	GO:0005575|GO:0005622|GO:0005623|GO:0005737|GO:0034641|GO:0044281
ENSBTAG00000017416	1.80612e-08	6.64047e-07	C1JZ67_BOVIN		535090	ENSBTAG00000017416	GO:0005488|GO:0005515|GO:0005634|GO:0005643|GO:0005737|GO:0006606|GO:0006886|GO:0008565|GO:0005575|GO:0005622|GO:0005623|GO:0005634|GO:0005635|GO:0005737|GO:0006605|GO:0006810|GO:0006913|GO:0043226|GO:0043234
ENSBTAG00000014710	1.8052e-08	6.64047e-07	RAP1A_BOVIN		282031	ENSBTAG00000014710	GO:0005575|GO:0005622|GO:0005623|GO:0005886|GO:0006810|GO:0006913|GO:0007165|GO:0009056|GO:0034641|GO:0034655|GO:0043234|GO:0044281
ENSBTAG00000010350	1.86774e-08	6.85675e-07	F1N2K3_BOVIN		529462	ENSBTAG00000010350	GO:0004221|GO:0006511|GO:0009056
ENSBTAG00000012251	1.95614e-08	7.17058e-07	MTR		280869	ENSBTAG00000012251	GO:0005575|GO:0005622|GO:0005623|GO:0006520|GO:0006790|GO:0009058|GO:0034641|GO:0044281
ENSBTAG00000045685	1.99172e-08	7.2901e-07	PER2		512237	ENSBTAG00000045685	GO:0007165
ENSBTAG00000018322	2.00012e-08	7.30996e-07	SC24A_BOVIN		505089	ENSBTAG00000018322	GO:0005575|GO:0005622|GO:0005623|GO:0005737|GO:0005783|GO:0005794|GO:0006810|GO:0016023|GO:0016192|GO:0043226|GO:0043234
ENSBTAG00000011744	2.0121e-08	7.34282e-07	USP48		786875	ENSBTAG00000011744	GO:0009056
ENSBTAG00000014106	2.03326e-08	7.40749e-07	E1B8Q9_BOVIN		523408	ENSBTAG00000014106	GO:0005488|GO:0005515|GO:0005634|GO:0005737|GO:0006886|GO:0008262|GO:0008283|GO:0008565|GO:0005575|GO:0005622|GO:0005623|GO:0005634|GO:0005737|GO:0006810|GO:0008283|GO:0043226
ENSBTAG00000000025	2.03585e-08	7.40749e-07	RAB6A		616537	ENSBTAG00000000025	GO:0005575|GO:0005622|GO:0005623|GO:0006810|GO:0006913|GO:0007165|GO:0009056|GO:0034641|GO:0034655|GO:0044281
ENSBTAG00000008025	2.03933e-08	7.40915e-07	UBE3C		508513	ENSBTAG00000008025	GO:0005575|GO:0005622|GO:0005623|GO:0006464
ENSBTAG00000002086	2.13487e-08	7.74481e-07	PRP4B_BOVIN		512236	ENSBTAG00000002086	GO:0005575|GO:0005622|GO:0005623|GO:0005634|GO:0005694|GO:0006397|GO:0006464|GO:0034641|GO:0043226
ENSBTAG00000004258	2.15764e-08	7.81586e-07	EF2_BOVIN		281138	ENSBTAG00000004258	GO:0005575|GO:0005622|GO:0005623|GO:0005737|GO:0006412|GO:0009056|GO:0009058|GO:0034641|GO:0034655|GO:0044281
ENSBTAG00000027444	2.22053e-08	8.03183e-07	SVIL		281509	ENSBTAG00000027444
ENSBTAG00000000902	2.2777e-08	8.22652e-07	A5D7G1_BOVIN		785177	ENSBTAG00000000902	GO:0005488|GO:0005515|GO:0005622|GO:0005634|GO:0005829|GO:0006396|GO:0006493|GO:0008047|GO:0016262|GO:0030854|GO:0043085|GO:0045862|GO:0051571|GO:0070688|GO:0071300|GO:0005575|GO:0005622|GO:0005623|GO:0034641
ENSBTAG00000004999	2.34972e-08	8.47419e-07	A7Z077_BOVIN		510651	ENSBTAG00000004999
ENSBTAG00000004497	2.35772e-08	8.49054e-07	LOC618190		618190	ENSBTAG00000004497
ENSBTAG00000020250	2.41384e-08	8.67993e-07	F1N108_BOVIN		511439	ENSBTAG00000020250	GO:0001882|GO:0003824|GO:0005415|GO:0006810|GO:0016020|GO:0005575|GO:0005623|GO:0006810
ENSBTAG00000003152	2.44936e-08	8.79478e-07	F1MZV5_BOVIN		507138	ENSBTAG00000003152	GO:0016021|GO:0005575|GO:0005623
ENSBTAG00000012432	2.51855e-08	9.03003e-07	Q6IE76_BOVIN		281767	ENSBTAG00000012432	GO:0004310|GO:0005515|GO:0005783|GO:0008610|GO:0009058|GO:0016021|GO:0016740|GO:0016765|GO:0005575|GO:0005622|GO:0005623|GO:0005737|GO:0005783|GO:0006629|GO:0009058|GO:0043226
ENSBTAG00000014123	2.53668e-08	9.08174e-07	F2Y907_BOVIN		540613	ENSBTAG00000014123	GO:0005622|GO:0008270|GO:0005575|GO:0005622|GO:0005623
ENSBTAG00000006607	2.54942e-08	9.11407e-07	CCNG1_BOVIN		789192	ENSBTAG00000006607	GO:0005575|GO:0005622|GO:0005623|GO:0005634|GO:0007049|GO:0007067|GO:0043226|GO:0051301
ENSBTAG00000046545	2.57247e-08	9.17928e-07	F1CYZ1_BOVIN		100336730	ENSBTAG00000046545	GO:0000977|GO:0000981|GO:0001649|GO:0001958|GO:0002062|GO:0003677|GO:0003700|GO:0005515|GO:0005634|GO:0006351|GO:0006355|GO:0006366|GO:0019899|GO:0033613|GO:0042803|GO:0042826|GO:0043231|GO:0043565|GO:0045893|GO:0045944|GO:0046982|GO:0005575|GO:0005622|GO:0005623|GO:0005634|GO:0043226
ENSBTAG00000006345	2.57513e-08	9.17928e-07	ART1		784222	ENSBTAG00000006345	GO:0006464
ENSBTAG00000017547	2.60405e-08	9.26891e-07	DBNL_BOVIN		514706	ENSBTAG00000017547	GO:0001726|GO:0003779|GO:0005515|GO:0005622|GO:0005737|GO:0005856|GO:0005938|GO:0006897|GO:0016601|GO:0019904|GO:0030027|GO:0042995|GO:0051015|GO:0005575|GO:0005622|GO:0005623|GO:0005737|GO:0005856|GO:0006810|GO:0007165|GO:0016192|GO:0043226|GO:0061024
ENSBTAG00000042206	3.01987e-08	1.07334e-06				ENSBTAG00000042206
ENSBTAG00000016457	3.05721e-08	1.08505e-06	F1N4M9_BOVIN		536793	ENSBTAG00000016457	GO:0002151|GO:0003723|GO:0003730|GO:0005515|GO:0005634|GO:0005737|GO:0005844|GO:0007517|GO:0017148|GO:0043034
ENSBTAG00000014966	3.06459e-08	1.08609e-06	PLXNB2		508175	ENSBTAG00000014966	GO:0005575|GO:0005622|GO:0005623|GO:0007165
ENSBTAG00000010452	3.11503e-08	1.10238e-06	PODXL			ENSBTAG00000010452
ENSBTAG00000001697	3.22941e-08	1.14121e-06	TRA2B_BOVIN		615156	ENSBTAG00000001697	GO:0005575|GO:0005622|GO:0005623|GO:0005634|GO:0006397|GO:0034641|GO:0043226
ENSBTAG00000008185	3.24245e-08	1.14417e-06	Q0P586_BOVIN		359720	ENSBTAG00000008185	GO:0005783|GO:0005575|GO:0005622|GO:0005623|GO:0005737|GO:0005783|GO:0043226
ENSBTAG00000015460	3.25863e-08	1.14659e-06	TP63		615335	ENSBTAG00000015460	GO:0006461|GO:0022607|GO:0065003
ENSBTAG00000033662	3.25579e-08	1.14659e-06	F1MPZ9_BOVIN		100300817	ENSBTAG00000033662	GO:0001701|GO:0001756|GO:0001843|GO:0007354|GO:0007492|GO:0008078|GO:0010172|GO:0030027|GO:0030032|GO:0030903|GO:0030950|GO:0032880|GO:0035050|GO:0042074|GO:0045175|GO:0045176|GO:0048339|GO:0048340|GO:0048570|GO:0048617|GO:0050821
ENSBTAG00000007935	3.3512e-08	1.17657e-06	CACO2_BOVIN		281942	ENSBTAG00000007935	GO:0005515|GO:0005625|GO:0005634|GO:0005737|GO:0005794|GO:0005856|GO:0034341|GO:0042803|GO:0043231|GO:0048471|GO:0002376|GO:0005575|GO:0005622|GO:0005623|GO:0005634|GO:0005737|GO:0005794|GO:0005856|GO:0006950|GO:0043226
ENSBTAG00000047339	3.35342e-08	1.17657e-06	BCOR		784529	ENSBTAG00000047339
ENSBTAG00000011960	3.36517e-08	1.17901e-06	AATC_BOVIN		281206	ENSBTAG00000011960	GO:0005575|GO:0005622|GO:0005623|GO:0005737|GO:0005829|GO:0005975|GO:0006091|GO:0006520|GO:0009056|GO:0009058|GO:0034641|GO:0042592|GO:0044281
ENSBTAG00000019682	3.38021e-08	1.18259e-06	PRRC2A		538553	ENSBTAG00000019682
ENSBTAG00000038630	3.42152e-08	1.19534e-06	KLHL34		519605	ENSBTAG00000038630
ENSBTAG00000008958	3.59121e-08	1.25284e-06	NSMAF		509626	ENSBTAG00000008958
ENSBTAG00000008842	3.69959e-08	1.28882e-06	JPH1		536811	ENSBTAG00000008842
ENSBTAG00000033221	3.80994e-08	1.32539e-06	F1MJA8_BOVIN		767877	ENSBTAG00000033221
ENSBTAG00000007520	3.89592e-08	1.35338e-06	MARE2_BOVIN		510159	ENSBTAG00000007520	GO:0005575|GO:0005622|GO:0005623|GO:0005737|GO:0005856|GO:0007049|GO:0007067|GO:0043226|GO:0043234|GO:0051301
ENSBTAG00000018101	3.93165e-08	1.36386e-06	SAHH_BOVIN		508158	ENSBTAG00000018101	GO:0005575|GO:0005622|GO:0005623|GO:0005737|GO:0005829|GO:0006520|GO:0009056|GO:0016023|GO:0034641|GO:0043226|GO:0044281
ENSBTAG00000010423	4.05212e-08	1.40367e-06	E1BAT3_BOVIN		539504	ENSBTAG00000010423	GO:0004896|GO:0004897|GO:0004923|GO:0004924|GO:0005127|GO:0005515|GO:0008284|GO:0016020|GO:0019221|GO:0019838|GO:0034097|GO:0048861|GO:0070120|GO:0005575|GO:0005623|GO:0007165
ENSBTAG00000002287	4.07057e-08	1.40807e-06	E1BDZ3_BOVIN		539275	ENSBTAG00000002287	GO:0000785|GO:0003676|GO:0003677|GO:0003682|GO:0004386|GO:0005515|GO:0005524|GO:0005634|GO:0006333|GO:0016817|GO:0005575|GO:0005622|GO:0005623|GO:0005634|GO:0005694|GO:0043226|GO:0051276
ENSBTAG00000002178	4.08092e-08	1.40967e-06	F1N2K8_BOVIN		522886	ENSBTAG00000002178	GO:0005515|GO:0005856|GO:0005575|GO:0005622|GO:0005623|GO:0005856|GO:0043226
ENSBTAG00000003807	4.1091e-08	1.41741e-06	RCD1_BOVIN		536537	ENSBTAG00000003807	GO:0005575|GO:0005622|GO:0005623|GO:0005634|GO:0005737|GO:0006350|GO:0007165|GO:0009058|GO:0034641|GO:0043226
ENSBTAG00000008028	4.25652e-08	1.4662e-06	A7Z037_BOVIN		508266	ENSBTAG00000008028	GO:0005515|GO:0005622|GO:0007165|GO:0035556|GO:0046872|GO:0005575|GO:0005622|GO:0005623|GO:0007165
ENSBTAG00000008896	4.49497e-08	1.54617e-06	A5D7D9_BOVIN		512327	ENSBTAG00000008896	GO:0000166|GO:0003676|GO:0004386|GO:0005524|GO:0005689|GO:0008026|GO:0016787|GO:0017111|GO:0005575|GO:0005622|GO:0005623|GO:0005634|GO:0043226
ENSBTAG00000047699	4.53564e-08	1.55798e-06	HSP90AB1		767874	ENSBTAG00000047699	GO:0006457|GO:0006950
ENSBTAG00000013982	4.61451e-08	1.58285e-06	F1MKQ9_BOVIN		281559	ENSBTAG00000013982	GO:0005575|GO:0005622|GO:0005623|GO:0005634|GO:0006810|GO:0016192|GO:0043226
ENSBTAG00000011108	4.67086e-08	1.59995e-06	E1BNW8_BOVIN		100336042	ENSBTAG00000011108	GO:0004221|GO:0005515|GO:0006511|GO:0009056
ENSBTAG00000011155	4.74895e-08	1.62217e-06	F1N2B8_BOVIN		100296125	ENSBTAG00000011155	GO:0003723|GO:0005488|GO:0005515|GO:0010494
ENSBTAG00000001035	4.74622e-08	1.62217e-06	A2VDM7_BOVIN		100335860	ENSBTAG00000001035	GO:0003676|GO:0003723|GO:0008270|GO:0022402|GO:0030238|GO:0033327|GO:0046872|GO:0050810
ENSBTAG00000030529	4.91271e-08	1.67578e-06	FA53C_BOVIN		534006	ENSBTAG00000030529
ENSBTAG00000021857	5.1461e-08	1.75296e-06	F1MHG5_BOVIN		538584	ENSBTAG00000021857	GO:0005515|GO:0005622|GO:0007165|GO:0005575|GO:0005622|GO:0005623|GO:0007165
ENSBTAG00000010847	5.16984e-08	1.7586e-06	FOXN4		515612	ENSBTAG00000010847
ENSBTAG00000006556	5.24603e-08	1.78205e-06	COPB_BOVIN		535533	ENSBTAG00000006556	GO:0005575|GO:0005622|GO:0005623|GO:0005737|GO:0005794|GO:0006810|GO:0016023|GO:0016192|GO:0043226|GO:0043234
ENSBTAG00000016532	5.30289e-08	1.79888e-06	MAPK3_BOVIN		615215	ENSBTAG00000016532	GO:0005575|GO:0005622|GO:0005623|GO:0005634|GO:0005737|GO:0006464|GO:0043226
ENSBTAG00000005754	5.3981e-08	1.82865e-06	PPM1K_BOVIN		540329	ENSBTAG00000005754	GO:0005575|GO:0005622|GO:0005623|GO:0005737|GO:0005739|GO:0006464|GO:0043226|GO:0043234
ENSBTAG00000002279	5.52276e-08	1.86831e-06	LC7L3_BOVIN		539955	ENSBTAG00000002279	GO:0005575|GO:0005622|GO:0005623|GO:0005634|GO:0005654|GO:0005886|GO:0006397|GO:0006950|GO:0008219|GO:0034641|GO:0043226
ENSBTAG00000004659	5.5458e-08	1.87352e-06	F1MK72_BOVIN		514221	ENSBTAG00000004659	GO:0005739
ENSBTAG00000003789	5.60607e-08	1.89128e-06	F1MX77_BOVIN		782848	ENSBTAG00000003789	GO:0005488
ENSBTAG00000011145	5.65949e-08	1.90668e-06	NDUA4_BOVIN		327704	ENSBTAG00000011145	GO:0005575|GO:0005622|GO:0005623|GO:0005737|GO:0005739|GO:0006091|GO:0006810|GO:0043226|GO:0043234
ENSBTAG00000015296	5.98487e-08	2.01354e-06	PTPRB			ENSBTAG00000015296	GO:0006464
ENSBTAG00000018851	6.09306e-08	2.04713e-06	MYCBP2		534496	ENSBTAG00000018851	GO:0005575|GO:0005622|GO:0005623
ENSBTAG00000012387	6.71416e-08	2.25133e-06	F1MZB4_BOVIN		280890	ENSBTAG00000012387	GO:0003824|GO:0004497|GO:0005507|GO:0005515|GO:0009987
ENSBTAG00000010125	6.71916e-08	2.25133e-06	Q56FL8_BOVIN		789476	ENSBTAG00000010125	GO:0000255|GO:0001553|GO:0001779|GO:0003677|GO:0003700|GO:0004871|GO:0005515|GO:0005634|GO:0005737|GO:0006101|GO:0006103|GO:0006105|GO:0006107|GO:0006351|GO:0006355|GO:0006357|GO:0006549|GO:0006573|GO:0006600|GO:0006631|GO:0007165|GO:0007259|GO:0007548|GO:0007565|GO:0007595|GO:0008284|GO:0018108|GO:0019218|GO:0019221|GO:0019530|GO:0019915|GO:0030155|GO:0030856|GO:0030879|GO:0032355|GO:0032819|GO:…
ENSBTAG00000024904	6.73184e-08	2.25251e-06	KIAA1683			ENSBTAG00000024904
ENSBTAG00000031439	6.79039e-08	2.26901e-06	CDC14A		614777	ENSBTAG00000031439	GO:0006464
ENSBTAG00000045460	7.0762e-08	2.35809e-06				ENSBTAG00000045460
ENSBTAG00000018562	7.07119e-08	2.35809e-06	Q3T031_BOVIN		784639	ENSBTAG00000018562	GO:0016021|GO:0005575|GO:0005623
ENSBTAG00000017713	7.0937e-08	2.36072e-06	KTN1		537619	ENSBTAG00000017713
ENSBTAG00000020505	7.23797e-08	2.40547e-06	E1BMP8_BOVIN		540582	ENSBTAG00000020505	GO:0003676|GO:0003677|GO:0003824|GO:0004386|GO:0005524|GO:0016787
ENSBTAG00000026716	7.36543e-08	2.44453e-06	F1MMV0_BOVIN		540885	ENSBTAG00000026716	GO:0001933|GO:0005515|GO:0005634|GO:0005737|GO:0019901|GO:0030292|GO:0051209|GO:0061099
ENSBTAG00000006472	7.51413e-08	2.49051e-06	B7TCI3_BOVIN		613505	ENSBTAG00000006472	GO:0004872|GO:0004930|GO:0005515|GO:0005765|GO:0005794|GO:0005886|GO:0007186|GO:0016020|GO:0016324|GO:0032400|GO:0032402|GO:0032438|GO:0033162|GO:0035240|GO:0035584|GO:0035643|GO:0042470|GO:0048015|GO:0050848|GO:0072544|GO:0072545|GO:0005575|GO:0005622|GO:0005623|GO:0005737|GO:0005764|GO:0005773|GO:0005794|GO:0005886|GO:0006810|GO:0007165|GO:0016023|GO:0043226|GO:0043473
ENSBTAG00000017804	7.56085e-08	2.50262e-06	F1MY27_BOVIN		615342	ENSBTAG00000017804	GO:0005515|GO:0005634|GO:0005635|GO:0005739|GO:0005740|GO:0006309|GO:0006338|GO:0006915|GO:0006917|GO:0008219|GO:0008629|GO:0008634|GO:0010637|GO:0016021|GO:0031307|GO:0031966|GO:0042802|GO:0042803|GO:0043065|GO:0043243|GO:0043653|GO:0045837|GO:0046902|GO:0046982|GO:0050873|GO:0051020|GO:0051607|GO:0071260|GO:0071279|GO:0071456|GO:0072593|GO:0090141|GO:0090200|GO:0005575|GO:0005622|GO:0005623|GO:…
ENSBTAG00000021237	7.66189e-08	2.53265e-06	DST			ENSBTAG00000021237	GO:0005575|GO:0005622|GO:0005623|GO:0005856|GO:0007049|GO:0043226
ENSBTAG00000043049	7.90318e-08	2.6089e-06				ENSBTAG00000043049
ENSBTAG00000004118	7.99111e-08	2.63439e-06	HEM1_BOVIN		534286	ENSBTAG00000004118	GO:0003824|GO:0003870|GO:0005739|GO:0005759|GO:0006778|GO:0006783|GO:0008152|GO:0008415|GO:0009058|GO:0016740|GO:0016769|GO:0030170|GO:0033014|GO:0005575|GO:0005622|GO:0005623|GO:0005737|GO:0005739|GO:0009058|GO:0034641|GO:0043226|GO:0051186
ENSBTAG00000042440	8.14696e-08	2.68216e-06				ENSBTAG00000042440
ENSBTAG00000018249	8.20978e-08	2.69923e-06	E1BHB0_BOVIN		534180	ENSBTAG00000018249	GO:0005516|GO:0006813|GO:0015269|GO:0016020|GO:0016021|GO:0016286|GO:0005575|GO:0005623|GO:0006810
ENSBTAG00000010667	8.42558e-08	2.76647e-06	P3IP1_BOVIN		512082	ENSBTAG00000010667	GO:0005575|GO:0005623
ENSBTAG00000042398	8.43837e-08	2.76697e-06				ENSBTAG00000042398
ENSBTAG00000017082	8.8745e-08	2.9061e-06	NCPR_BOVIN		532512	ENSBTAG00000017082	GO:0003958|GO:0005506|GO:0005625|GO:0005783|GO:0005789|GO:0005792|GO:0010181|GO:0016020|GO:0016491|GO:0032770|GO:0055114|GO:0090346|GO:0005575|GO:0005622|GO:0005623|GO:0005737|GO:0005783|GO:0043226
ENSBTAG00000013615	9.30189e-08	3.042e-06	CHRD1_BOVIN		505144	ENSBTAG00000013615	GO:0006457|GO:0006950
ENSBTAG00000013545	9.49962e-08	3.10254e-06	F1MU42_BOVIN		618508	ENSBTAG00000013545	GO:0001934|GO:0002218|GO:0002230|GO:0004871|GO:0005515|GO:0005739|GO:0005741|GO:0007165|GO:0019901|GO:0032727|GO:0032728|GO:0032757|GO:0032760|GO:0033160|GO:0042742|GO:0042993|GO:0043123|GO:0045087|GO:0045944|GO:0050700|GO:0051091|GO:0060340|GO:0071360|GO:0071651|GO:0071660|GO:0002376|GO:0005575|GO:0005622|GO:0005623|GO:0005737|GO:0005739|GO:0006950|GO:0007165|GO:0043226
ENSBTAG00000009963	9.8446e-08	3.21093e-06	E1BGP4_BOVIN		504634	ENSBTAG00000009963	GO:0005524|GO:0008270|GO:0030246
ENSBTAG00000010793	9.99558e-08	3.25586e-06	A5PKA3_BOVIN		515235	ENSBTAG00000010793	GO:0001968|GO:0005539|GO:0005604|GO:0005614|GO:0008201|GO:0010811|GO:0030198|GO:0031012|GO:0005575|GO:0005576|GO:0005578|GO:0030198
ENSBTAG00000032839	1.00633e-07	3.27356e-06	F1MTW2_BOVIN		786557	ENSBTAG00000032839	GO:0005515
ENSBTAG00000001486	1.01488e-07	3.29702e-06	ZNF280D		617261	ENSBTAG00000001486	GO:0005575|GO:0005622|GO:0005623
ENSBTAG00000032763	1.02728e-07	3.3329e-06	RANBP10		519736	ENSBTAG00000032763
ENSBTAG00000013300	1.03709e-07	3.36028e-06	KCMA1_BOVIN		282573	ENSBTAG00000013300	GO:0005575|GO:0005623|GO:0005886|GO:0006810|GO:0043234|GO:0055085
ENSBTAG00000007953	1.05516e-07	3.41433e-06	F1MNN4_BOVIN		540932	ENSBTAG00000007953	GO:0003700|GO:0005515|GO:0005783|GO:0005794|GO:0006351|GO:0006355|GO:0007062|GO:0007219|GO:0016567|GO:0019005|GO:0031146|GO:0032876|GO:0045741|GO:0048471|GO:0050821|GO:0070374|GO:2000060
ENSBTAG00000012564	1.05685e-07	3.41531e-06	E1BL93_BOVIN		535946	ENSBTAG00000012564
ENSBTAG00000014891	1.0785e-07	3.48069e-06	SRSF7_BOVIN		507066	ENSBTAG00000014891	GO:0005575|GO:0005622|GO:0005623|GO:0005634|GO:0006397|GO:0034641|GO:0043226
ENSBTAG00000017255	1.1155e-07	3.59537e-06	LOC518785		518785	ENSBTAG00000017255
ENSBTAG00000001030	1.13033e-07	3.63837e-06	F1MFT9_BOVIN		535099	ENSBTAG00000001030	GO:0004438|GO:0004722|GO:0004725|GO:0005624|GO:0005634|GO:0005737|GO:0006470|GO:0016311|GO:0016791|GO:0035335|GO:0046856
ENSBTAG00000002267	1.15066e-07	3.69813e-06	A6QQP9_BOVIN		522429	ENSBTAG00000002267	GO:0005515
ENSBTAG00000000459	1.1519e-07	3.69813e-06	AGO61_BOVIN		497030	ENSBTAG00000000459	GO:0005576|GO:0016740|GO:0016757|GO:0005575|GO:0005576
ENSBTAG00000011843	1.15671e-07	3.70871e-06	F1MG05_BOVIN		782525	ENSBTAG00000011843	GO:0003746|GO:0005515|GO:0005853|GO:0006412|GO:0006414|GO:0009615|GO:0005575|GO:0005622|GO:0005623|GO:0005737|GO:0006412|GO:0009058|GO:0043234
ENSBTAG00000010485	1.20433e-07	3.85638e-06	F1MPL1_BOVIN		100336393	ENSBTAG00000010485	GO:0003924|GO:0005515|GO:0005525|GO:0005739|GO:0005741|GO:0006184|GO:0008053|GO:0016021|GO:0005575|GO:0005622|GO:0005623|GO:0005737|GO:0005739|GO:0007005|GO:0009056|GO:0034641|GO:0034655|GO:0043226|GO:0044281|GO:0061024
ENSBTAG00000016252	1.22485e-07	3.91696e-06	LSM12_BOVIN		100335244	ENSBTAG00000016252
ENSBTAG00000016932	1.24062e-07	3.96225e-06	SENP7_BOVIN		782355	ENSBTAG00000016932	GO:0005575|GO:0005622|GO:0005623|GO:0005634|GO:0043226
ENSBTAG00000023970	1.27805e-07	4.07648e-06				ENSBTAG00000023970	GO:0002376|GO:0005575|GO:0005623|GO:0005886|GO:0043234
ENSBTAG00000043240	1.2988e-07	4.13729e-06				ENSBTAG00000043240
ENSBTAG00000025358	1.31345e-07	4.17853e-06	SNX2		509769	ENSBTAG00000025358	GO:0006810
ENSBTAG00000015341	1.31699e-07	4.18439e-06	DEPTOR		617606	ENSBTAG00000015341	GO:0007165
ENSBTAG00000002323	1.32452e-07	4.20286e-06	E1BDG7_BOVIN		508902	ENSBTAG00000002323	GO:0000077|GO:0004221|GO:0004843|GO:0005515|GO:0005634|GO:0005654|GO:0005730|GO:0006511|GO:0008233|GO:0008234|GO:0008283|GO:0010212|GO:0016579|GO:0016787|GO:0042771|GO:0009056
ENSBTAG00000013317	1.40222e-07	4.44367e-06	RNF168		613812	ENSBTAG00000013317
ENSBTAG00000013956	1.40617e-07	4.4454e-06	F1MNK0_BOVIN		617809	ENSBTAG00000013956	GO:0005739|GO:0016021|GO:0042981
ENSBTAG00000016104	1.40638e-07	4.4454e-06	BTAF1			ENSBTAG00000016104
ENSBTAG00000014956	1.41351e-07	4.46219e-06	F1MZL0_BOVIN		509378	ENSBTAG00000014956	GO:0016529
ENSBTAG00000008182	1.47334e-07	4.64507e-06	A6QLQ3_BOVIN		540819	ENSBTAG00000008182	GO:0003677|GO:0003700|GO:0005634|GO:0006351|GO:0006355|GO:0043565|GO:0046983|GO:0071277|GO:0005575|GO:0005622|GO:0005623|GO:0005634|GO:0006350|GO:0009058|GO:0034641|GO:0043226
ENSBTAG00000021447	1.51686e-07	4.77004e-06	LOC782260		782260	ENSBTAG00000021447	GO:0005575|GO:0005622|GO:0005623|GO:0005634|GO:0007165|GO:0043226
ENSBTAG00000006250	1.51667e-07	4.77004e-06	CASC3_BOVIN		531673	ENSBTAG00000006250	GO:0005575|GO:0005622|GO:0005623|GO:0005634|GO:0005654|GO:0005737|GO:0006397|GO:0006810|GO:0006950|GO:0009056|GO:0034641|GO:0043226
ENSBTAG00000043383	1.52808e-07	4.79918e-06				ENSBTAG00000043383
ENSBTAG00000015127	1.54647e-07	4.85073e-06	E1BKS1_BOVIN		508133	ENSBTAG00000015127	GO:0005575|GO:0005623
ENSBTAG00000005861	1.60728e-07	5.03505e-06	CCNT1_BOVIN		407194	ENSBTAG00000005861	GO:0005575|GO:0005622|GO:0005623|GO:0005634|GO:0006350|GO:0006464|GO:0007049|GO:0009058|GO:0034641|GO:0043226|GO:0051301
ENSBTAG00000000939	1.62132e-07	5.07256e-06	KIF16B		532276	ENSBTAG00000000939
ENSBTAG00000002821	1.62658e-07	5.08256e-06	LOC100336614		100336614	ENSBTAG00000002821
ENSBTAG00000010171	1.64406e-07	5.12414e-06	JOS1_BOVIN		781671	ENSBTAG00000010171
ENSBTAG00000002689	1.64353e-07	5.12414e-06	NDK7_BOVIN		534611	ENSBTAG00000002689	GO:0000166|GO:0004550|GO:0005524|GO:0005813|GO:0006165|GO:0006183|GO:0006228|GO:0006241|GO:0009117|GO:0016301|GO:0016310|GO:0016740|GO:0046872|GO:0009058|GO:0034641|GO:0044281
ENSBTAG00000008853	1.66134e-07	5.17142e-06	HNRPF_BOVIN		100295417	ENSBTAG00000008853	GO:0005575|GO:0005622|GO:0005623|GO:0005634|GO:0005654|GO:0005737|GO:0006397|GO:0034641|GO:0043226
ENSBTAG00000004238	1.6783e-07	5.21759e-06	F1MSQ8_BOVIN			ENSBTAG00000004238	GO:0005515|GO:0015630|GO:0045111
ENSBTAG00000008492	1.83413e-07	5.69485e-06	E1BKM9_BOVIN		522721	ENSBTAG00000008492	GO:0008270
ENSBTAG00000042806	1.85014e-07	5.7373e-06				ENSBTAG00000042806
ENSBTAG00000016254	1.87844e-07	5.81773e-06	HDAC5		504242	ENSBTAG00000016254	GO:0005575|GO:0005622|GO:0005623|GO:0005634|GO:0005654|GO:0043226|GO:0043234|GO:0051276
ENSBTAG00000001503	1.90939e-07	5.90611e-06	TRIM72			ENSBTAG00000001503	GO:0005575|GO:0005622|GO:0005623
ENSBTAG00000024723	1.93561e-07	5.97969e-06	CHCH3_BOVIN		616477	ENSBTAG00000024723	GO:0005575|GO:0005622|GO:0005623|GO:0005737|GO:0005739|GO:0043226
ENSBTAG00000012335	1.95599e-07	6.03506e-06	Q5GF34_BOVIN		497204	ENSBTAG00000012335	GO:0003824|GO:0005488|GO:0005524|GO:0006464|GO:0008152|GO:0008641|GO:0019782|GO:0019941|GO:0032020|GO:0006464|GO:0009056
ENSBTAG00000008482	1.96479e-07	6.0546e-06	F1MYN8_BOVIN		516462	ENSBTAG00000008482	GO:0000073|GO:0000226|GO:0000910|GO:0003676|GO:0003723|GO:0003725|GO:0005515|GO:0005622|GO:0005634|GO:0006397|GO:0006916|GO:0016607|GO:0043484|GO:0050733|GO:0051726|GO:0005575|GO:0005622|GO:0005623
ENSBTAG00000007100	1.9678e-07	6.05628e-06	E1BL02_BOVIN		521387	ENSBTAG00000007100	GO:0005488
ENSBTAG00000002052	1.98593e-07	6.10443e-06	PLOD1			ENSBTAG00000002052
ENSBTAG00000014105	2.00671e-07	6.16059e-06	SRPR_BOVIN		100336243	ENSBTAG00000014105	GO:0000166|GO:0003924|GO:0004872|GO:0005047|GO:0005525|GO:0005783|GO:0005785|GO:0005789|GO:0006184|GO:0006614|GO:0006810|GO:0006886|GO:0016020|GO:0017111|GO:0005575|GO:0005622|GO:0005623|GO:0005737|GO:0005783|GO:0006605|GO:0006810|GO:0009056|GO:0034641|GO:0034655|GO:0043226|GO:0043234|GO:0044281
ENSBTAG00000042346	2.01999e-07	6.19363e-06				ENSBTAG00000042346
ENSBTAG00000045275	2.06936e-07	6.33709e-06				ENSBTAG00000045275
ENSBTAG00000003773	2.08661e-07	6.38196e-06	SLC25A13		615470	ENSBTAG00000003773
ENSBTAG00000044275	2.09752e-07	6.40735e-06				ENSBTAG00000044275
ENSBTAG00000000066	2.17685e-07	6.64143e-06	LRRN4		527351	ENSBTAG00000000066
ENSBTAG00000000137	2.19049e-07	6.67476e-06	FRYL			ENSBTAG00000000137
ENSBTAG00000016005	2.32422e-07	7.07345e-06	PP2BA_BOVIN		286852	ENSBTAG00000016005	GO:0000082|GO:0004721|GO:0005515|GO:0005516|GO:0005634|GO:0005737|GO:0005739|GO:0005792|GO:0005829|GO:0005955|GO:0006606|GO:0006816|GO:0006950|GO:0016311|GO:0016787|GO:0030018|GO:0045944|GO:0046872|GO:0048741|GO:0050804|GO:0060079|GO:0005575|GO:0005622|GO:0005623|GO:0005634|GO:0005737|GO:0005739|GO:0005829|GO:0006605|GO:0006810|GO:0006913|GO:0006950|GO:0007049|GO:0007267|GO:0030154|GO:0042592|GO:…
ENSBTAG00000003342	2.33891e-07	7.10937e-06	DCAM_BOVIN		781048	ENSBTAG00000003342	GO:0009058|GO:0034641
ENSBTAG00000007784	2.34824e-07	7.12888e-06	NAA50_BOVIN		517211	ENSBTAG00000007784	GO:0005575|GO:0005622|GO:0005623|GO:0005737
ENSBTAG00000018813	2.38716e-07	7.23811e-06	IDH3B_BOVIN		613338	ENSBTAG00000018813	GO:0000287|GO:0004449|GO:0005739|GO:0006099|GO:0016491|GO:0016616|GO:0046872|GO:0051287|GO:0055114|GO:0005575|GO:0005622|GO:0005623|GO:0005737|GO:0005739|GO:0006091|GO:0009056|GO:0043226|GO:0051186
ENSBTAG00000012746	2.48058e-07	7.51209e-06	RRP36_BOVIN		100125879	ENSBTAG00000012746	GO:0000228|GO:0005575|GO:0005622|GO:0005623|GO:0005634|GO:0005694|GO:0005730|GO:0005737|GO:0007049|GO:0034641|GO:0042254|GO:0043226
ENSBTAG00000004531	2.49278e-07	7.53974e-06	F1N0E5_BOVIN		613336	ENSBTAG00000004531	GO:0005524|GO:0005634|GO:0005737|GO:0005832|GO:0006457|GO:0044267|GO:0051082|GO:0006457
ENSBTAG00000025320	2.53751e-07	7.66559e-06	E1BMU6_BOVIN		532072	ENSBTAG00000025320
ENSBTAG00000003423	2.54256e-07	7.67142e-06	A6H7B6_BOVIN		529613	ENSBTAG00000003423	GO:0000166|GO:0003676|GO:0004386|GO:0005515|GO:0005524|GO:0005730|GO:0005737|GO:0008026|GO:0016787|GO:0005575|GO:0005622|GO:0005623|GO:0005634|GO:0005730|GO:0005737|GO:0043226
ENSBTAG00000015051	2.58568e-07	7.78738e-06	POLRMT		504757	ENSBTAG00000015051	GO:0006350|GO:0009058|GO:0034641
ENSBTAG00000011667	2.58734e-07	7.78738e-06	PM20D2		521179	ENSBTAG00000011667
ENSBTAG00000018729	2.61369e-07	7.85707e-06	SPEN		513692	ENSBTAG00000018729	GO:0005575|GO:0005622|GO:0005623|GO:0005634|GO:0043226
ENSBTAG00000016265	2.65908e-07	7.98373e-06	DNJA1_BOVIN		784704	ENSBTAG00000016265	GO:0005515|GO:0005524|GO:0006457|GO:0007283|GO:0009408|GO:0016020|GO:0030317|GO:0030521|GO:0031072|GO:0046872|GO:0050750|GO:0051082|GO:0000003|GO:0005575|GO:0005623|GO:0006457|GO:0006950|GO:0007165|GO:0040011|GO:0048870
ENSBTAG00000013905	2.7393e-07	8.21455e-06	A7Z065_BOVIN		281729	ENSBTAG00000013905	GO:0000228|GO:0005575|GO:0005622|GO:0005623|GO:0005634|GO:0005694|GO:0005737|GO:0005856|GO:0007010|GO:0007049|GO:0007059|GO:0007165|GO:0043226|GO:0051276
ENSBTAG00000001864	2.80925e-07	8.41405e-06	NR4A3		528877	ENSBTAG00000001864	GO:0005575|GO:0005622|GO:0005623|GO:0005634|GO:0007165|GO:0043226
ENSBTAG00000021506	2.81933e-07	8.43394e-06	PRAF3_BOVIN		509977	ENSBTAG00000021506	GO:0005575|GO:0005622|GO:0005623|GO:0005737|GO:0005783|GO:0006810|GO:0043226
ENSBTAG00000007767	2.87273e-07	8.56797e-06	F1N287_BOVIN		521974	ENSBTAG00000007767	GO:0005575|GO:0005622|GO:0005623|GO:0005634|GO:0043226
ENSBTAG00000027182	2.87405e-07	8.56797e-06	F1MKV9_BOVIN		537614	ENSBTAG00000027182	GO:0003700|GO:0003707|GO:0005496|GO:0005634|GO:0006355|GO:0006883|GO:0007588|GO:0008270|GO:0043401|GO:0043565|GO:0005575|GO:0005622|GO:0005623|GO:0005634|GO:0007165|GO:0043226
ENSBTAG00000019052	2.8746e-07	8.56797e-06	A7Z090_BOVIN		100337251	ENSBTAG00000019052	GO:0005515|GO:0007165|GO:0016323|GO:0045184|GO:0007165
ENSBTAG00000033315	2.92943e-07	8.72083e-06	F1MK90_BOVIN			ENSBTAG00000033315	GO:0003677|GO:0005515|GO:0005783|GO:0006417|GO:0006457|GO:0031072|GO:0050708|GO:0051087
ENSBTAG00000015325	2.97751e-07	8.85322e-06	E1BFB4_BOVIN		100139219	ENSBTAG00000015325	GO:0001030|GO:0001031|GO:0001032|GO:0001156|GO:0001934|GO:0004674|GO:0005488|GO:0005515|GO:0005634|GO:0005737|GO:0005764|GO:0005829|GO:0006468|GO:0007281|GO:0010592|GO:0012505|GO:0016020|GO:0016242|GO:0016301|GO:0016310|GO:0016605|GO:0016740|GO:0016772|GO:0016773|GO:0018105|GO:0018107|GO:0030030|GO:0030838|GO:0031529|GO:0031929|GO:0031931|GO:0031932|GO:0032314|GO:0032868|GO:0032956|GO:0043022|GO:…
ENSBTAG00000017592	2.98213e-07	8.85624e-06	E1BGF8_BOVIN		519739	ENSBTAG00000017592	GO:0004366|GO:0005783|GO:0005789|GO:0008152|GO:0008415|GO:0019432|GO:0032006
ENSBTAG00000010505	3.098e-07	9.18924e-06	A8NGN2_BOVIN		505657	ENSBTAG00000010505	GO:0005488|GO:0005515|GO:0016180|GO:0032039
ENSBTAG00000017118	3.11222e-07	9.22029e-06	A2VE72_BOVIN		511911	ENSBTAG00000017118
ENSBTAG00000002527	3.1909e-07	9.44198e-06	ZSWIM4		781514	ENSBTAG00000002527
ENSBTAG00000006030	3.26444e-07	9.64796e-06	MYOG_BOVIN		281343	ENSBTAG00000006030	GO:0001503|GO:0003677|GO:0003700|GO:0005634|GO:0006351|GO:0006355|GO:0007275|GO:0007517|GO:0007519|GO:0030154|GO:0045893|GO:0045944|GO:0048741|GO:0071285|GO:0071363|GO:0005575|GO:0005622|GO:0005623|GO:0005634|GO:0006350|GO:0009058|GO:0030154|GO:0034641|GO:0043226|GO:0048856
ENSBTAG00000042526	3.3149e-07	9.78534e-06				ENSBTAG00000042526
ENSBTAG00000003512	3.52217e-07	1.03847e-05	LOC521764		521764	ENSBTAG00000003512	GO:0005575|GO:0005622|GO:0005623|GO:0005856|GO:0043226|GO:0043234
ENSBTAG00000038865	3.68765e-07	1.08596e-05	TCEA3		533803	ENSBTAG00000038865	GO:0005575|GO:0005622|GO:0005623|GO:0005634|GO:0006350|GO:0009058|GO:0034641|GO:0043226
ENSBTAG00000012586	3.99746e-07	1.17578e-05	F1MUZ9_BOVIN		100299770	ENSBTAG00000012586	GO:0001530|GO:0002039|GO:0002368|GO:0002755|GO:0002842|GO:0005515|GO:0005524|GO:0005615|GO:0005737|GO:0005739|GO:0005743|GO:0005769|GO:0005829|GO:0005905|GO:0006919|GO:0006986|GO:0009986|GO:0019907|GO:0030135|GO:0030141|GO:0032727|GO:0032729|GO:0032733|GO:0032735|GO:0032755|GO:0042026|GO:0042100|GO:0042110|GO:0042113|GO:0043032|GO:0043065|GO:0043066|GO:0043231|GO:0043498|GO:0044267|GO:0044459|GO:…
ENSBTAG00000000223	4.06369e-07	1.19383e-05	PPM1B_BOVIN		281995	ENSBTAG00000000223	GO:0005575|GO:0005623|GO:0006464|GO:0043234
ENSBTAG00000002920	4.11843e-07	1.20847e-05	F1MFX5_BOVIN		790362	ENSBTAG00000002920	GO:0000786|GO:0003677|GO:0004402|GO:0005515|GO:0005634|GO:0006334|GO:0006355|GO:0008134|GO:0008270|GO:0016407|GO:0016573|GO:0016747|GO:0043966|GO:0045892|GO:0045893|GO:0070776|GO:0005575|GO:0005622|GO:0005623|GO:0005634|GO:0005694|GO:0022607|GO:0043226|GO:0051276|GO:0065003
ENSBTAG00000019954	4.17084e-07	1.22239e-05	ABHD2_BOVIN		508717	ENSBTAG00000019954	GO:0005575|GO:0005623|GO:0006950
ENSBTAG00000016229	4.23048e-07	1.23838e-05	E1B7V1_BOVIN		539139	ENSBTAG00000016229	GO:0003676|GO:0005622|GO:0005634|GO:0006355|GO:0007566|GO:0008270|GO:0050847|GO:0005575|GO:0005622|GO:0005623
ENSBTAG00000012565	4.24532e-07	1.24125e-05	LOC514244		788924	ENSBTAG00000012565	GO:0005575|GO:0005623
ENSBTAG00000043776	4.30919e-07	1.25843e-05				ENSBTAG00000043776
ENSBTAG00000009272	4.38715e-07	1.27967e-05	E1BI11_BOVIN		505848	ENSBTAG00000009272	GO:0003677|GO:0005515|GO:0005634
ENSBTAG00000003439	4.40582e-07	1.28359e-05	F1MP39_BOVIN		513802	ENSBTAG00000003439	GO:0004871|GO:0005737|GO:0005739|GO:0005886|GO:0007165|GO:0008104|GO:0007165
ENSBTAG00000002726	4.68288e-07	1.3627e-05	CDC27_BOVIN		540660	ENSBTAG00000002726	GO:0005575|GO:0005622|GO:0005623|GO:0005634|GO:0006464|GO:0043226|GO:0043234
ENSBTAG00000020272	4.7487e-07	1.38021e-05	SIK2		539570	ENSBTAG00000020272	GO:0006464|GO:0007165
ENSBTAG00000001323	5.00344e-07	1.45253e-05	F1MMH8_BOVIN		450214	ENSBTAG00000001323	GO:0000780|GO:0005515|GO:0000228|GO:0005575|GO:0005622|GO:0005623|GO:0005634|GO:0005694|GO:0043226
ENSBTAG00000008940	5.3127e-07	1.54049e-05	E1BIM6_BOVIN		513538	ENSBTAG00000008940	GO:0060385
ENSBTAG00000021164	5.36455e-07	1.5537e-05	SLMAP			ENSBTAG00000021164	GO:0005575|GO:0005622|GO:0005623|GO:0005737|GO:0005829|GO:0006457|GO:0043234
ENSBTAG00000012555	5.51103e-07	1.59424e-05	RBM15		541044	ENSBTAG00000012555	GO:0005575|GO:0005622|GO:0005623|GO:0005634|GO:0043226
ENSBTAG00000017517	5.54359e-07	1.60177e-05	ZNF236		100138978	ENSBTAG00000017517	GO:0005575|GO:0005622|GO:0005623
ENSBTAG00000016525	5.55039e-07	1.60185e-05	F1MMN6_BOVIN		535951	ENSBTAG00000016525	GO:0005515
ENSBTAG00000000197	5.6802e-07	1.63739e-05	RG9D2_BOVIN		790430	ENSBTAG00000000197	GO:0044281
ENSBTAG00000017419	5.72397e-07	1.64807e-05	A6QLC9_BOVIN		538498	ENSBTAG00000017419	GO:0003677|GO:0005515|GO:0005634|GO:0008270|GO:0005575|GO:0005622|GO:0005623|GO:0005634|GO:0043226
ENSBTAG00000046185	5.83263e-07	1.67739e-05	BTBD7		100300409	ENSBTAG00000046185
ENSBTAG00000024929	6.17538e-07	1.77389e-05	E1BLA6_BOVIN		616223	ENSBTAG00000024929	GO:0005515
ENSBTAG00000008013	6.19951e-07	1.77874e-05	Q2KHU2_BOVIN		541113	ENSBTAG00000008013	GO:0005515
ENSBTAG00000002970	6.65987e-07	1.90859e-05	INTS6		509695	ENSBTAG00000002970
ENSBTAG00000002026	6.85181e-07	1.96131e-05	RL5_BOVIN		100299845	ENSBTAG00000002026	GO:0005575|GO:0005622|GO:0005623|GO:0005634|GO:0005730|GO:0005737|GO:0005840|GO:0006412|GO:0009058|GO:0043226
ENSBTAG00000023279	6.95941e-07	1.98979e-05	F1MV44_BOVIN		541201	ENSBTAG00000023279	GO:0001701|GO:0001824|GO:0005515|GO:0005634
ENSBTAG00000005397	7.46499e-07	2.13186e-05	CD46		280851	ENSBTAG00000005397
ENSBTAG00000042464	7.52797e-07	2.14735e-05				ENSBTAG00000042464
ENSBTAG00000012946	7.77042e-07	2.21394e-05	HSF2		510557	ENSBTAG00000012946	GO:0005575|GO:0005622|GO:0005623|GO:0005634|GO:0043226
ENSBTAG00000020174	7.81566e-07	2.22425e-05	F1N1V0_BOVIN		541083	ENSBTAG00000020174	GO:0003924|GO:0005525
ENSBTAG00000006762	7.85751e-07	2.23357e-05	A4IFR5_BOVIN		540718	ENSBTAG00000006762	GO:0005515|GO:0008157|GO:0008270|GO:0046872
ENSBTAG00000032719	8.01231e-07	2.27494e-05	TFRC		504698	ENSBTAG00000032719
ENSBTAG00000038131	8.22609e-07	2.33294e-05	Q1LZD6_BOVIN		511769	ENSBTAG00000038131	GO:0005524
ENSBTAG00000024199	8.2617e-07	2.34034e-05	MLL3		789336	ENSBTAG00000024199	GO:0005575|GO:0005622|GO:0005623|GO:0005634|GO:0007165|GO:0043226
ENSBTAG00000001511	8.2926e-07	2.34639e-05	E1B8E6_BOVIN		539020	ENSBTAG00000001511	GO:0000060|GO:0000122|GO:0000902|GO:0001953|GO:0002467|GO:0002829|GO:0003676|GO:0003677|GO:0003682|GO:0003700|GO:0005515|GO:0005622|GO:0005634|GO:0005657|GO:0006351|GO:0006974|GO:0007266|GO:0007283|GO:0008104|GO:0008270|GO:0008285|GO:0030036|GO:0030183|GO:0030308|GO:0030890|GO:0031490|GO:0032319|GO:0032764|GO:0035024|GO:0042092|GO:0042127|GO:0043065|GO:0043066|GO:0043380|GO:0043565|GO:0045596|GO:…
ENSBTAG00000016128	8.37347e-07	2.36654e-05	GGA3		510539	ENSBTAG00000016128	GO:0005575|GO:0005622|GO:0005623|GO:0006810
ENSBTAG00000002615	8.42728e-07	2.37901e-05	LONRF3		508189	ENSBTAG00000002615	GO:0005575|GO:0005622|GO:0005623|GO:0006464|GO:0043234
ENSBTAG00000019394	8.47231e-07	2.38898e-05	ANO5		100140158	ENSBTAG00000019394
ENSBTAG00000026199	8.6475e-07	2.43558e-05	Q9TTW4_BOVIN		280979	ENSBTAG00000026199	GO:0000166|GO:0005515|GO:0005524|GO:0005625|GO:0005829|GO:0005856|GO:0019894|GO:0030529|GO:0030863|GO:0035267|GO:0042802|GO:0050998|GO:0070688|GO:0005575|GO:0005622|GO:0005623|GO:0005856|GO:0043226
ENSBTAG00000011173	8.71059e-07	2.45054e-05	F1N2A5_BOVIN		509420	ENSBTAG00000011173
ENSBTAG00000014933	8.80111e-07	2.47317e-05	E1BC84_BOVIN		523970	ENSBTAG00000014933
ENSBTAG00000013812	8.93178e-07	2.50702e-05	F1MIZ7_BOVIN		518830	ENSBTAG00000013812	GO:0003723|GO:0005515|GO:0005634|GO:0005737|GO:0030529|GO:0005575|GO:0005622|GO:0005623
ENSBTAG00000011544	9.26391e-07	2.59728e-05	GAPD1_BOVIN		539646	ENSBTAG00000011544	GO:0005575|GO:0005622|GO:0005623|GO:0005737|GO:0005768|GO:0005829|GO:0006810|GO:0007165|GO:0016192|GO:0043226|GO:0061024
ENSBTAG00000007737	9.67208e-07	2.70862e-05	RL40_BOVIN		615199	ENSBTAG00000007737	GO:0005575|GO:0005622|GO:0005623|GO:0005634|GO:0005737|GO:0005840|GO:0006412|GO:0009058|GO:0043226
ENSBTAG00000047008	9.84521e-07	2.75397e-05				ENSBTAG00000047008
ENSBTAG00000009744	1.01024e-06	2.81949e-05	E1B8T0_BOVIN		534755	ENSBTAG00000009744
ENSBTAG00000009889	1.00949e-06	2.81949e-05	ZN181_BOVIN		767826	ENSBTAG00000009889	GO:0005575|GO:0005622|GO:0005623|GO:0005634|GO:0006350|GO:0009058|GO:0034641|GO:0043226
ENSBTAG00000020595	1.0129e-06	2.82369e-05	A7MB65_BOVIN		514967	ENSBTAG00000020595	GO:0005249|GO:0005515|GO:0006813|GO:0008076|GO:0016020|GO:0005575|GO:0005623|GO:0005886|GO:0006810|GO:0043234
ENSBTAG00000012079	1.02104e-06	2.83994e-05	F1MG18_BOVIN		518025	ENSBTAG00000012079	GO:0004672|GO:0004674|GO:0005524|GO:0006468|GO:0016772|GO:0006464
ENSBTAG00000020619	1.02093e-06	2.83994e-05	E1BC86_BOVIN		504986	ENSBTAG00000020619	GO:0001502|GO:0001568|GO:0001701|GO:0002133|GO:0005261|GO:0005488|GO:0005515|GO:0005634|GO:0005886|GO:0005929|GO:0006816|GO:0007050|GO:0007218|GO:0007259|GO:0007507|GO:0016020|GO:0016021|GO:0016323|GO:0016337|GO:0019904|GO:0031512|GO:0050982|GO:0005575|GO:0005623|GO:0007165
ENSBTAG00000002487	1.02243e-06	2.84058e-05	A4IFN7_BOVIN		100335247	ENSBTAG00000002487	GO:0001541|GO:0003713|GO:0004842|GO:0005515|GO:0005622|GO:0005634|GO:0005829|GO:0006464|GO:0006511|GO:0014068|GO:0016567|GO:0016874|GO:0016881|GO:0030521|GO:0035037|GO:0042787|GO:0045944|GO:0060736|GO:0070936|GO:0000003|GO:0005575|GO:0005622|GO:0005623|GO:0005634|GO:0005737|GO:0005829|GO:0006464|GO:0006810|GO:0007165|GO:0009056|GO:0016192|GO:0040007|GO:0043226|GO:0048856|GO:0061024
ENSBTAG00000002069	1.0361e-06	2.87532e-05	Q2TBV8_BOVIN		515712	ENSBTAG00000002069	GO:0002474|GO:0005515|GO:0006955|GO:0016020|GO:0016021|GO:0019882|GO:0042612|GO:0002376|GO:0005575|GO:0005623|GO:0005886|GO:0043234
ENSBTAG00000006056	1.06623e-06	2.95559e-05	HEXI1_BOVIN		539696	ENSBTAG00000006056	GO:0005575|GO:0005622|GO:0005623|GO:0005634|GO:0005737|GO:0006350|GO:0009058|GO:0034641|GO:0043226|GO:0048856
ENSBTAG00000022004	1.07263e-06	2.96998e-05	FLNB		613533	ENSBTAG00000022004
ENSBTAG00000016896	1.07432e-06	2.97132e-05	HERPUD1		613577	ENSBTAG00000016896
ENSBTAG00000013353	1.11385e-06	3.07718e-05	ZN274_BOVIN		534170	ENSBTAG00000013353	GO:0005575|GO:0005622|GO:0005623|GO:0005634|GO:0005730|GO:0005737|GO:0006350|GO:0009058|GO:0034641|GO:0043226
ENSBTAG00000035844	1.1408e-06	3.14809e-05	Q24K08_BOVIN		540539	ENSBTAG00000035844	GO:0005641|GO:0005737
ENSBTAG00000013316	1.15255e-06	3.17696e-05	BRPF3			ENSBTAG00000013316	GO:0007165
ENSBTAG00000021880	1.16163e-06	3.19742e-05	ADCK3_BOVIN		536925	ENSBTAG00000021880	GO:0005575|GO:0005622|GO:0005623|GO:0005737|GO:0005739|GO:0006464|GO:0043226
ENSBTAG00000008978	1.16258e-06	3.19742e-05	UBP22_BOVIN		509694	ENSBTAG00000008978	GO:0000124|GO:0003713|GO:0004221|GO:0004843|GO:0005515|GO:0005634|GO:0006351|GO:0006355|GO:0006511|GO:0007049|GO:0008233|GO:0008234|GO:0008270|GO:0010485|GO:0016568|GO:0016574|GO:0016578|GO:0016579|GO:0016787|GO:0030374|GO:0043967|GO:0045893|GO:0045931|GO:0046872|GO:0070461|GO:0005575|GO:0005622|GO:0005623|GO:0005634|GO:0005654|GO:0006350|GO:0006464|GO:0007049|GO:0009056|GO:0009058|GO:0034641|GO:…
ENSBTAG00000042880	1.17574e-06	3.23001e-05				ENSBTAG00000042880
ENSBTAG00000020060	1.17812e-06	3.23293e-05	A7Z054_BOVIN			ENSBTAG00000020060	GO:0000122|GO:0004857|GO:0005515|GO:0005737|GO:0006606|GO:0006979|GO:0030216|GO:0031625|GO:0043086|GO:0048008|GO:0051782|GO:0071228|GO:0005575|GO:0005622|GO:0005623|GO:0005737|GO:0006605|GO:0006810|GO:0006913|GO:0006950|GO:0007165|GO:0030154|GO:0048856
ENSBTAG00000010989	1.20637e-06	3.30675e-05	P85A_BOVIN		282307	ENSBTAG00000010989	GO:0002376|GO:0005575|GO:0005622|GO:0005623|GO:0005737|GO:0005829|GO:0006464|GO:0006605|GO:0006629|GO:0006810|GO:0006913|GO:0007165|GO:0030154|GO:0043234|GO:0048856
ENSBTAG00000002299	1.21379e-06	3.32337e-05	SEL1L3		535060	ENSBTAG00000002299
ENSBTAG00000013390	1.21901e-06	3.33394e-05	PSB6_BOVIN		510069	ENSBTAG00000013390	GO:0005575|GO:0005622|GO:0005623|GO:0005634|GO:0005737|GO:0009056|GO:0043226|GO:0043234
ENSBTAG00000039753	1.22262e-06	3.3401e-05				ENSBTAG00000039753
ENSBTAG00000027637	1.24153e-06	3.388e-05	LOC526621		526621	ENSBTAG00000027637	GO:0005575|GO:0005623|GO:0007165
ENSBTAG00000011586	1.25474e-06	3.42024e-05	A2VDN1_BOVIN		514807	ENSBTAG00000011586	GO:0005515|GO:0005737|GO:0005575|GO:0005622|GO:0005623|GO:0005737
ENSBTAG00000016734	1.26632e-06	3.44797e-05	E1BPM8_BOVIN		523473	ENSBTAG00000016734	GO:0004871|GO:0004872|GO:0004930|GO:0005886|GO:0007165|GO:0007186|GO:0008527|GO:0016020|GO:0016021|GO:0050912|GO:0050917|GO:0005575|GO:0005623|GO:0005886|GO:0007165
ENSBTAG00000017812	1.27681e-06	3.47269e-05	ALS2CL		506969	ENSBTAG00000017812	GO:0005575|GO:0005622|GO:0005623
ENSBTAG00000047822	1.29153e-06	3.50886e-05				ENSBTAG00000047822
ENSBTAG00000010954	1.29408e-06	3.51188e-05	F1MUE3_BOVIN		407147	ENSBTAG00000010954	GO:0003956|GO:0006471|GO:0006464
ENSBTAG00000009637	1.32528e-06	3.59086e-05	F1MS08_BOVIN		286845	ENSBTAG00000009637	GO:0006810|GO:0006814|GO:0006821|GO:0015377|GO:0015696|GO:0016020|GO:0016021|GO:0016323|GO:0016324|GO:0030321|GO:0035264|GO:0050910|GO:0051739|GO:0055085|GO:0060444|GO:0060763|GO:0070634|GO:0005575|GO:0005623|GO:0006810|GO:0055085
ENSBTAG00000031184	1.3261e-06	3.59086e-05	F1N786_BOVIN		510972	ENSBTAG00000031184	GO:0000122|GO:0004861|GO:0005515|GO:0005634|GO:0005737|GO:0007050|GO:0016301|GO:0016310|GO:0030511|GO:0033673|GO:0042326|GO:0042551|GO:0045892|GO:0045893|GO:0050680|GO:0005575|GO:0005622|GO:0005623|GO:0005634|GO:0005737|GO:0007049|GO:0021700|GO:0030154|GO:0043226|GO:0048856
ENSBTAG00000020262	1.33206e-06	3.60301e-05	F1MKX4_BOVIN		528142	ENSBTAG00000020262	GO:0005488|GO:0005515
ENSBTAG00000003501	1.35217e-06	3.6534e-05	SAC1_BOVIN		530577	ENSBTAG00000003501	GO:0005575|GO:0005622|GO:0005623|GO:0005737|GO:0005783|GO:0005794|GO:0043226
ENSBTAG00000013855	1.38285e-06	3.73219e-05	ORML3_BOVIN		615368	ENSBTAG00000013855	GO:0005575|GO:0005622|GO:0005623|GO:0005737|GO:0005783|GO:0006629|GO:0043226|GO:0043234
ENSBTAG00000010439	1.40924e-06	3.79922e-05	F1MMW4_BOVIN		539700	ENSBTAG00000010439	GO:0003676|GO:0003677|GO:0005515|GO:0005634|GO:0008270|GO:0016363|GO:0005575|GO:0005622|GO:0005623|GO:0005634|GO:0043226
ENSBTAG00000000754	1.42926e-06	3.84897e-05	A2VDZ0_BOVIN		533788	ENSBTAG00000000754	GO:0000159|GO:0005488|GO:0005515|GO:0005624|GO:0005737|GO:0007165|GO:0008601|GO:0019900|GO:0035307|GO:0090005|GO:0090219|GO:0005575|GO:0005622|GO:0005623|GO:0007165|GO:0043234
ENSBTAG00000021481	1.45104e-06	3.90335e-05	E1BHD3_BOVIN		509027	ENSBTAG00000021481
ENSBTAG00000014609	1.49076e-06	4.0058e-05	PPP1R12A		538606	ENSBTAG00000014609
ENSBTAG00000007159	1.49501e-06	4.01283e-05	F1MZN3_BOVIN		100337072	ENSBTAG00000007159	GO:0001547|GO:0002064|GO:0003677|GO:0003682|GO:0003700|GO:0003707|GO:0004879|GO:0005496|GO:0005515|GO:0005634|GO:0005737|GO:0005886|GO:0006355|GO:0008013|GO:0008134|GO:0008209|GO:0008270|GO:0008584|GO:0019899|GO:0030522|GO:0032355|GO:0034056|GO:0042981|GO:0043401|GO:0043565|GO:0043627|GO:0045944|GO:0048146|GO:0048386|GO:0060065|GO:0060068|GO:0060523|GO:0060527|GO:0060687|GO:0060745|GO:0060749|GO:…
ENSBTAG00000011643	1.51017e-06	4.0491e-05	F1N7C3_BOVIN		537682	ENSBTAG00000011643	GO:0000786|GO:0003677|GO:0005085|GO:0005088|GO:0005089|GO:0005515|GO:0005622|GO:0005634|GO:0006334|GO:0007264|GO:0035023|GO:0051056|GO:0005575|GO:0005622|GO:0005623|GO:0005634|GO:0005694|GO:0007165|GO:0022607|GO:0043226|GO:0051276|GO:0065003
ENSBTAG00000012994	1.54071e-06	4.12648e-05	A5D7S7_BOVIN		280841	ENSBTAG00000012994	GO:0001568|GO:0004720|GO:0005507|GO:0005515|GO:0005578|GO:0005581|GO:0016641|GO:0030199|GO:0030324|GO:0048251|GO:0055114|GO:0005575|GO:0005576|GO:0005578|GO:0022607|GO:0030198|GO:0048856
ENSBTAG00000001932	1.58444e-06	4.23899e-05	Q08DN5_BOVIN		512902	ENSBTAG00000001932	GO:0005739|GO:0008415|GO:0016740|GO:0005575|GO:0005622|GO:0005623|GO:0005737|GO:0005739|GO:0043226
ENSBTAG00000001881	1.58926e-06	4.24725e-05	Q2KJ85_BOVIN		532890	ENSBTAG00000001881	GO:0005624|GO:0006814|GO:0008508|GO:0015711|GO:0016020|GO:0016021|GO:0005575|GO:0005623|GO:0006810
ENSBTAG00000011415	1.6219e-06	4.32977e-05	ERF1_BOVIN		541077	ENSBTAG00000011415	GO:0005575|GO:0005622|GO:0005623|GO:0005737|GO:0006412|GO:0006464|GO:0009058|GO:0044281
ENSBTAG00000024240	1.64585e-06	4.38893e-05	ACADM_BOVIN		505968	ENSBTAG00000024240	GO:0005575|GO:0005622|GO:0005623|GO:0005737|GO:0005739|GO:0006629|GO:0009056|GO:0043226|GO:0044281
ENSBTAG00000007113	1.65817e-06	4.417e-05	TRRAP		507169	ENSBTAG00000007113
ENSBTAG00000014068	1.68933e-06	4.49512e-05	VDAC3_BOVIN		282716	ENSBTAG00000014068	GO:0000166|GO:0005739|GO:0005741|GO:0006810|GO:0006811|GO:0006820|GO:0008308|GO:0015288|GO:0016020|GO:0016021|GO:0044070|GO:0046930|GO:0055085|GO:0005575|GO:0005622|GO:0005623|GO:0005737|GO:0005739|GO:0006810|GO:0043226|GO:0043234|GO:0055085
ENSBTAG00000003444	1.69544e-06	4.5065e-05	SYDE2		524536	ENSBTAG00000003444	GO:0005575|GO:0005622|GO:0005623|GO:0007165
ENSBTAG00000005464	1.71001e-06	4.5403e-05	E1B9K3_BOVIN		509936	ENSBTAG00000005464	GO:0000166|GO:0004016|GO:0005515|GO:0006171|GO:0009190|GO:0016021|GO:0016829|GO:0016849|GO:0035556|GO:0005575|GO:0005623|GO:0007165|GO:0009058|GO:0034641|GO:0044281
ENSBTAG00000006676	1.7625e-06	4.67461e-05	FIBIN_BOVIN		507975	ENSBTAG00000006676	GO:0005575|GO:0005576|GO:0005622|GO:0005623|GO:0005737|GO:0005794|GO:0043226
ENSBTAG00000010998	1.76723e-06	4.68118e-05	Q5FX62_BOVIN		497199	ENSBTAG00000010998	GO:0004197|GO:0005515|GO:0005737|GO:0006508|GO:0006915|GO:0006916|GO:0008234|GO:0042981|GO:0043066|GO:0043123|GO:0043154|GO:0005575|GO:0005622|GO:0005623|GO:0005737|GO:0008219
ENSBTAG00000005355	1.76878e-06	4.68118e-05	BAG2_BOVIN		506107	ENSBTAG00000005355	GO:0008219
ENSBTAG00000046303	1.77626e-06	4.69591e-05	E1BG97_BOVIN			ENSBTAG00000046303
ENSBTAG00000011200	1.78584e-06	4.71615e-05	A3KMW9_BOVIN		539923	ENSBTAG00000011200	GO:0003676|GO:0005622|GO:0008270|GO:0005575|GO:0005622|GO:0005623
ENSBTAG00000013641	1.8041e-06	4.75925e-05	F1MIU2_BOVIN		782633	ENSBTAG00000013641	GO:0005515|GO:0005829|GO:0006915|GO:0006916|GO:0043066|GO:0008219
ENSBTAG00000019669	1.84254e-06	4.85546e-05	C163A_BOVIN		533844	ENSBTAG00000019669	GO:0005575|GO:0005576|GO:0005623|GO:0005886|GO:0006950
ENSBTAG00000011395	1.85929e-06	4.89435e-05	DNM1L_BOVIN		540892	ENSBTAG00000011395	GO:0005575|GO:0005622|GO:0005623|GO:0005737|GO:0005794|GO:0005829|GO:0009056|GO:0034641|GO:0034655|GO:0043226|GO:0044281
ENSBTAG00000001659	1.87419e-06	4.92827e-05	Q2HJB1_BOVIN		618168	ENSBTAG00000001659	GO:0005575|GO:0005622|GO:0005623|GO:0005737|GO:0005768|GO:0006810|GO:0016192|GO:0043226|GO:0043234|GO:0051301
ENSBTAG00000009996	1.87772e-06	4.93227e-05	LOC510442		510442	ENSBTAG00000009996
ENSBTAG00000037964	1.89506e-06	4.97251e-05	A4IFU5_BOVIN		538911	ENSBTAG00000037964	GO:0000786|GO:0003677|GO:0005634|GO:0005694|GO:0006334|GO:0005575|GO:0005622|GO:0005623|GO:0005634|GO:0005694|GO:0022607|GO:0043226|GO:0051276|GO:0065003
ENSBTAG00000030340	1.89981e-06	4.97966e-05	IFFO2		788579	ENSBTAG00000030340
ENSBTAG00000004207	1.92191e-06	5.03221e-05	LOC539690		539690	ENSBTAG00000004207
ENSBTAG00000015371	1.96282e-06	5.13386e-05	GABP2_BOVIN		540818	ENSBTAG00000015371	GO:0005575|GO:0005622|GO:0005623|GO:0005634|GO:0006350|GO:0009058|GO:0034641|GO:0043226
ENSBTAG00000011087	1.9893e-06	5.19758e-05	ARID2		517876	ENSBTAG00000011087	GO:0005575|GO:0005622|GO:0005623
ENSBTAG00000015899	2.01391e-06	5.25628e-05				ENSBTAG00000015899	GO:0005575|GO:0005622|GO:0005623
ENSBTAG00000013616	2.02572e-06	5.28149e-05	AP4E1		613640	ENSBTAG00000013616	GO:0005575|GO:0005622|GO:0005623|GO:0005737|GO:0005794|GO:0006810|GO:0016023|GO:0016192|GO:0043226|GO:0043234
ENSBTAG00000001657	2.06889e-06	5.38832e-05	F1N605_BOVIN		513579	ENSBTAG00000001657	GO:0005515|GO:0005543|GO:0005622|GO:0005634|GO:0005905|GO:0006898|GO:0007409|GO:0016197|GO:0030097|GO:0030100|GO:0030122|GO:0030132|GO:0030276|GO:0031623|GO:0032050|GO:0032880|GO:0043231|GO:0045893|GO:0048261|GO:0048268|GO:0048471|GO:0048813
ENSBTAG00000008579	2.0846e-06	5.42181e-05	A6QPV1_BOVIN		509120	ENSBTAG00000008579
ENSBTAG00000005039	2.08616e-06	5.42181e-05	Q2KJA0_BOVIN		540421	ENSBTAG00000005039	GO:0000166|GO:0004672|GO:0004674|GO:0005057|GO:0005515|GO:0005524|GO:0005739|GO:0006468|GO:0007165|GO:0016301|GO:0016310|GO:0016740|GO:0016772|GO:0033138|GO:0035556|GO:0043066|GO:0046872|GO:0005575|GO:0005622|GO:0005623|GO:0005737|GO:0005739|GO:0006464|GO:0007165|GO:0043226
ENSBTAG00000030674	2.09493e-06	5.43883e-05	KAD4_BOVIN		539693	ENSBTAG00000030674	GO:0005575|GO:0005622|GO:0005623|GO:0005737|GO:0005739|GO:0034641|GO:0043226|GO:0044281
ENSBTAG00000005163	2.11683e-06	5.48991e-05	S10A1_BOVIN		786100	ENSBTAG00000005163
ENSBTAG00000009579	2.22777e-06	5.77152e-05	F1N7M6_BOVIN		517520	ENSBTAG00000009579	GO:0000922|GO:0005730|GO:0005813
ENSBTAG00000031788	2.24126e-06	5.80036e-05	A4IFG0_BOVIN		615514	ENSBTAG00000031788	GO:0004364|GO:0005515|GO:0008152
ENSBTAG00000005165	2.24466e-06	5.80304e-05	E1B7B3_BOVIN		509328	ENSBTAG00000005165	GO:0008376|GO:0016758|GO:0030166|GO:0032580|GO:0050650|GO:0050651|GO:0005575|GO:0005622|GO:0005623|GO:0005737|GO:0005794|GO:0043226
ENSBTAG00000013060	2.28266e-06	5.89507e-05	IQGAP1		532715	ENSBTAG00000013060	GO:0005575|GO:0005622|GO:0005623|GO:0007165
ENSBTAG00000005166	2.31393e-06	5.96954e-05	FOP_BOVIN		616638	ENSBTAG00000005166	GO:0003723|GO:0005515|GO:0005634|GO:0005730|GO:0006351|GO:0006355|GO:0043231|GO:0005575|GO:0005622|GO:0005623|GO:0005634|GO:0005730|GO:0006350|GO:0009058|GO:0034641|GO:0043226
ENSBTAG00000005197	2.38599e-06	6.149e-05	BAZ1B		508442	ENSBTAG00000005197
ENSBTAG00000043453	2.41694e-06	6.22222e-05				ENSBTAG00000043453
ENSBTAG00000015258	2.43368e-06	6.25875e-05	P2RX5		338035	ENSBTAG00000015258	GO:0005575|GO:0005623|GO:0006810
ENSBTAG00000021661	2.44837e-06	6.28996e-05	F1MUW4_BOVIN		537782	ENSBTAG00000021661	GO:0005515|GO:0005524|GO:0005622|GO:0005634|GO:0005737|GO:0005794|GO:0006915|GO:0008635|GO:0042981|GO:0005575|GO:0005622|GO:0005623|GO:0008219
ENSBTAG00000001619	2.4804e-06	6.36559e-05	F1N5T9_BOVIN		504658	ENSBTAG00000001619	GO:0005794|GO:0016020|GO:0042552|GO:0043209|GO:0005575|GO:0005623
ENSBTAG00000044019	2.59139e-06	6.64349e-05	E1BP59_BOVIN			ENSBTAG00000044019	GO:0000123|GO:0001701|GO:0001756|GO:0001843|GO:0003682|GO:0003713|GO:0004402|GO:0005515|GO:0005634|GO:0005671|GO:0006355|GO:0007399|GO:0008080|GO:0008152|GO:0008283|GO:0010484|GO:0016573|GO:0016578|GO:0021537|GO:0022037|GO:0030901|GO:0030914|GO:0033276|GO:0035264|GO:0042826|GO:0042981|GO:0043966|GO:0043983|GO:0043997|GO:0044154|GO:0005575|GO:0005622|GO:0005623|GO:0005634|GO:0006464|GO:0043226|GO:…
ENSBTAG00000009446	2.62948e-06	6.7341e-05	UBP10_BOVIN		510164	ENSBTAG00000009446	GO:0005575|GO:0005622|GO:0005623|GO:0005634|GO:0005737|GO:0005768|GO:0005856|GO:0006259|GO:0006464|GO:0006950|GO:0007165|GO:0009056|GO:0034641|GO:0043226
ENSBTAG00000013491	2.63572e-06	6.74306e-05	F1N6P6_BOVIN		512904	ENSBTAG00000013491	GO:0005515
ENSBTAG00000016568	2.67324e-06	6.83191e-05	F1MMH3_BOVIN		535131	ENSBTAG00000016568	GO:0005515|GO:0005634|GO:0045843|GO:0050733
ENSBTAG00000005465	2.69734e-06	6.88635e-05	NDUA9_BOVIN		404188	ENSBTAG00000005465	GO:0003824|GO:0003854|GO:0003954|GO:0005488|GO:0005515|GO:0005739|GO:0005743|GO:0005747|GO:0005759|GO:0006694|GO:0006810|GO:0008152|GO:0008831|GO:0022900|GO:0031966|GO:0044237|GO:0045226|GO:0050662|GO:0070469|GO:0005575|GO:0005622|GO:0005623|GO:0005737|GO:0005739|GO:0005975|GO:0006091|GO:0006629|GO:0006810|GO:0009058|GO:0043226
ENSBTAG00000006161	2.77202e-06	7.06965e-05	Q9BE46_BOVIN		280855	ENSBTAG00000006161	GO:0000187|GO:0001889|GO:0001890|GO:0004672|GO:0004674|GO:0004714|GO:0004872|GO:0005008|GO:0005515|GO:0005524|GO:0005624|GO:0006468|GO:0007169|GO:0007275|GO:0007420|GO:0007517|GO:0007519|GO:0010828|GO:0014812|GO:0014902|GO:0016020|GO:0016021|GO:0016772|GO:0030534|GO:0042593|GO:0046777|GO:0048012|GO:0051450|GO:0060665|GO:0005575|GO:0005623|GO:0006464|GO:0007165|GO:0007267|GO:0008283|GO:0030154|GO:…
ENSBTAG00000002578	2.79674e-06	7.12529e-05	E1BN04_BOVIN		506325	ENSBTAG00000002578	GO:0005515|GO:0005634|GO:0008270|GO:0043231|GO:0046872
ENSBTAG00000000878	2.83281e-06	7.20973e-05	E1BH45_BOVIN		539858	ENSBTAG00000000878	GO:0000045|GO:0000407|GO:0001889|GO:0001934|GO:0005515|GO:0005634|GO:0007254|GO:0007507|GO:0043066|GO:0045793|GO:0070969
ENSBTAG00000020698	2.84042e-06	7.22159e-05	F1MF22_BOVIN		497032	ENSBTAG00000020698	GO:0004489|GO:0005515|GO:0006555|GO:0009086|GO:0016491|GO:0055114|GO:0006520|GO:0006790|GO:0009058|GO:0034641|GO:0044281
ENSBTAG00000003111	2.8461e-06	7.22856e-05	E1BEI6_BOVIN		526824	ENSBTAG00000003111	GO:0000077|GO:0000166|GO:0000781|GO:0001756|GO:0002331|GO:0004672|GO:0004674|GO:0004677|GO:0005488|GO:0005515|GO:0005524|GO:0005654|GO:0005819|GO:0006281|GO:0006468|GO:0006974|GO:0006975|GO:0007050|GO:0007094|GO:0007292|GO:0007420|GO:0007507|GO:0008630|GO:0010212|GO:0016301|GO:0016303|GO:0016310|GO:0016740|GO:0016772|GO:0016773|GO:0018105|GO:0030889|GO:0031572|GO:0032403|GO:0042159|GO:0042802|GO:…
ENSBTAG00000015771	2.85208e-06	7.23627e-05	YTHD2_BOVIN		541050	ENSBTAG00000015771
ENSBTAG00000008525	2.90497e-06	7.36285e-05	E1BIT3_BOVIN		535493	ENSBTAG00000008525	GO:0005515
ENSBTAG00000020444	2.9196e-06	7.39231e-05	LOC535643		535643	ENSBTAG00000020444	GO:0006464
ENSBTAG00000000507	3.00249e-06	7.57096e-05	NR4A1_BOVIN		528390	ENSBTAG00000000507	GO:0001077|GO:0003677|GO:0003700|GO:0003707|GO:0004872|GO:0004879|GO:0005515|GO:0005634|GO:0005667|GO:0006351|GO:0006355|GO:0006917|GO:0008270|GO:0042803|GO:0043154|GO:0043401|GO:0043565|GO:0045893|GO:0045944|GO:0046872|GO:0046982|GO:0005575|GO:0005622|GO:0005623|GO:0005634|GO:0005654|GO:0006350|GO:0007165|GO:0009058|GO:0034641|GO:0043226|GO:0043234
ENSBTAG00000038652	2.99787e-06	7.57096e-05	A6QP86_BOVIN		510193	ENSBTAG00000038652	GO:0005524|GO:0005576|GO:0006869|GO:0008289|GO:0042157|GO:0005575|GO:0005576|GO:0006810
ENSBTAG00000008997	3.0004e-06	7.57096e-05	Q1RMV1_BOVIN		100337088	ENSBTAG00000008997
ENSBTAG00000002624	2.99367e-06	7.57096e-05	A6QR13_BOVIN		523223	ENSBTAG00000002624	GO:0005624|GO:0005829|GO:0005856
ENSBTAG00000009748	3.05816e-06	7.70342e-05	E1B8U4_BOVIN		522979	ENSBTAG00000009748
ENSBTAG00000008010	3.06159e-06	7.70415e-05	FLCN_BOVIN		526652	ENSBTAG00000008010	GO:0001932|GO:0005515|GO:0005634|GO:0005737|GO:0005886|GO:0005575|GO:0005622|GO:0005623|GO:0005634|GO:0005737|GO:0005886|GO:0043226
ENSBTAG00000014794	3.08594e-06	7.75749e-05	Q17QY8_BOVIN		506600	ENSBTAG00000014794	GO:0004672|GO:0004674|GO:0005488|GO:0005515|GO:0005524|GO:0005737|GO:0005794|GO:0006468|GO:0016772|GO:0030027|GO:0006464
ENSBTAG00000010756	3.09144e-06	7.76338e-05	ST7_BOVIN		280933	ENSBTAG00000010756	GO:0005575|GO:0005623
ENSBTAG00000014295	3.10585e-06	7.79159e-05	CAZA1_BOVIN		534656	ENSBTAG00000014295	GO:0005575|GO:0005622|GO:0005623|GO:0005737|GO:0005856|GO:0007010|GO:0043226|GO:0043234
ENSBTAG00000008985	3.24291e-06	8.12714e-05	PCBP1_BOVIN		781360	ENSBTAG00000008985	GO:0005575|GO:0005622|GO:0005623|GO:0005634|GO:0005737|GO:0043226
ENSBTAG00000004653	3.26496e-06	8.17406e-05	GPR125		541147	ENSBTAG00000004653	GO:0005575|GO:0005623|GO:0007165
ENSBTAG00000005225	3.29707e-06	8.24604e-05	F1MM43_BOVIN		512897	ENSBTAG00000005225	GO:0000724|GO:0005515|GO:0006281|GO:0006310|GO:0006259|GO:0006950|GO:0034641
ENSBTAG00000010322	3.30269e-06	8.25168e-05	E1B748_BOVIN		282295	ENSBTAG00000010322	GO:0000166|GO:0005515|GO:0005524
ENSBTAG00000018263	3.314e-06	8.26313e-05	WAC		532597	ENSBTAG00000018263
ENSBTAG00000039486	3.3124e-06	8.26313e-05	F1MHA7_BOVIN			ENSBTAG00000039486
ENSBTAG00000018043	3.35477e-06	8.35631e-05	Q2KIW4_BOVIN		510960	ENSBTAG00000018043	GO:0004607|GO:0005515|GO:0005615|GO:0006629|GO:0006644|GO:0006656|GO:0008203|GO:0008415|GO:0016740|GO:0030301|GO:0034186|GO:0034364|GO:0034372|GO:0034375|GO:0034435|GO:0042158|GO:0042632|GO:0043691|GO:0005575|GO:0005576|GO:0005615|GO:0006629|GO:0006810|GO:0009058|GO:0034641|GO:0042592|GO:0044281
ENSBTAG00000020654	3.36155e-06	8.36472e-05	E1BNJ5_BOVIN		535498	ENSBTAG00000020654	GO:0003677|GO:0005488|GO:0005515|GO:0005634|GO:0008270|GO:0046872|GO:0005575|GO:0005622|GO:0005623|GO:0005634|GO:0043226
ENSBTAG00000023179	3.39065e-06	8.42859e-05	A6QLF4_BOVIN		521857	ENSBTAG00000023179	GO:0004672|GO:0004674|GO:0004860|GO:0005515|GO:0005524|GO:0005634|GO:0005737|GO:0006468|GO:0006469|GO:0007254|GO:0008134|GO:0014912|GO:0016772|GO:0031434|GO:0031625|GO:0031665|GO:0032436|GO:0032496|GO:0043405|GO:0043433|GO:0048662|GO:0055106|GO:0005575|GO:0005622|GO:0005623|GO:0005634|GO:0005737|GO:0006464|GO:0006950|GO:0007165|GO:0043226
ENSBTAG00000015566	3.41167e-06	8.47225e-05	CTR9			ENSBTAG00000015566	GO:0005575|GO:0005622|GO:0005623|GO:0034641
ENSBTAG00000009080	3.41581e-06	8.47396e-05	ITB6_BOVIN		282644	ENSBTAG00000009080	GO:0005575|GO:0005623|GO:0005886|GO:0006950|GO:0007155|GO:0007165|GO:0043234
ENSBTAG00000039861	3.5282e-06	8.74396e-05	F1MV66_BOVIN		654488	ENSBTAG00000039861	GO:0003723|GO:0005524|GO:0006955|GO:0016740|GO:0002376
ENSBTAG00000047326	3.53836e-06	8.76029e-05	LOC100301324		100301324	ENSBTAG00000047326
ENSBTAG00000010818	3.61187e-06	8.9243e-05	AEBP2_BOVIN		537791	ENSBTAG00000010818	GO:0003676|GO:0003677|GO:0003714|GO:0005622|GO:0005634|GO:0006351|GO:0006355|GO:0008270|GO:0016568|GO:0035098|GO:0046872|GO:0005575|GO:0005622|GO:0005623|GO:0005634|GO:0005654|GO:0006350|GO:0009058|GO:0034641|GO:0043226|GO:0043234|GO:0051276
ENSBTAG00000047823	3.6084e-06	8.9243e-05				ENSBTAG00000047823
ENSBTAG00000012250	3.68146e-06	9.08711e-05	Q08DU8_BOVIN		614408	ENSBTAG00000012250	GO:0005515|GO:0005768|GO:0006944|GO:0007596|GO:0030318|GO:0031083|GO:0032816|GO:0033299|GO:0042802|GO:0043473|GO:0005575|GO:0005622|GO:0005623|GO:0005737|GO:0005768|GO:0005829|GO:0006810|GO:0006950|GO:0030154|GO:0043226|GO:0043234|GO:0043473|GO:0061024
ENSBTAG00000013330	3.70228e-06	9.12931e-05	TBC20_BOVIN		504543	ENSBTAG00000013330	GO:0005575|GO:0005622|GO:0005623
ENSBTAG00000014541	3.75254e-06	9.24396e-05	PDGFA		505908	ENSBTAG00000014541	GO:0005575|GO:0005623
ENSBTAG00000042292	3.76951e-06	9.27648e-05				ENSBTAG00000042292
ENSBTAG00000010927	3.94556e-06	9.7e-05	CBFA2T3			ENSBTAG00000010927
ENSBTAG00000014396	4.03066e-06	9.8993e-05	D0VZF7_BOVIN		522795	ENSBTAG00000014396	GO:0003676|GO:0005515|GO:0005622|GO:0006355|GO:0008270|GO:0030282|GO:0035019|GO:0045672|GO:0051789|GO:0005575|GO:0005622|GO:0005623
ENSBTAG00000042198	4.10477e-06	0.000100712				ENSBTAG00000042198
ENSBTAG00000013602	4.20648e-06	0.000103105	F1MSJ3_BOVIN		540661	ENSBTAG00000013602	GO:0005515|GO:0005634|GO:0006357
ENSBTAG00000003691	4.27796e-06	0.000104752	NTSR2		539336	ENSBTAG00000003691	GO:0005575|GO:0005623|GO:0007165
ENSBTAG00000016873	4.3302e-06	0.000105926	CT111_BOVIN		510457	ENSBTAG00000016873
ENSBTAG00000001027	4.34552e-06	0.000106195	SERPH_BOVIN		510850	ENSBTAG00000001027	GO:0005575|GO:0005622|GO:0005623|GO:0005737|GO:0005783|GO:0043226
ENSBTAG00000002048	4.54662e-06	0.000110999	PTPN11		533590	ENSBTAG00000002048	GO:0006464
ENSBTAG00000000469	4.56585e-06	0.000111247	PP2AA_BOVIN		282320	ENSBTAG00000000469	GO:0005575|GO:0005622|GO:0005623|GO:0005634|GO:0005694|GO:0005737|GO:0005829|GO:0005856|GO:0005886|GO:0007049|GO:0043226|GO:0043234|GO:0048856
ENSBTAG00000023736	4.56296e-06	0.000111247	Q2KI46_BOVIN		538967	ENSBTAG00000023736	GO:0005515|GO:0015629|GO:0005575|GO:0005622|GO:0005623|GO:0005856|GO:0043226
ENSBTAG00000013412	4.60366e-06	0.000112057	NFAT5		538523	ENSBTAG00000013412	GO:0005575|GO:0005622|GO:0005623|GO:0005634|GO:0043226
ENSBTAG00000047495	4.67642e-06	0.000113716	CD81_BOVIN		511435	ENSBTAG00000047495	GO:0005575|GO:0005623
ENSBTAG00000021214	4.79043e-06	0.000116373	FBXL5		519695	ENSBTAG00000021214
ENSBTAG00000015582	4.85896e-06	0.000117921	HMOX1_BOVIN		513221	ENSBTAG00000015582	GO:0005575|GO:0005622|GO:0005623|GO:0005737|GO:0005783|GO:0006461|GO:0006950|GO:0007165|GO:0009056|GO:0022607|GO:0034641|GO:0042592|GO:0043226|GO:0051186|GO:0065003
ENSBTAG00000011042	4.86843e-06	0.000118034	F1N2P0_BOVIN		518991	ENSBTAG00000011042
ENSBTAG00000004672	4.8967e-06	0.000118496	F1MJJ8_BOVIN		517111	ENSBTAG00000004672	GO:0001726|GO:0003779|GO:0005515|GO:0005730|GO:0005737|GO:0005794|GO:0005856|GO:0005886|GO:0005902|GO:0005925|GO:0007010|GO:0008092|GO:0019898|GO:0030027|GO:0030033|GO:0030175|GO:0032420|GO:0045176|GO:0045177|GO:0005575|GO:0005622|GO:0005623|GO:0005634|GO:0005730|GO:0005737|GO:0005794|GO:0005856|GO:0005886|GO:0007010|GO:0022607|GO:0043226
ENSBTAG00000000425	4.89714e-06	0.000118496	RL17_BOVIN		782266	ENSBTAG00000000425	GO:0003735|GO:0005622|GO:0005840|GO:0006412|GO:0015934|GO:0030529|GO:0005575|GO:0005622|GO:0005623|GO:0005737|GO:0005840|GO:0006412|GO:0009058|GO:0043226
ENSBTAG00000002769	4.90812e-06	0.000118645	F1MF68_BOVIN		507677	ENSBTAG00000002769	GO:0005575|GO:0005622|GO:0005623|GO:0005737|GO:0005794|GO:0006810|GO:0016192|GO:0043226|GO:0043234
ENSBTAG00000008416	5.20048e-06	0.000125589	Q0VCC8_BOVIN		535588	ENSBTAG00000008416	GO:0005515|GO:0005811|GO:0005829|GO:0006654|GO:0010891|GO:0010898|GO:0016787|GO:0042171|GO:0051006|GO:0005575|GO:0005622|GO:0005623|GO:0005737|GO:0005811|GO:0006629|GO:0009058|GO:0044281
ENSBTAG00000007635	5.25345e-06	0.000126743	F1MT74_BOVIN		537873	ENSBTAG00000007635	GO:0004435|GO:0004629|GO:0005515|GO:0006629|GO:0007165|GO:0007610|GO:0008081|GO:0035556|GO:0006629|GO:0007165
ENSBTAG00000022188	5.27057e-06	0.000127032	E1BBK8_BOVIN		100139635	ENSBTAG00000022188	GO:0005515
ENSBTAG00000002727	5.31471e-06	0.00012797	F1MCY2_BOVIN		514644	ENSBTAG00000002727	GO:0003677|GO:0003700|GO:0006352|GO:0006355|GO:0016987|GO:0006350|GO:0009058|GO:0034641
ENSBTAG00000018887	5.34184e-06	0.000128497	IPO13_BOVIN		523399	ENSBTAG00000018887	GO:0005575|GO:0005622|GO:0005623|GO:0005634|GO:0005737|GO:0006605|GO:0006810|GO:0006913|GO:0043226
ENSBTAG00000019294	5.4374e-06	0.000130668	LOC100336551		100336551	ENSBTAG00000019294	GO:0005575|GO:0005623|GO:0006810|GO:0055085
ENSBTAG00000007474	5.46247e-06	0.000131142	EIF3B_BOVIN		789999	ENSBTAG00000007474	GO:0005575|GO:0005622|GO:0005623|GO:0005737|GO:0006412|GO:0009058|GO:0043234
ENSBTAG00000002834	5.51243e-06	0.000132212	CCDC69		529878	ENSBTAG00000002834
ENSBTAG00000001485	5.5239e-06	0.000132358	PPIP5K2		780855	ENSBTAG00000001485
ENSBTAG00000001754	5.55012e-06	0.000132857	A6QLP2_BOVIN		532836	ENSBTAG00000001754	GO:0004013|GO:0006730|GO:0016787|GO:0044281
ENSBTAG00000039435	5.55808e-06	0.000132918	LEMD3		530659	ENSBTAG00000039435	GO:0005575|GO:0005622|GO:0005623|GO:0005634|GO:0005635|GO:0043226
ENSBTAG00000006328	5.64292e-06	0.000134815	RBM6		100296443	ENSBTAG00000006328	GO:0005575|GO:0005622|GO:0005623
ENSBTAG00000001444	5.8333e-06	0.000139228	TNXB		282654	ENSBTAG00000001444	GO:0007165
ENSBTAG00000004112	5.84695e-06	0.000139418	GAMT_BOVIN		515270	ENSBTAG00000004112	GO:0000003|GO:0006520|GO:0009058|GO:0034641|GO:0044281|GO:0048856
ENSBTAG00000004059	5.87325e-06	0.00013991	Q3T0N9_BOVIN		504287	ENSBTAG00000004059	GO:0000062|GO:0004772|GO:0005783|GO:0005789|GO:0005792|GO:0008203|GO:0008374|GO:0008415|GO:0010878|GO:0015485|GO:0016020|GO:0016021|GO:0016740|GO:0033344|GO:0034379|GO:0034435|GO:0034736|GO:0042986|GO:0005575|GO:0005622|GO:0005623|GO:0005737|GO:0005783|GO:0006629|GO:0006810|GO:0022607|GO:0043226|GO:0044281|GO:0065003
ENSBTAG00000009703	5.88589e-06	0.000140075	F1MRC0_BOVIN			ENSBTAG00000009703	GO:0000146|GO:0001701|GO:0001725|GO:0002026|GO:0002027|GO:0003774|GO:0005515|GO:0005524|GO:0005634|GO:0005737|GO:0005925|GO:0006200|GO:0006936|GO:0006941|GO:0007512|GO:0007522|GO:0008016|GO:0008217|GO:0008307|GO:0016459|GO:0016887|GO:0030016|GO:0030018|GO:0030048|GO:0030049|GO:0030239|GO:0030898|GO:0032982|GO:0043462|GO:0045214|GO:0048739|GO:0051015|GO:0055009|GO:0055010|GO:0003013|GO:0005575|GO:…
ENSBTAG00000001083	6.06053e-06	0.000144092	E1B8N9_BOVIN		519251	ENSBTAG00000001083	GO:0000075|GO:0000077|GO:0000166|GO:0000287|GO:0004672|GO:0004674|GO:0004709|GO:0005515|GO:0005524|GO:0005634|GO:0005737|GO:0006468|GO:0007010|GO:0007050|GO:0007243|GO:0007257|GO:0009314|GO:0016772|GO:0042802|GO:0043065|GO:0006464
ENSBTAG00000024490	6.09546e-06	0.000144782	LOC783508		783508	ENSBTAG00000024490	GO:0002376|GO:0005575|GO:0005623|GO:0005886|GO:0043234
ENSBTAG00000003064	6.28572e-06	0.000149157	Q0VC46_BOVIN		514918	ENSBTAG00000003064	GO:0003677|GO:0003700|GO:0005634|GO:0005829|GO:0006351|GO:0006355|GO:0005575|GO:0005622|GO:0005623|GO:0005634|GO:0005737|GO:0005829|GO:0006350|GO:0009058|GO:0034641|GO:0043226
ENSBTAG00000001126	6.35787e-06	0.000150654	F1MUI8_BOVIN		505766	ENSBTAG00000001126	GO:0004672|GO:0005634|GO:0006468|GO:0016301|GO:0016310|GO:0016772|GO:0019208|GO:0030500
ENSBTAG00000047249	6.36109e-06	0.000150654	IF4H_BOVIN		517409	ENSBTAG00000047249	GO:0000166|GO:0003676|GO:0003723|GO:0003743|GO:0005515|GO:0005737|GO:0006412|GO:0006413|GO:0048471|GO:0005575|GO:0005622|GO:0005623|GO:0005737|GO:0006412|GO:0009058
ENSBTAG00000019187	6.37629e-06	0.000150869	ZNF462		515561	ENSBTAG00000019187	GO:0005575|GO:0005622|GO:0005623
ENSBTAG00000009050	6.39633e-06	0.000151197	Q32KM7_BOVIN		407234	ENSBTAG00000009050	GO:0004872|GO:0005515|GO:0016021|GO:0042802|GO:0046982|GO:0005575|GO:0005623
ENSBTAG00000033268	6.40963e-06	0.000151366	Q0V8G1_BOVIN		539762	ENSBTAG00000033268	GO:0003676|GO:0003677|GO:0003700|GO:0005515|GO:0005622|GO:0006355|GO:0008270|GO:0043565|GO:0005575|GO:0005622|GO:0005623
ENSBTAG00000013142	6.42772e-06	0.000151502	MYNN_BOVIN		539376	ENSBTAG00000013142	GO:0003676|GO:0003677|GO:0005515|GO:0005622|GO:0005634|GO:0006351|GO:0006355|GO:0008270|GO:0046872|GO:0005575|GO:0005622|GO:0005623|GO:0005634|GO:0006350|GO:0009058|GO:0034641|GO:0043226
ENSBTAG00000005726	6.42279e-06	0.000151502	ROA2_BOVIN		507564	ENSBTAG00000005726	GO:0005575|GO:0005622|GO:0005623|GO:0005634|GO:0005654|GO:0005737|GO:0006397|GO:0034641|GO:0043226
ENSBTAG00000021651	6.43806e-06	0.0001516	QCR2_BOVIN		790868	ENSBTAG00000021651	GO:0005575|GO:0005622|GO:0005623|GO:0005737|GO:0005739|GO:0006091|GO:0006810|GO:0043226
ENSBTAG00000010649	6.48647e-06	0.000152594	MEF2A_BOVIN		407231	ENSBTAG00000010649	GO:0000002|GO:0000122|GO:0000165|GO:0000790|GO:0000977|GO:0000981|GO:0003677|GO:0003700|GO:0005515|GO:0005634|GO:0006351|GO:0006355|GO:0006366|GO:0006915|GO:0007275|GO:0007399|GO:0019901|GO:0030154|GO:0033613|GO:0035035|GO:0042826|GO:0043565|GO:0045893|GO:0045944|GO:0046332|GO:0046982|GO:0048311|GO:0055005|GO:0061337|GO:0070375|GO:0071277|GO:0000228|GO:0005575|GO:0005622|GO:0005623|GO:0005634|GO:…
ENSBTAG00000019314	6.57393e-06	0.000154503	F1MP13_BOVIN		524531	ENSBTAG00000019314	GO:0004221|GO:0005515|GO:0006511|GO:0009056
ENSBTAG00000015228	6.59057e-06	0.000154746	Q29630_BOVIN		613384	ENSBTAG00000015228	GO:0001516|GO:0001540|GO:0001961|GO:0002606|GO:0002792|GO:0002830|GO:0002906|GO:0004896|GO:0005515|GO:0005622|GO:0005764|GO:0005770|GO:0005771|GO:0005773|GO:0005783|GO:0005794|GO:0005886|GO:0006461|GO:0006886|GO:0006952|GO:0006955|GO:0007165|GO:0008283|GO:0009897|GO:0009986|GO:0016020|GO:0016021|GO:0016064|GO:0019221|GO:0019882|GO:0019886|GO:0019955|GO:0030890|GO:0035691|GO:0035692|GO:0035693|GO:…
ENSBTAG00000025848	6.63017e-06	0.000155527	RBM3			ENSBTAG00000025848
ENSBTAG00000012632	6.88492e-06	0.000161349	TECR_BOVIN		614105	ENSBTAG00000012632	GO:0005575|GO:0005622|GO:0005623|GO:0005737|GO:0005783|GO:0006629|GO:0009058|GO:0043226|GO:0044281
ENSBTAG00000004139	6.95004e-06	0.000162565	E1BJL3_BOVIN		531350	ENSBTAG00000004139	GO:0003677|GO:0003700|GO:0005515|GO:0005634|GO:0005829|GO:0006351|GO:0006355|GO:0043565|GO:0046983|GO:0005575|GO:0005622|GO:0005623|GO:0005634|GO:0006350|GO:0009058|GO:0034641|GO:0043226
ENSBTAG00000045889	6.9454e-06	0.000162565	LOC100336853		100336853	ENSBTAG00000045889
ENSBTAG00000014818	7.07213e-06	0.000165263	E1BMP3_BOVIN		526379	ENSBTAG00000014818	GO:0000166|GO:0002528|GO:0004672|GO:0004674|GO:0004683|GO:0004687|GO:0005524|GO:0005737|GO:0006468|GO:0015629|GO:0016772|GO:0045214|GO:0071347|GO:0006464
ENSBTAG00000013408	7.29621e-06	0.000170337	RBM12B		506017	ENSBTAG00000013408
ENSBTAG00000045067	7.33005e-06	0.000170965				ENSBTAG00000045067
ENSBTAG00000004489	7.50769e-06	0.000174942	APPBP2		505734	ENSBTAG00000004489
ENSBTAG00000005524	7.54401e-06	0.000175622	A7E3Q4_BOVIN		515320	ENSBTAG00000005524	GO:0003677|GO:0005488|GO:0005515
ENSBTAG00000002749	7.67328e-06	0.000178462	F1MCX2_BOVIN		281716	ENSBTAG00000002749	GO:0004888|GO:0004930|GO:0005515|GO:0006950|GO:0007166|GO:0007186|GO:0007610|GO:0015056|GO:0016020|GO:0016021|GO:0005575|GO:0005623|GO:0007165
ENSBTAG00000037703	7.68618e-06	0.000178593	MICALL1		517259	ENSBTAG00000037703
ENSBTAG00000013863	7.76887e-06	0.000180343	F1MI99_BOVIN		539175	ENSBTAG00000013863	GO:0004725|GO:0005515|GO:0006470|GO:0008138|GO:0016311|GO:0016791|GO:0006464
ENSBTAG00000011767	7.82094e-06	0.000181381	E1BIQ8_BOVIN		528109	ENSBTAG00000011767	GO:0005515|GO:0005737|GO:0005886|GO:0019904|GO:0032287|GO:0034613|GO:0043219|GO:0043220
ENSBTAG00000002883	7.85092e-06	0.000181904	RPTOR		507056	ENSBTAG00000002883
ENSBTAG00000043098	7.97705e-06	0.000184653				ENSBTAG00000043098
ENSBTAG00000009615	7.99173e-06	0.000184818	ANXA2_BOVIN		282689	ENSBTAG00000009615	GO:0005575|GO:0005576|GO:0005578|GO:0005622|GO:0005623|GO:0005737|GO:0005768|GO:0005886|GO:0016023|GO:0030198|GO:0043226|GO:0048646|GO:0048856
ENSBTAG00000013319	8.16575e-06	0.000188665	A5PJG1_BOVIN		788754	ENSBTAG00000013319
ENSBTAG00000018427	8.29461e-06	0.000191462	Q1LZB2_BOVIN		536154	ENSBTAG00000018427	GO:0005102|GO:0005515|GO:0007015|GO:0012506|GO:0016477|GO:0019904|GO:0030032|GO:0030838|GO:0042102|GO:0042110|GO:0002376|GO:0005575|GO:0005623|GO:0007010|GO:0022607|GO:0040011|GO:0043226|GO:0048870
ENSBTAG00000010500	8.31576e-06	0.00019177	EGLN1		534075	ENSBTAG00000010500
ENSBTAG00000005444	8.45075e-06	0.0001947	E1B9R3_BOVIN		516332	ENSBTAG00000005444	GO:0003980|GO:0005515|GO:0005783|GO:0006486|GO:0051082|GO:0005975|GO:0006464|GO:0009058
ENSBTAG00000042751	8.69671e-06	0.000200179				ENSBTAG00000042751
ENSBTAG00000009087	8.81902e-06	0.000202805	Q3SZ98_BOVIN		613930	ENSBTAG00000009087	GO:0004871|GO:0005834|GO:0007165|GO:0007186|GO:0016020|GO:0005575|GO:0005623|GO:0005886|GO:0007165|GO:0043234
ENSBTAG00000000745	8.92631e-06	0.00020508	AQP1_BOVIN		282653	ENSBTAG00000000745	GO:0003013|GO:0005575|GO:0005576|GO:0005622|GO:0005623|GO:0005634|GO:0005635|GO:0005737|GO:0005886|GO:0006810|GO:0006950|GO:0007010|GO:0007267|GO:0009058|GO:0016023|GO:0034641|GO:0042592|GO:0043226|GO:0044281|GO:0044403|GO:0048856|GO:0050877|GO:0055085
ENSBTAG00000014759	8.98398e-06	0.000206212	WBP11		534416	ENSBTAG00000014759
ENSBTAG00000017905	9.0118e-06	0.000206657	WDR91_BOVIN		540606	ENSBTAG00000017905
ENSBTAG00000043958	9.06385e-06	0.000207657	TMEM33		782750	ENSBTAG00000043958	GO:0005575|GO:0005623
ENSBTAG00000002078	9.0836e-06	0.000207915	E1BPL5_BOVIN		512622	ENSBTAG00000002078	GO:0003676|GO:0005515|GO:0005634|GO:0005730|GO:0005737|GO:0005813|GO:0008270|GO:0016577|GO:0045892|GO:0046872|GO:0051864|GO:0070544|GO:0005575|GO:0005622|GO:0005623|GO:0005634|GO:0043226
ENSBTAG00000015786	9.11127e-06	0.000208355	LRC39_BOVIN		616488	ENSBTAG00000015786
ENSBTAG00000015107	9.17839e-06	0.000209694	MOT1_BOVIN		505775	ENSBTAG00000015107	GO:0005515|GO:0005739|GO:0005886|GO:0006810|GO:0015293|GO:0015355|GO:0015711|GO:0016020|GO:0016021|GO:0055085|GO:0005575|GO:0005623|GO:0005886|GO:0006810|GO:0055085
ENSBTAG00000002763	9.23428e-06	0.000210775	LOC785776		785776	ENSBTAG00000002763	GO:0005575|GO:0005622|GO:0005623|GO:0005634|GO:0043226
ENSBTAG00000035083	9.2725e-06	0.000211451	A0JNM0_BOVIN		777786	ENSBTAG00000035083
ENSBTAG00000008339	9.43654e-06	0.000214992	F1MEM4_BOVIN		536093	ENSBTAG00000008339	GO:0000166|GO:0003676|GO:0003723|GO:0004386|GO:0005515|GO:0005524|GO:0017111|GO:0071013
ENSBTAG00000011283	9.52303e-06	0.000216761	E1BDE8_BOVIN		540059	ENSBTAG00000011283	GO:0003677|GO:0003700|GO:0005515|GO:0005634|GO:0005667|GO:0006351|GO:0006355|GO:0045893|GO:0005575|GO:0005622|GO:0005623|GO:0005634|GO:0006350|GO:0009058|GO:0034641|GO:0043226
ENSBTAG00000003658	9.58304e-06	0.000217926	RELN_BOVIN		100335796	ENSBTAG00000003658	GO:0000904|GO:0001764|GO:0004712|GO:0005515|GO:0005576|GO:0005578|GO:0005615|GO:0005737|GO:0007154|GO:0007155|GO:0007275|GO:0007411|GO:0007417|GO:0007420|GO:0008233|GO:0008236|GO:0010001|GO:0016020|GO:0016358|GO:0016787|GO:0018108|GO:0021511|GO:0021800|GO:0030425|GO:0045860|GO:0046872|GO:0048265|GO:0051057|GO:0005575|GO:0005576|GO:0005578|GO:0005623|GO:0007155
ENSBTAG00000015361	9.60902e-06	0.000218314	F1MLR4_BOVIN		539548	ENSBTAG00000015361	GO:0001967|GO:0003360|GO:0004896|GO:0004897|GO:0005102|GO:0005515|GO:0007548|GO:0008284|GO:0016020|GO:0019221|GO:0019955|GO:0043524|GO:0060538|GO:0070120|GO:0005575|GO:0005623|GO:0007165
ENSBTAG00000019933	9.70817e-06	0.000219956	F1N1A7_BOVIN		525647	ENSBTAG00000019933	GO:0004672|GO:0004674|GO:0005515|GO:0005524|GO:0006468|GO:0007243|GO:0016772|GO:0018105|GO:0006464
ENSBTAG00000006963	9.70127e-06	0.000219956	RL12_BOVIN		784762	ENSBTAG00000006963	GO:0003723|GO:0003735|GO:0005840|GO:0006412|GO:0030529|GO:0005575|GO:0005622|GO:0005623|GO:0005737|GO:0005840|GO:0006412|GO:0009058|GO:0043226
ENSBTAG00000022947	9.70588e-06	0.000219956	LOC782953			ENSBTAG00000022947
ENSBTAG00000040398	9.80503e-06	0.000221946	F1MJF9_BOVIN		511259	ENSBTAG00000040398
ENSBTAG00000005349	9.83126e-06	0.000222335	RL27A_BOVIN		404190	ENSBTAG00000005349	GO:0003735|GO:0005622|GO:0005840|GO:0006412|GO:0030529|GO:0005575|GO:0005622|GO:0005623|GO:0005737|GO:0005840|GO:0006412|GO:0009058|GO:0043226
ENSBTAG00000015614	9.87648e-06	0.000223152	Q0VCV5_BOVIN		526424	ENSBTAG00000015614	GO:0005515|GO:0008270|GO:0030165|GO:0046872|GO:0051260|GO:0006461|GO:0022607|GO:0065003
ENSBTAG00000008926	1.01762e-05	0.000229713	FUBP1		513562	ENSBTAG00000008926
ENSBTAG00000000290	1.02038e-05	0.000230125	ATP11B		614392	ENSBTAG00000000290	GO:0005575|GO:0005623|GO:0006810|GO:0009058|GO:0034641|GO:0044281
ENSBTAG00000021577	1.02973e-05	0.000232021	E1BEG4_BOVIN		536671	ENSBTAG00000021577	GO:0005515|GO:0005545|GO:0005547|GO:0005769|GO:0006622|GO:0008270|GO:0008565|GO:0016197|GO:0046872
ENSBTAG00000004770	1.0645e-05	0.000239633	E1B9X0_BOVIN		517426	ENSBTAG00000004770	GO:0001518|GO:0005216|GO:0005244|GO:0005248|GO:0005272|GO:0005515|GO:0006810|GO:0006811|GO:0006814|GO:0016020|GO:0016021|GO:0034765|GO:0035725|GO:0055085|GO:0005575|GO:0005623|GO:0005886|GO:0006810|GO:0043234|GO:0055085
ENSBTAG00000006971	1.06562e-05	0.000239667	F1N3J5_BOVIN		615865	ENSBTAG00000006971	GO:0005515
ENSBTAG00000007963	1.08809e-05	0.000244498	E1BN80_BOVIN		536267	ENSBTAG00000007963	GO:0005515
ENSBTAG00000012671	1.09475e-05	0.000245769	Q3ZC37_BOVIN		526103	ENSBTAG00000012671	GO:0005575|GO:0005622|GO:0005623|GO:0005737|GO:0009058
ENSBTAG00000021087	1.10186e-05	0.000247138	E1BIW0_BOVIN		522464	ENSBTAG00000021087	GO:0000151|GO:0000502|GO:0004842|GO:0005515|GO:0006511|GO:0008270|GO:0016567|GO:0030163|GO:0032007|GO:0070728|GO:0071233|GO:0006464|GO:0009056
ENSBTAG00000042950	1.13669e-05	0.000254717				ENSBTAG00000042950
ENSBTAG00000005227	1.14705e-05	0.000256725	ATF6			ENSBTAG00000005227
ENSBTAG00000000395	1.14774e-05	0.000256725	E1B900_BOVIN		536137	ENSBTAG00000000395	GO:0004175|GO:0004222|GO:0005578|GO:0005615|GO:0006508|GO:0008233|GO:0008237|GO:0008270|GO:0009967|GO:0016787|GO:0030198|GO:0031012|GO:0043066|GO:0045636|GO:0046872|GO:0048070|GO:0005575|GO:0005576|GO:0005578
ENSBTAG00000001867	1.15091e-05	0.000257201	F1N4J2_BOVIN		539378	ENSBTAG00000001867	GO:0005515|GO:0005524|GO:0005634|GO:0005737|GO:0005739|GO:0030544|GO:0031072|GO:0051087|GO:0070628|GO:0090084
ENSBTAG00000006666	1.15408e-05	0.000257674	E1BDV7_BOVIN		613372	ENSBTAG00000006666	GO:0005488|GO:0005515
ENSBTAG00000043468	1.15647e-05	0.000257973				ENSBTAG00000043468
ENSBTAG00000024508	1.17624e-05	0.000262146	F1N2T7_BOVIN			ENSBTAG00000024508	GO:0005509|GO:0005634|GO:0005737|GO:0043231
ENSBTAG00000011401	1.18409e-05	0.000263657	E1BPC2_BOVIN		519573	ENSBTAG00000011401	GO:0005515|GO:0035556|GO:0046872|GO:0007165
ENSBTAG00000021151	1.20788e-05	0.000268709	MYH10_BOVIN		317655	ENSBTAG00000021151	GO:0000902|GO:0005575|GO:0005622|GO:0005623|GO:0005737|GO:0005856|GO:0005886|GO:0006810|GO:0006950|GO:0007009|GO:0007010|GO:0007049|GO:0007165|GO:0008283|GO:0009790|GO:0016192|GO:0022607|GO:0030154|GO:0040011|GO:0043226|GO:0043234|GO:0048646|GO:0048856|GO:0048870|GO:0050877|GO:0051301|GO:0061024
ENSBTAG00000010723	1.21056e-05	0.000269062	PFD6_BOVIN		509914	ENSBTAG00000010723	GO:0005575|GO:0005622|GO:0005623|GO:0005737|GO:0005829|GO:0006457|GO:0006461|GO:0022607|GO:0043234|GO:0065003
ENSBTAG00000036262	1.21249e-05	0.000269247	GBE1		615745	ENSBTAG00000036262	GO:0005975
ENSBTAG00000010619	1.22896e-05	0.000272657	CANB1_BOVIN		282321	ENSBTAG00000010619	GO:0001569|GO:0001837|GO:0004721|GO:0005509|GO:0005515|GO:0006470|GO:0007507|GO:0034504|GO:0051531|GO:0060487|GO:0000902|GO:0006464|GO:0006605|GO:0006810|GO:0006913|GO:0030154|GO:0048646|GO:0048856
ENSBTAG00000017175	1.23686e-05	0.000274163	E1BHM7_BOVIN		534455	ENSBTAG00000017175	GO:0008270
ENSBTAG00000008963	1.24902e-05	0.000276609	A7YVE7_BOVIN			ENSBTAG00000008963	GO:0000070|GO:0000910|GO:0001726|GO:0004672|GO:0004674|GO:0005083|GO:0005515|GO:0005524|GO:0005622|GO:0005737|GO:0005773|GO:0006468|GO:0007091|GO:0007165|GO:0007283|GO:0015629|GO:0016358|GO:0016772|GO:0035556|GO:0046872|GO:0050774|GO:0005575|GO:0005622|GO:0005623|GO:0006464|GO:0007165
ENSBTAG00000023377	1.26607e-05	0.000280132	E1BIF7_BOVIN		618056	ENSBTAG00000023377	GO:0004860|GO:0005515|GO:0005622|GO:0006469|GO:0035556
ENSBTAG00000020468	1.27297e-05	0.000281404	EFHA2		536426	ENSBTAG00000020468
ENSBTAG00000016240	1.27668e-05	0.000281972	E1BMR8_BOVIN		507697	ENSBTAG00000016240	GO:0005515|GO:0008270|GO:0046872
ENSBTAG00000013988	1.29334e-05	0.000285394	Q17QH5_BOVIN		782484	ENSBTAG00000013988	GO:0001836|GO:0005515|GO:0005737|GO:0005739|GO:0005829|GO:0006626|GO:0006915|GO:0008637|GO:0031625|GO:0032464|GO:0032592|GO:0042127|GO:0043065|GO:0046902|GO:0051260|GO:0090150|GO:0090200|GO:2000045|GO:0005575|GO:0005622|GO:0005623|GO:0005737
ENSBTAG00000011748	1.33523e-05	0.000294373	F1MF31_BOVIN		533538	ENSBTAG00000011748	GO:0000138|GO:0003824|GO:0005515|GO:0005634|GO:0006686|GO:0016020|GO:0016049|GO:0030173|GO:0033188|GO:0043066|GO:0043565|GO:0047493|GO:0005575|GO:0005622|GO:0005623|GO:0005634|GO:0043226
ENSBTAG00000025029	1.34141e-05	0.000295472	MAN2A1		521539	ENSBTAG00000025029	GO:0005975|GO:0044281
ENSBTAG00000018803	1.36038e-05	0.000299381	Q08DR7_BOVIN		505628	ENSBTAG00000018803	GO:0005667|GO:0006357|GO:0008134|GO:0005575|GO:0005622|GO:0005623|GO:0005634|GO:0005654|GO:0043226|GO:0043234
ENSBTAG00000037415	1.39382e-05	0.000306466	COX7B_BOVIN		100335194	ENSBTAG00000037415	GO:0005575|GO:0005622|GO:0005623|GO:0005737|GO:0005739|GO:0043226
ENSBTAG00000020410	1.39523e-05	0.0003065	UFL1_BOVIN		515894	ENSBTAG00000020410	GO:0005575|GO:0005622|GO:0005623|GO:0005634|GO:0005737|GO:0005783|GO:0006464|GO:0043226
ENSBTAG00000018581	1.41872e-05	0.000311105	E1BDZ8_BOVIN		539432	ENSBTAG00000018581
ENSBTAG00000023745	1.41781e-05	0.000311105	BANP		513446	ENSBTAG00000023745
ENSBTAG00000002603	1.42313e-05	0.000311793	A8E4M9_BOVIN		505547	ENSBTAG00000002603	GO:0005488|GO:0005622|GO:0005634|GO:0006396|GO:0005575|GO:0005622|GO:0005623|GO:0005634|GO:0034641|GO:0043226
ENSBTAG00000031361	1.43572e-05	0.000314272	E1BI87_BOVIN		525104	ENSBTAG00000031361	GO:0008289
ENSBTAG00000003548	1.43886e-05	0.000314678	GSTP1_BOVIN		281806	ENSBTAG00000003548	GO:0006520|GO:0006790|GO:0034641|GO:0044281
ENSBTAG00000003848	1.44524e-05	0.000315793	Q8MJ16_BOVIN		281017	ENSBTAG00000003848	GO:0004872|GO:0005488|GO:0005509|GO:0005515|GO:0005615|GO:0007275|GO:0016020|GO:0016021|GO:0040014|GO:0005575|GO:0005576|GO:0005615|GO:0005623
ENSBTAG00000015904	1.4565e-05	0.00031797	RORA		790889	ENSBTAG00000015904	GO:0005575|GO:0005622|GO:0005623|GO:0005634|GO:0007165|GO:0043226
ENSBTAG00000014158	1.46563e-05	0.00031968	E1B6Z5_BOVIN		521089	ENSBTAG00000014158	GO:0005634
ENSBTAG00000018186	1.4819e-05	0.000322941	PDXK_BOVIN		514168	ENSBTAG00000018186	GO:0000166|GO:0000287|GO:0005524|GO:0005737|GO:0005829|GO:0008270|GO:0008283|GO:0008478|GO:0008615|GO:0009443|GO:0016301|GO:0016310|GO:0016740|GO:0030170|GO:0030955|GO:0031402|GO:0031403|GO:0042803|GO:0042823|GO:0046872|GO:0005575|GO:0005622|GO:0005623|GO:0005737|GO:0005829|GO:0008283|GO:0009058|GO:0044281|GO:0051186
ENSBTAG00000010153	1.50625e-05	0.000327956	F1MWQ2_BOVIN		518050	ENSBTAG00000010153	GO:0005509|GO:0005544|GO:0005737|GO:0005886|GO:0006909|GO:0010595|GO:0016020|GO:0030670|GO:0042581|GO:0042742|GO:0043312|GO:0045766|GO:0051091
ENSBTAG00000031707	1.51298e-05	0.000329131	A6QLS6_BOVIN		100335364	ENSBTAG00000031707	GO:0005488|GO:0005856|GO:0005575|GO:0005622|GO:0005623|GO:0005856|GO:0043226
ENSBTAG00000009023	1.52753e-05	0.000331708	TMTC3		522132	ENSBTAG00000009023
ENSBTAG00000018530	1.52643e-05	0.000331708	TBA8_BOVIN		768036	ENSBTAG00000018530	GO:0005575|GO:0005622|GO:0005623|GO:0005737|GO:0005856|GO:0006461|GO:0009056|GO:0022607|GO:0034641|GO:0034655|GO:0043226|GO:0043234|GO:0044281|GO:0065003
ENSBTAG00000000289	1.53128e-05	0.000332229	ASB8_BOVIN		617269	ENSBTAG00000000289	GO:0005575|GO:0005622|GO:0005623|GO:0005634|GO:0005737|GO:0007165|GO:0043226
ENSBTAG00000004910	1.57251e-05	0.000340699	M2OM_BOVIN		282523	ENSBTAG00000004910	GO:0005739|GO:0005743|GO:0006810|GO:0016020|GO:0016021|GO:0005575|GO:0005622|GO:0005623|GO:0005737|GO:0005739|GO:0006810|GO:0043226
ENSBTAG00000044100	1.5731e-05	0.000340699	Q2KIF9_BOVIN		617204	ENSBTAG00000044100	GO:0005488|GO:0005515
ENSBTAG00000006982	1.59318e-05	0.000344744	RAB5C_BOVIN		613749	ENSBTAG00000006982	GO:0005575|GO:0005622|GO:0005623|GO:0005737|GO:0005768|GO:0005886|GO:0006810|GO:0006913|GO:0007165|GO:0009056|GO:0016023|GO:0034641|GO:0034655|GO:0043226|GO:0044281
ENSBTAG00000016562	1.62015e-05	0.000350272	E1B7B1_BOVIN		541040	ENSBTAG00000016562	GO:0005515|GO:0006457|GO:0031072|GO:0051082|GO:0006457
ENSBTAG00000016168	1.63599e-05	0.000353385	F1N226_BOVIN		785005	ENSBTAG00000016168	GO:0001967|GO:0004867|GO:0005488|GO:0005515|GO:0005634|GO:0006878|GO:0007176|GO:0007617|GO:0007626|GO:0009790|GO:0016021|GO:0030900|GO:0030901|GO:0042802|GO:0050885|GO:0005575|GO:0005623
ENSBTAG00000039958	1.63792e-05	0.000353491	GYS1_BOVIN		786335	ENSBTAG00000039958	GO:0005975|GO:0006091|GO:0009058|GO:0044281
ENSBTAG00000001771	1.65068e-05	0.000355932	F1N2J2_BOVIN		532989	ENSBTAG00000001771	GO:0004672|GO:0004674|GO:0004715|GO:0005515|GO:0005524|GO:0005634|GO:0006468|GO:0016772|GO:0018108|GO:0043621|GO:0006464
ENSBTAG00000000510	1.67361e-05	0.00036056	ATGA1_BOVIN		513049	ENSBTAG00000000510	GO:0005575|GO:0005622|GO:0005623|GO:0005737|GO:0006950|GO:0009056|GO:0022607
ENSBTAG00000047199	1.72206e-05	0.000370673				ENSBTAG00000047199
ENSBTAG00000017809	1.74044e-05	0.000374302	PDS5A			ENSBTAG00000017809
ENSBTAG00000010802	1.76717e-05	0.000379718	E1B9M4_BOVIN		532497	ENSBTAG00000010802	GO:0005216|GO:0005267|GO:0006810|GO:0006811|GO:0006813|GO:0016020|GO:0016021|GO:0071805|GO:0005575|GO:0005623|GO:0006810|GO:0055085
ENSBTAG00000024095	1.77626e-05	0.000381337	E1B7W1_BOVIN		505228	ENSBTAG00000024095	GO:0001104|GO:0003712|GO:0003713|GO:0004872|GO:0005515|GO:0005634|GO:0006367|GO:0016592|GO:0030518|GO:0030521|GO:0043231|GO:0045893|GO:0045944|GO:0046966
ENSBTAG00000003081	1.79785e-05	0.000385635	Q08DZ6_BOVIN		509865	ENSBTAG00000003081	GO:0005515
ENSBTAG00000007696	1.80969e-05	0.000387836	F1MLG3_BOVIN			ENSBTAG00000007696
ENSBTAG00000018382	1.81308e-05	0.000388224	SPSY_BOVIN		615950	ENSBTAG00000018382	GO:0003824|GO:0006597|GO:0016740|GO:0016768|GO:0009058|GO:0034641
ENSBTAG00000018767	1.82049e-05	0.00038947	E1BAA1_BOVIN		618086	ENSBTAG00000018767	GO:0001580|GO:0005515|GO:0005737|GO:0006612
ENSBTAG00000018598	1.84219e-05	0.000393771	HSPB6		534551	ENSBTAG00000018598
ENSBTAG00000007479	1.88526e-05	0.000402627	A6QPA1_BOVIN		785734	ENSBTAG00000007479	GO:0005739
ENSBTAG00000020133	1.89043e-05	0.000403379	A5D7T5_BOVIN		533527	ENSBTAG00000020133	GO:0004721|GO:0016787
ENSBTAG00000014366	1.90631e-05	0.000406414	PRP19_BOVIN		513868	ENSBTAG00000014366	GO:0005575|GO:0005622|GO:0005623|GO:0005634|GO:0005654|GO:0005737|GO:0005811|GO:0005856|GO:0006259|GO:0006397|GO:0006464|GO:0006629|GO:0006950|GO:0008283|GO:0009058|GO:0009790|GO:0022607|GO:0022618|GO:0030154|GO:0034641|GO:0040007|GO:0043226|GO:0043234|GO:0048856|GO:0065003
ENSBTAG00000016368	1.91393e-05	0.000407685	LRPPRC		509995	ENSBTAG00000016368
ENSBTAG00000007943	1.92182e-05	0.000409011	A3KMV9_BOVIN		532835	ENSBTAG00000007943	GO:0003824|GO:0005515|GO:0006596|GO:0042978|GO:0009058|GO:0034641
ENSBTAG00000002415	1.94428e-05	0.000413075	TSN3_BOVIN		616881	ENSBTAG00000002415	GO:0016020|GO:0016021|GO:0005575|GO:0005623
ENSBTAG00000033304	1.94388e-05	0.000413075	CH004_BOVIN		617047	ENSBTAG00000033304	GO:0008219
ENSBTAG00000002813	1.94704e-05	0.000413304	GAB1_BOVIN		540085	ENSBTAG00000002813	GO:0005575|GO:0005622|GO:0005623|GO:0005737|GO:0006464|GO:0006950|GO:0007165|GO:0009790|GO:0048856
ENSBTAG00000000245	1.96796e-05	0.000417385	NHSL1			ENSBTAG00000000245
ENSBTAG00000001908	1.96973e-05	0.000417398	F1N206_BOVIN		533910	ENSBTAG00000001908	GO:0004148|GO:0005737|GO:0005739|GO:0006120|GO:0006508|GO:0007369|GO:0008033|GO:0016491|GO:0019861|GO:0042391|GO:0043159|GO:0045454|GO:0048240|GO:0050660|GO:0055114|GO:0005575|GO:0005622|GO:0005623|GO:0005737|GO:0006399|GO:0034641|GO:0042592
ENSBTAG00000003410	1.98275e-05	0.000419796	EFTUD1		527607	ENSBTAG00000003410
ENSBTAG00000020649	2.04698e-05	0.000433021	CIITA		508720	ENSBTAG00000020649
ENSBTAG00000013204	2.1025e-05	0.000444384	E1BG26_BOVIN		523889	ENSBTAG00000013204	GO:0000166|GO:0003824|GO:0005524|GO:0006200|GO:0006754|GO:0006812|GO:0008152|GO:0015662|GO:0016020|GO:0016021|GO:0016787|GO:0016820|GO:0016887|GO:0046872|GO:0005575|GO:0005623|GO:0006810|GO:0009056|GO:0009058|GO:0034641|GO:0034655|GO:0044281
ENSBTAG00000003876	2.12706e-05	0.000449189	F1MDL6_BOVIN		536656	ENSBTAG00000003876	GO:0005262|GO:0005515|GO:0005739|GO:0005743|GO:0006851|GO:0019722|GO:0035786|GO:0051561|GO:0070588
ENSBTAG00000010106	2.13119e-05	0.000449673	F1MV86_BOVIN		540547	ENSBTAG00000010106	GO:0000079|GO:0000307|GO:0001934|GO:0004693|GO:0005515|GO:0005634|GO:0007049|GO:0007165|GO:0019901|GO:0042098|GO:0045737|GO:0051726|GO:0005575|GO:0005622|GO:0005623|GO:0005634|GO:0043226
ENSBTAG00000017745	2.13463e-05	0.000450014	E1BD36_BOVIN		522155	ENSBTAG00000017745	GO:0004896|GO:0004897|GO:0004915|GO:0004923|GO:0004924|GO:0005127|GO:0005138|GO:0005515|GO:0005615|GO:0005896|GO:0005900|GO:0008284|GO:0016020|GO:0019221|GO:0019838|GO:0019981|GO:0034097|GO:0042102|GO:0042511|GO:0042517|GO:0045669|GO:0048861|GO:0070102|GO:0070104|GO:0070110|GO:0070120|GO:0005575|GO:0005623|GO:0007165
ENSBTAG00000025313	2.16265e-05	0.000455528	DYL2_BOVIN		540369	ENSBTAG00000025313	GO:0005575|GO:0005622|GO:0005623|GO:0005737|GO:0005856|GO:0006810|GO:0043226|GO:0043234
ENSBTAG00000015591	2.1774e-05	0.000458244	F1MIE2_BOVIN		100335559	ENSBTAG00000015591	GO:0005080|GO:0005515|GO:0008270|GO:0019901|GO:0042169|GO:0043122|GO:0043130|GO:0070530
ENSBTAG00000020607	2.19572e-05	0.000461702	A5D7P7_BOVIN		783257	ENSBTAG00000020607	GO:0000166|GO:0005524|GO:0005739|GO:0005740|GO:0005741|GO:0005774|GO:0005794|GO:0005886|GO:0006200|GO:0006779|GO:0006810|GO:0015086|GO:0015439|GO:0015562|GO:0015886|GO:0016021|GO:0016887|GO:0017111|GO:0020037|GO:0031307|GO:0042626|GO:0055085|GO:0070574|GO:0071585|GO:0005575|GO:0005622|GO:0005623|GO:0005737|GO:0005739|GO:0005773|GO:0005794|GO:0005886|GO:0006810|GO:0009056|GO:0009058|GO:0034641|GO:…
ENSBTAG00000014724	2.19814e-05	0.000461816	IF4A2_BOVIN		614129	ENSBTAG00000014724	GO:0000166|GO:0003676|GO:0003723|GO:0003743|GO:0004386|GO:0005515|GO:0005524|GO:0006412|GO:0006413|GO:0008026|GO:0016787|GO:0051789|GO:0006412|GO:0009058
ENSBTAG00000002280	2.20602e-05	0.000463075	F1N1G7_BOVIN		514261	ENSBTAG00000002280	GO:0000166|GO:0003777|GO:0005515|GO:0005524|GO:0005737|GO:0007018|GO:0007028|GO:0031982|GO:0035253|GO:0035617|GO:0043005|GO:0043227
ENSBTAG00000004051	2.24696e-05	0.000471266	SBDS_BOVIN		513237	ENSBTAG00000004051	GO:0002376|GO:0005575|GO:0005622|GO:0005623|GO:0005634|GO:0005730|GO:0005737|GO:0005856|GO:0007049|GO:0008283|GO:0009790|GO:0034641|GO:0040007|GO:0040011|GO:0042254|GO:0043226|GO:0048856|GO:0048870|GO:0050877
ENSBTAG00000016688	2.24906e-05	0.000471304				ENSBTAG00000016688
ENSBTAG00000015415	2.26793e-05	0.000474449	E1B9S1_BOVIN			ENSBTAG00000015415	GO:0016020|GO:0051260|GO:0005575|GO:0005623|GO:0006461|GO:0022607|GO:0065003
ENSBTAG00000008040	2.2667e-05	0.000474449	SPG20_BOVIN		534027	ENSBTAG00000008040	GO:0005737|GO:0031625|GO:0005575|GO:0005622|GO:0005623|GO:0005737
ENSBTAG00000008648	2.27134e-05	0.000474757	PRDX5_BOVIN		282885	ENSBTAG00000008648	GO:0005575|GO:0005622|GO:0005623|GO:0005737|GO:0005739|GO:0005777|GO:0005829|GO:0006950|GO:0042592|GO:0043226
ENSBTAG00000004371	2.28148e-05	0.000476473	CISY_BOVIN		280682	ENSBTAG00000004371	GO:0005575|GO:0005622|GO:0005623|GO:0005737|GO:0005739|GO:0005975|GO:0006091|GO:0009056|GO:0043226|GO:0051186
ENSBTAG00000003532	2.30974e-05	0.000481964	TLE4		508893	ENSBTAG00000003532
ENSBTAG00000015663	2.38441e-05	0.000497124	STIP1_BOVIN		617109	ENSBTAG00000015663	GO:0005575|GO:0005622|GO:0005623|GO:0005634|GO:0005737|GO:0043226
ENSBTAG00000002630	2.4181e-05	0.000503719	E1BDD9_BOVIN		509011	ENSBTAG00000002630	GO:0003676|GO:0003713|GO:0003779|GO:0003785|GO:0005515|GO:0005634|GO:0005737|GO:0006916|GO:0043522|GO:0045893|GO:0045944|GO:0051145
ENSBTAG00000015463	2.44188e-05	0.000508242	A5PKJ9_BOVIN		535350	ENSBTAG00000015463	GO:0005488
ENSBTAG00000023416	2.44558e-05	0.00050858	A6QNV9_BOVIN		521584	ENSBTAG00000023416
ENSBTAG00000017267	2.45404e-05	0.000509909	COX5A_BOVIN		444878	ENSBTAG00000017267	GO:0005575|GO:0005622|GO:0005623|GO:0005737|GO:0005739|GO:0043226
ENSBTAG00000014667	2.47351e-05	0.00051352	F1N1G2_BOVIN		789468	ENSBTAG00000014667	GO:0000900|GO:0005515|GO:0045947
ENSBTAG00000018483	2.54203e-05	0.0005273	F1MS25_BOVIN		287327	ENSBTAG00000018483	GO:0003954|GO:0005515|GO:0005739|GO:0005743|GO:0005747|GO:0006917|GO:0008137|GO:0016651|GO:0030308|GO:0031966|GO:0055114|GO:0072593
ENSBTAG00000018181	2.56876e-05	0.000532394	Q5BIM6_BOVIN		616838	ENSBTAG00000018181	GO:0005886|GO:0005575|GO:0005623|GO:0005886
ENSBTAG00000010826	2.57732e-05	0.000533719	C15H11orf30		100335265	ENSBTAG00000010826
ENSBTAG00000020066	2.58424e-05	0.000534701	Q0P5L6_BOVIN		511084	ENSBTAG00000020066	GO:0000070|GO:0000132|GO:0000775|GO:0000776|GO:0000922|GO:0005515|GO:0005634|GO:0005783|GO:0005828|GO:0006461|GO:0006888|GO:0007067|GO:0007080|GO:0007093|GO:0007096|GO:0034501|GO:0005575|GO:0005622|GO:0005623|GO:0005634|GO:0005694|GO:0005737|GO:0005783|GO:0005856|GO:0006461|GO:0006810|GO:0007010|GO:0007049|GO:0007059|GO:0007067|GO:0016192|GO:0022607|GO:0043226|GO:0043234|GO:0051276|GO:0065003
ENSBTAG00000006846	2.59852e-05	0.000537202	F1MZ12_BOVIN		510813	ENSBTAG00000006846	GO:0005529
ENSBTAG00000020243	2.63481e-05	0.000544247	SVEP1		781282	ENSBTAG00000020243
ENSBTAG00000013238	2.64004e-05	0.000544869	CDK12		511513	ENSBTAG00000013238	GO:0006464
ENSBTAG00000004092	2.66815e-05	0.000549747	E1BLG0_BOVIN		615606	ENSBTAG00000004092	GO:0000166|GO:0004017|GO:0004127|GO:0005524|GO:0006139|GO:0016301|GO:0016310|GO:0016740|GO:0017111|GO:0019205|GO:0034641
ENSBTAG00000016495	2.66622e-05	0.000549747	E1BNP0_BOVIN		539267	ENSBTAG00000016495
ENSBTAG00000021772	2.72852e-05	0.000561574	F1MD43_BOVIN		100335251	ENSBTAG00000021772	GO:0001657|GO:0002051|GO:0003700|GO:0005515|GO:0005622|GO:0005634|GO:0005667|GO:0005737|GO:0006355|GO:0006468|GO:0007179|GO:0007281|GO:0030218|GO:0030509|GO:0045669|GO:0045944|GO:0060048|GO:0071407|GO:0005575|GO:0005622|GO:0005623|GO:0005634|GO:0005654|GO:0007165|GO:0043226|GO:0043234
ENSBTAG00000013120	2.73013e-05	0.000561574	LOC100336729		100336729	ENSBTAG00000013120
ENSBTAG00000010419	2.75683e-05	0.000566591	Q0P5I1_BOVIN		541302	ENSBTAG00000010419	GO:0004497|GO:0005506|GO:0009055|GO:0016705|GO:0020037|GO:0030343|GO:0042359|GO:0046872
ENSBTAG00000019915	2.82312e-05	0.000579732	F1N1I6_BOVIN		535077	ENSBTAG00000019915	GO:0003779|GO:0005515|GO:0005576|GO:0005829|GO:0016192|GO:0030027|GO:0030041|GO:0051014|GO:0060271
ENSBTAG00000021134	2.83393e-05	0.000581464	DPP9		521100	ENSBTAG00000021134	GO:0005575|GO:0005623
ENSBTAG00000002283	2.88454e-05	0.000591355	FZD7		524255	ENSBTAG00000002283	GO:0005575|GO:0005623|GO:0007165
ENSBTAG00000021435	2.89501e-05	0.000593007	MAFF_BOVIN		617914	ENSBTAG00000021435	GO:0005575|GO:0005622|GO:0005623|GO:0005634|GO:0006350|GO:0006950|GO:0009058|GO:0034641|GO:0043226
ENSBTAG00000014827	2.90872e-05	0.000595317	Q95M59_BOVIN		282392	ENSBTAG00000014827	GO:0001666|GO:0003684|GO:0005488|GO:0005515|GO:0005737|GO:0005783|GO:0006289|GO:0006915|GO:0019900|GO:0031396|GO:0043161|GO:0043234|GO:0048471|GO:0005575|GO:0005622|GO:0005623|GO:0005737|GO:0005783|GO:0006259|GO:0006950|GO:0008219|GO:0009056|GO:0034641|GO:0043226|GO:0043234
ENSBTAG00000004172	2.9201e-05	0.00059715	SETD1B			ENSBTAG00000004172
ENSBTAG00000047756	2.97363e-05	0.000607591	CNTROB		539106	ENSBTAG00000047756
ENSBTAG00000002476	2.99379e-05	0.000611201	A7MBJ0_BOVIN		514510	ENSBTAG00000002476	GO:0006457|GO:0031072|GO:0045454|GO:0051082|GO:0006457|GO:0042592
ENSBTAG00000001059	3.00135e-05	0.000612236	IDH3G_BOVIN		614145	ENSBTAG00000001059	GO:0000166|GO:0000287|GO:0004449|GO:0005524|GO:0005634|GO:0005730|GO:0005739|GO:0006099|GO:0006102|GO:0016491|GO:0016616|GO:0046872|GO:0051287|GO:0055114|GO:0005575|GO:0005622|GO:0005623|GO:0005737|GO:0005739|GO:0006091|GO:0009056|GO:0043226|GO:0044281|GO:0051186
ENSBTAG00000004929	3.00655e-05	0.000612788	E1BBG4_BOVIN			ENSBTAG00000004929
ENSBTAG00000019658	3.03932e-05	0.000618953	A6QLD4_BOVIN		539253	ENSBTAG00000019658	GO:0005515|GO:0035556|GO:0007165
ENSBTAG00000016014	3.06372e-05	0.000623405	NUPL2		515127	ENSBTAG00000016014
ENSBTAG00000017651	3.1211e-05	0.000634556				ENSBTAG00000017651	GO:0005575|GO:0005622|GO:0005623
ENSBTAG00000020482	3.17175e-05	0.000644319	E1BNG3_BOVIN		100337184	ENSBTAG00000020482	GO:0000166|GO:0003676|GO:0004386|GO:0005524|GO:0005622|GO:0008026|GO:0015630|GO:0016787|GO:0017111
ENSBTAG00000044748	3.19105e-05	0.000647704				ENSBTAG00000044748
ENSBTAG00000000581	3.21113e-05	0.000651241	DOCK10		539421	ENSBTAG00000000581
ENSBTAG00000012102	3.24573e-05	0.000657716	TCF25		618386	ENSBTAG00000012102
ENSBTAG00000042297	3.25015e-05	0.000658068				ENSBTAG00000042297
ENSBTAG00000000256	3.27668e-05	0.000662652	TLE1		512888	ENSBTAG00000000256
ENSBTAG00000015416	3.27818e-05	0.000662652	Q3T010_BOVIN		100335249	ENSBTAG00000015416
ENSBTAG00000015702	3.37291e-05	0.000681168	E1BBR5_BOVIN		512000	ENSBTAG00000015702	GO:0002088|GO:0002089|GO:0003677|GO:0003700|GO:0005515|GO:0005634|GO:0006351|GO:0006355|GO:0007275|GO:0007626|GO:0030901|GO:0043565|GO:0045893|GO:0048666|GO:0070306|GO:0071542|GO:0005575|GO:0005622|GO:0005623|GO:0005634|GO:0006350|GO:0009058|GO:0034641|GO:0043226
ENSBTAG00000012125	3.37533e-05	0.000681168	GDIA_BOVIN		281188	ENSBTAG00000012125	GO:0005575|GO:0005622|GO:0005623|GO:0005737|GO:0005829|GO:0006810|GO:0007165
ENSBTAG00000045702	3.38187e-05	0.000681927	LOC100140288		100140288	ENSBTAG00000045702
ENSBTAG00000003197	3.44155e-05	0.000693392				ENSBTAG00000003197
ENSBTAG00000013337	3.44539e-05	0.000693597	DHDH_BOVIN		617564	ENSBTAG00000013337	GO:0003824|GO:0005488|GO:0005625|GO:0008152|GO:0016491|GO:0042843|GO:0047115|GO:0047837|GO:0055114
ENSBTAG00000025441	3.49245e-05	0.000702494	HS71A_BOVIN		282254	ENSBTAG00000025441	GO:0000166|GO:0005524|GO:0006950|GO:0006950
ENSBTAG00000004574	3.50826e-05	0.000705097	UGT8		281566	ENSBTAG00000004574
ENSBTAG00000016185	3.54909e-05	0.00071272	ENAH			ENSBTAG00000016185	GO:0006810
ENSBTAG00000013479	3.57804e-05	0.000717946	F1MD15_BOVIN		768005	ENSBTAG00000013479	GO:0005102|GO:0005515|GO:0005634|GO:0005737|GO:0005886|GO:0008013|GO:0008022|GO:0014067|GO:0016324|GO:0019902
ENSBTAG00000002944	3.58537e-05	0.000718245	AT5G3_BOVIN		540176	ENSBTAG00000002944	GO:0005575|GO:0005622|GO:0005623|GO:0005737|GO:0005739|GO:0006810|GO:0009058|GO:0034641|GO:0043226|GO:0043234|GO:0044281|GO:0055085
ENSBTAG00000009389	3.58397e-05	0.000718245	HNRNPH1		541202	ENSBTAG00000009389
ENSBTAG00000001706	3.63894e-05	0.000727788	E1BB11_BOVIN		790409	ENSBTAG00000001706	GO:0006810|GO:0006811|GO:0006812|GO:0006814|GO:0006885|GO:0008104|GO:0015297|GO:0015299|GO:0015385|GO:0016021|GO:0055085|GO:0005575|GO:0005623|GO:0006810|GO:0042592|GO:0055085
ENSBTAG00000008470	3.63672e-05	0.000727788	A6H7F5_BOVIN		530962	ENSBTAG00000008470
ENSBTAG00000005339	3.68119e-05	0.000735638				ENSBTAG00000005339	GO:0005575|GO:0005623
ENSBTAG00000015038	3.69202e-05	0.000737203	Q3SZ00_BOVIN		281810	ENSBTAG00000015038	GO:0003824|GO:0003857|GO:0004300|GO:0005488|GO:0005515|GO:0005730|GO:0005737|GO:0005739|GO:0005743|GO:0006631|GO:0006635|GO:0008152|GO:0016491|GO:0016507|GO:0016509|GO:0032868|GO:0042645|GO:0050662|GO:0055114|GO:0005575|GO:0005622|GO:0005623|GO:0005634|GO:0005730|GO:0005737|GO:0005739|GO:0006629|GO:0009056|GO:0043226|GO:0043234|GO:0044281
ENSBTAG00000007872	3.69977e-05	0.000738151	PSIP1			ENSBTAG00000007872	GO:0005575|GO:0005622|GO:0005623|GO:0005634|GO:0006350|GO:0009058|GO:0034641|GO:0043226
ENSBTAG00000014181	3.80186e-05	0.000757903	A6QLE0_BOVIN		540353	ENSBTAG00000014181	GO:0000209|GO:0004842|GO:0005515|GO:0005634|GO:0005737|GO:0007389|GO:0008270|GO:0030511|GO:0030579|GO:0031398|GO:0043234|GO:0045893|GO:0046872|GO:0005575|GO:0005622|GO:0005623|GO:0005634|GO:0005737|GO:0006464|GO:0007165|GO:0009056|GO:0043226|GO:0043234
ENSBTAG00000002896	3.90956e-05	0.000778741	IMA7_BOVIN		531602	ENSBTAG00000002896	GO:0005575|GO:0005622|GO:0005623|GO:0005634|GO:0005635|GO:0005737|GO:0006605|GO:0006810|GO:0006913|GO:0043226|GO:0043234
ENSBTAG00000042626	3.94513e-05	0.000785189				ENSBTAG00000042626
ENSBTAG00000000731	4.08701e-05	0.000812769	F1MRR8_BOVIN		531979	ENSBTAG00000000731	GO:0004867|GO:0005515|GO:0005576|GO:0007179|GO:0030414|GO:0005575|GO:0005576
ENSBTAG00000042368	4.12112e-05	0.000818889				ENSBTAG00000042368
ENSBTAG00000013961	4.15932e-05	0.000825812	E1B741_BOVIN		515332	ENSBTAG00000013961	GO:0003677|GO:0003713|GO:0004221|GO:0004843|GO:0005515|GO:0005634|GO:0008237|GO:0016578|GO:0016585|GO:0042393|GO:0045893|GO:0005575|GO:0005622|GO:0005623|GO:0005634|GO:0043226
ENSBTAG00000001698	4.21323e-05	0.00083584	CTF8_BOVIN		618186	ENSBTAG00000001698	GO:0005575|GO:0005622|GO:0005623|GO:0005634|GO:0006259|GO:0007049|GO:0009058|GO:0034641|GO:0043226
ENSBTAG00000042925	4.27764e-05	0.000847932				ENSBTAG00000042925
ENSBTAG00000031871	4.3303e-05	0.000857679	A7E308_BOVIN		515716	ENSBTAG00000031871
ENSBTAG00000024509	4.34549e-05	0.000859995	TMEM52		617403	ENSBTAG00000024509
ENSBTAG00000046979	4.35447e-05	0.000861076	LGMN		281281	ENSBTAG00000046979
ENSBTAG00000010877	4.40122e-05	0.000869621	F1N4A1_BOVIN			ENSBTAG00000010877	GO:0005488
ENSBTAG00000016061	4.43162e-05	0.000874925	RSAD2_BOVIN		506415	ENSBTAG00000016061	GO:0002376|GO:0005575|GO:0005622|GO:0005623|GO:0005737|GO:0005783|GO:0006950|GO:0043226
ENSBTAG00000022622	4.4574e-05	0.000878601	CISH_BOVIN		616753	ENSBTAG00000022622	GO:0005575|GO:0005623|GO:0005886|GO:0007165
ENSBTAG00000006014	4.45523e-05	0.000878601	E1BMC4_BOVIN		533207	ENSBTAG00000006014	GO:0005086|GO:0005515|GO:0005622|GO:0032012|GO:0005575|GO:0005622|GO:0005623
ENSBTAG00000017441	4.46959e-05	0.000879592	RL27_BOVIN		525649	ENSBTAG00000017441	GO:0005575|GO:0005622|GO:0005623|GO:0005737|GO:0005840|GO:0006412|GO:0009058|GO:0043226
ENSBTAG00000042276	4.46881e-05	0.000879592				ENSBTAG00000042276
ENSBTAG00000017492	4.5361e-05	0.000891967	PCMD1_BOVIN		521261	ENSBTAG00000017492	GO:0005575|GO:0005622|GO:0005623|GO:0005737|GO:0006464
ENSBTAG00000001609	4.54751e-05	0.000893495	MP2K6_BOVIN		286883	ENSBTAG00000001609	GO:0003013|GO:0006464|GO:0007165
ENSBTAG00000005932	4.56273e-05	0.000895769	F1N1D3_BOVIN		100335315	ENSBTAG00000005932
ENSBTAG00000019569	4.64516e-05	0.000911224	CD151_BOVIN		523328	ENSBTAG00000019569	GO:0005515|GO:0016020|GO:0016021|GO:0005575|GO:0005623
ENSBTAG00000013472	4.66288e-05	0.000913969	CO1A2_BOVIN		282188	ENSBTAG00000013472	GO:0003013|GO:0005575|GO:0005576|GO:0005578|GO:0005615|GO:0006461|GO:0007165|GO:0022607|GO:0030198|GO:0048856|GO:0065003
ENSBTAG00000012370	4.74983e-05	0.000930269	Q56JX0_BOVIN		282660	ENSBTAG00000012370
ENSBTAG00000003275	4.79401e-05	0.000938175	F1MY81_BOVIN		353108	ENSBTAG00000003275	GO:0005515|GO:0006779|GO:0015672|GO:0016020|GO:0030863|GO:0048821
ENSBTAG00000007127	4.90041e-05	0.000958232				ENSBTAG00000007127
ENSBTAG00000040350	4.91416e-05	0.000960156	XIAP		281647	ENSBTAG00000040350	GO:0005575|GO:0005622|GO:0005623
ENSBTAG00000013362	4.94345e-05	0.000965112	F1MW91_BOVIN		511691	ENSBTAG00000013362	GO:0003924|GO:0005515|GO:0005525|GO:0031623|GO:0033572|GO:0045211
ENSBTAG00000048135	4.97143e-05	0.000969804				ENSBTAG00000048135
ENSBTAG00000002646	4.99867e-05	0.000974344	F1MHY1_BOVIN		100335891	ENSBTAG00000002646	GO:0005515|GO:0005813|GO:0031982
ENSBTAG00000005793	5.11576e-05	0.000996346	Q0VCY8_BOVIN		510586	ENSBTAG00000005793	GO:0005515|GO:0006915|GO:0006916|GO:0042981|GO:0046325|GO:0008219
ENSBTAG00000006138	5.12478e-05	0.000996346	SEM3C_BOVIN		512660	ENSBTAG00000006138	GO:0005575|GO:0005576|GO:0005615|GO:0005623|GO:0009790|GO:0030154|GO:0040011|GO:0048646|GO:0048856|GO:0048870
ENSBTAG00000005773	5.12777e-05	0.000996346	A6QQ11_BOVIN		506980	ENSBTAG00000005773	GO:0000287|GO:0004614|GO:0005829|GO:0005975|GO:0006006|GO:0016868|GO:0019255|GO:0046872|GO:0005575|GO:0005622|GO:0005623|GO:0005737|GO:0005829|GO:0005975|GO:0044281
ENSBTAG00000000682	5.12364e-05	0.000996346	RAPGEF6		789597	ENSBTAG00000000682	GO:0005575|GO:0005622|GO:0005623|GO:0007165
ENSBTAG00000008248	5.16704e-05	0.00100318	A8WFL6_BOVIN		790177	ENSBTAG00000008248	GO:0002162|GO:0005515|GO:0005626|GO:0005792|GO:0005886|GO:0006355|GO:0007517|GO:0007519|GO:0008270|GO:0008307|GO:0009986|GO:0016010|GO:0021629|GO:0030018|GO:0030055|GO:0042383|GO:0043034|GO:0043043|GO:0044306|GO:0045121|GO:0045202|GO:0045213|GO:0046716|GO:0050998
ENSBTAG00000014029	5.20447e-05	0.00100965	HERC4		533336	ENSBTAG00000014029	GO:0005575|GO:0005622|GO:0005623|GO:0006464
ENSBTAG00000042408	5.26368e-05	0.00102033				ENSBTAG00000042408
ENSBTAG00000015470	5.26844e-05	0.00102045	SYPL2		514665	ENSBTAG00000015470
ENSBTAG00000005604	5.2833e-05	0.00102135	A5PJG2_BOVIN		540535	ENSBTAG00000005604	GO:0016020|GO:0005575|GO:0005623
ENSBTAG00000010716	5.27978e-05	0.00102135	F1N634_BOVIN			ENSBTAG00000010716	GO:0002009|GO:0005515|GO:0005604|GO:0007154|GO:0015031|GO:0016021|GO:0043588|GO:0005575|GO:0005623
ENSBTAG00000016230	5.28558e-05	0.00102135	F1N1C9_BOVIN		534539	ENSBTAG00000016230	GO:0005515
ENSBTAG00000000115	5.38945e-05	0.00103979	A7YWK8_BOVIN		783762	ENSBTAG00000000115	GO:0042147|GO:0006810|GO:0016192
ENSBTAG00000017573	5.38913e-05	0.00103979	F1MYG6_BOVIN		504409	ENSBTAG00000017573	GO:0003676|GO:0006397|GO:0008270|GO:0006397|GO:0034641
ENSBTAG00000015744	5.41349e-05	0.00104361	CCNC_BOVIN		509717	ENSBTAG00000015744	GO:0005575|GO:0005622|GO:0005623|GO:0005634|GO:0005654|GO:0006350|GO:0009058|GO:0034641|GO:0043226|GO:0043234
ENSBTAG00000019156	5.53514e-05	0.00106455	TCPB_BOVIN		505313	ENSBTAG00000019156	GO:0005575|GO:0005622|GO:0005623|GO:0005634|GO:0005737|GO:0005829|GO:0006457|GO:0043226|GO:0043234
ENSBTAG00000021273	5.52944e-05	0.00106455	F1MYZ4_BOVIN		510140	ENSBTAG00000021273	GO:0004872|GO:0005515|GO:0007275|GO:0016020|GO:0005575|GO:0005623
ENSBTAG00000033008	5.53333e-05	0.00106455	MYOZ1		281939	ENSBTAG00000033008
ENSBTAG00000016720	5.55473e-05	0.00106748	A1L528_BOVIN		539339	ENSBTAG00000016720	GO:0000166|GO:0003924|GO:0005525|GO:0005622|GO:0005794|GO:0006184|GO:0006886|GO:0006913|GO:0007165|GO:0007264|GO:0015031|GO:0005575|GO:0005622|GO:0005623|GO:0005737|GO:0005794|GO:0006810|GO:0006913|GO:0007165|GO:0009056|GO:0034641|GO:0034655|GO:0043226|GO:0044281
ENSBTAG00000020366	5.60611e-05	0.00107651	F1MNS4_BOVIN		618429	ENSBTAG00000020366	GO:0005515|GO:0006364|GO:0032040|GO:0005575|GO:0005622|GO:0005623|GO:0034641|GO:0042254
ENSBTAG00000002185	5.65098e-05	0.00108428	Q0P5F4_BOVIN		515595	ENSBTAG00000002185	GO:0005515|GO:0005634|GO:0005737|GO:0006916|GO:0006919|GO:0008270|GO:0008631|GO:0008637|GO:0019788|GO:0045116|GO:0046872|GO:0005575|GO:0005622|GO:0005623|GO:0005634|GO:0005737|GO:0006464|GO:0007005|GO:0008219|GO:0043226
ENSBTAG00000005246	5.65639e-05	0.00108447	DIP2B		512064	ENSBTAG00000005246	GO:0005575|GO:0005622|GO:0005623|GO:0005634|GO:0043226
ENSBTAG00000008743	5.96784e-05	0.00114329	ALDH2_BOVIN		508629	ENSBTAG00000008743	GO:0005575|GO:0005622|GO:0005623|GO:0005737|GO:0005739|GO:0043226
ENSBTAG00000042461	5.97929e-05	0.00114459				ENSBTAG00000042461
ENSBTAG00000012858	6.01141e-05	0.00114985	5NTC_BOVIN		281951	ENSBTAG00000012858	GO:0000166|GO:0003824|GO:0005515|GO:0005737|GO:0008152|GO:0008253|GO:0009117|GO:0016787|GO:0046872|GO:0005575|GO:0005622|GO:0005623|GO:0005737|GO:0034641|GO:0044281
ENSBTAG00000011403	6.0253e-05	0.00115161	F1MNU3_BOVIN		507809	ENSBTAG00000011403	GO:0005515
ENSBTAG00000040031	6.08609e-05	0.00116232	F1MS30_BOVIN		613265	ENSBTAG00000040031	GO:0003677|GO:0003700|GO:0005515|GO:0005622|GO:0005634|GO:0005794|GO:0006351|GO:0007276|GO:0008270|GO:0010629|GO:0043565|GO:0045892|GO:0045944|GO:0005575|GO:0005622|GO:0005623
ENSBTAG00000000077	6.14476e-05	0.00117261	Q6PWM2_BOVIN		510949	ENSBTAG00000000077	GO:0003824|GO:0004018|GO:0008152|GO:0009152|GO:0016829|GO:0070626|GO:0009058|GO:0034641|GO:0044281
ENSBTAG00000021336	6.1678e-05	0.0011761	F1MZB0_BOVIN		511273	ENSBTAG00000021336	GO:0003777|GO:0005515|GO:0005524|GO:0005737|GO:0007018|GO:0035253|GO:0043005
ENSBTAG00000016549	6.21511e-05	0.0011842	LRRC16A		537314	ENSBTAG00000016549
ENSBTAG00000001282	6.22379e-05	0.00118493	F1MRV0_BOVIN		618573	ENSBTAG00000001282	GO:0005096|GO:0005488|GO:0005622|GO:0005634|GO:0005737|GO:0005829|GO:0006355|GO:0007165|GO:0043547|GO:0051056|GO:0005575|GO:0005622|GO:0005623|GO:0005634|GO:0005737|GO:0005829|GO:0007165|GO:0043226
ENSBTAG00000011905	6.23931e-05	0.00118697	A5PKL2_BOVIN		519269	ENSBTAG00000011905	GO:0000166|GO:0003924|GO:0005515|GO:0005525|GO:0005622|GO:0006184|GO:0006886|GO:0006913|GO:0007165|GO:0007264|GO:0007265|GO:0009987|GO:0015031|GO:0016020|GO:0030335|GO:0005575|GO:0005622|GO:0005623|GO:0006810|GO:0006913|GO:0007165|GO:0009056|GO:0034641|GO:0034655|GO:0044281
ENSBTAG00000044443	6.32149e-05	0.00120167				ENSBTAG00000044443
ENSBTAG00000001274	6.34909e-05	0.00120598	PPM1L_BOVIN		541235	ENSBTAG00000001274	GO:0005575|GO:0005623|GO:0006464|GO:0007165|GO:0043234
ENSBTAG00000019093	6.41178e-05	0.00121695	F1MJQ3_BOVIN		505049	ENSBTAG00000019093	GO:0003824|GO:0005975|GO:0043169|GO:0005975
ENSBTAG00000002411	6.4347e-05	0.00122036	CTNND1		515187	ENSBTAG00000002411
ENSBTAG00000020215	6.47948e-05	0.0012279	E1BDW9_BOVIN		513431	ENSBTAG00000020215	GO:0005515|GO:0017160
ENSBTAG00000013236	6.54182e-05	0.00123876	E1B7Q6_BOVIN		520734	ENSBTAG00000013236	GO:0001104|GO:0001525|GO:0001701|GO:0001889|GO:0001892|GO:0002088|GO:0003222|GO:0003406|GO:0003677|GO:0003682|GO:0003712|GO:0003713|GO:0004872|GO:0005515|GO:0005634|GO:0006260|GO:0006355|GO:0006357|GO:0006367|GO:0006590|GO:0006702|GO:0007275|GO:0007420|GO:0007507|GO:0007595|GO:0008134|GO:0009887|GO:0016592|GO:0016922|GO:0030219|GO:0030331|GO:0030518|GO:0030521|GO:0032403|GO:0033601|GO:0035050|GO:…
ENSBTAG00000021900	6.64158e-05	0.00125668	PKN2		519754	ENSBTAG00000021900	GO:0005575|GO:0005622|GO:0005623|GO:0006464|GO:0007165
ENSBTAG00000000945	6.64743e-05	0.00125682	F1MMF3_BOVIN		510329	ENSBTAG00000000945	GO:0000166|GO:0003824|GO:0005388|GO:0005515|GO:0005524|GO:0006754|GO:0006812|GO:0006816|GO:0008152|GO:0015662|GO:0016020|GO:0016021|GO:0046872|GO:0005575|GO:0005623|GO:0006810|GO:0009058|GO:0034641|GO:0044281
ENSBTAG00000043999	6.65844e-05	0.00125793	F1N787_BOVIN		616986	ENSBTAG00000043999	GO:0000287|GO:0003684|GO:0003887|GO:0005515|GO:0005622|GO:0006281|GO:0009411|GO:0016779|GO:0017125|GO:0042276|GO:0005575|GO:0005622|GO:0005623|GO:0006259|GO:0006950|GO:0034641
ENSBTAG00000015839	6.80953e-05	0.00128549	Q8MJX1_BOVIN		281295	ENSBTAG00000015839	GO:0005515|GO:0005874|GO:0007026|GO:0005575|GO:0005622|GO:0005623|GO:0005856|GO:0043226|GO:0043234
ENSBTAG00000011808	6.98909e-05	0.00131837	GDF8_BOVIN		281187	ENSBTAG00000011808	GO:0005102|GO:0005125|GO:0005515|GO:0005576|GO:0005615|GO:0007179|GO:0008083|GO:0040007|GO:0045893|GO:0005575|GO:0005576|GO:0005615|GO:0007165|GO:0040007
ENSBTAG00000012149	7.04762e-05	0.00132797	E1BI54_BOVIN		100295249	ENSBTAG00000012149	GO:0000122|GO:0003677|GO:0003700|GO:0005515|GO:0005634|GO:0006351|GO:0006355|GO:0007275|GO:0009952|GO:0030182|GO:0043565|GO:0048705|GO:0005575|GO:0005622|GO:0005623|GO:0005634|GO:0006350|GO:0009058|GO:0034641|GO:0043226
ENSBTAG00000025099	7.05078e-05	0.00132797	F1MGV3_BOVIN		534282	ENSBTAG00000025099	GO:0005515|GO:0008270|GO:0046872
ENSBTAG00000007942	7.08131e-05	0.00133168	PAPD5			ENSBTAG00000007942
ENSBTAG00000044153	7.07848e-05	0.00133168	SH3PXD2A			ENSBTAG00000044153
ENSBTAG00000003793	7.16729e-05	0.00134681	E1BKB2_BOVIN		533736	ENSBTAG00000003793	GO:0005515|GO:0005737|GO:0006516|GO:0005575|GO:0005622|GO:0005623|GO:0005737|GO:0009056
ENSBTAG00000033735	7.18955e-05	0.00134996	F1MPM2_BOVIN		785570	ENSBTAG00000033735	GO:0016197|GO:0071203
ENSBTAG00000010778	7.31212e-05	0.00137193	E1BAZ2_BOVIN		541232	ENSBTAG00000010778	GO:0005515|GO:0005739
ENSBTAG00000037756	7.33956e-05	0.00137603	E1BFM5_BOVIN			ENSBTAG00000037756	GO:0003677|GO:0005506|GO:0008270|GO:0043566|GO:0070579|GO:0080111|GO:0090310
ENSBTAG00000016705	7.37132e-05	0.00138093	Q5E9D4_BOVIN		507944	ENSBTAG00000016705	GO:0005681|GO:0005575|GO:0005622|GO:0005623|GO:0005634|GO:0043226
ENSBTAG00000006671	7.40887e-05	0.0013869	DDX27_BOVIN		514567	ENSBTAG00000006671	GO:0005575|GO:0005622|GO:0005623|GO:0005634|GO:0043226
ENSBTAG00000003495	7.44827e-05	0.00139322	F1N542_BOVIN		521504	ENSBTAG00000003495	GO:0005506|GO:0005515|GO:0005730|GO:0008270|GO:0016706|GO:0032454|GO:0033169|GO:0035064|GO:0035574|GO:0035575|GO:0045893|GO:0051864|GO:0070544|GO:0071557|GO:0071558
ENSBTAG00000012712	7.47294e-05	0.00139677	AQR			ENSBTAG00000012712
ENSBTAG00000020054	7.61726e-05	0.00142158	Q08DN1_BOVIN		785024	ENSBTAG00000020054	GO:0004872|GO:0005488|GO:0005515|GO:0005737|GO:0007165|GO:0030424|GO:0051402|GO:0007165
ENSBTAG00000032996	7.61511e-05	0.00142158	P4HA1_BOVIN		100335726	ENSBTAG00000032996	GO:0005575|GO:0005622|GO:0005623|GO:0005737|GO:0005783|GO:0043226
ENSBTAG00000010977	7.64068e-05	0.00142487	SFRP3_BOVIN		281170	ENSBTAG00000010977	GO:0000003|GO:0005575|GO:0005576|GO:0005615|GO:0005622|GO:0005623|GO:0005737|GO:0007165|GO:0009790|GO:0030154|GO:0048856
ENSBTAG00000014451	7.64753e-05	0.00142506	A7Z088_BOVIN		514192	ENSBTAG00000014451	GO:0000122|GO:0005515|GO:0005634|GO:0005671|GO:0006355|GO:0017025|GO:0043966|GO:0045892|GO:0005575|GO:0005622|GO:0005623|GO:0005634|GO:0005654|GO:0006464|GO:0043226|GO:0043234|GO:0051276
ENSBTAG00000004922	7.89694e-05	0.00147042	Q0IID8_BOVIN		530414	ENSBTAG00000004922	GO:0003841|GO:0005739|GO:0006639|GO:0008152|GO:0008415|GO:0016740|GO:0005575|GO:0005622|GO:0005623|GO:0005737|GO:0005739|GO:0006629|GO:0043226|GO:0044281
ENSBTAG00000021823	7.91057e-05	0.00147185	E1BI30_BOVIN		100335368	ENSBTAG00000021823	GO:0005615|GO:0009986
ENSBTAG00000033089	8.00106e-05	0.00148755	F1MXJ1_BOVIN		615191	ENSBTAG00000033089
ENSBTAG00000010976	8.07519e-05	0.0015002	F1N1B8_BOVIN		534869	ENSBTAG00000010976	GO:0005515|GO:0005737|GO:0030837
ENSBTAG00000014766	8.08793e-05	0.00150143	SRSF1_BOVIN		615796	ENSBTAG00000014766	GO:0003013|GO:0005575|GO:0005622|GO:0005623|GO:0005634|GO:0005654|GO:0005737|GO:0006397|GO:0009790|GO:0034641|GO:0043226
ENSBTAG00000034711	8.16033e-05	0.00151373	E1BMU7_BOVIN		785068	ENSBTAG00000034711	GO:0004871|GO:0004872|GO:0004930|GO:0004984|GO:0007165|GO:0007186|GO:0016021|GO:0005575|GO:0005623|GO:0007165
ENSBTAG00000038025	8.2399e-05	0.00152733	F1N453_BOVIN		787581	ENSBTAG00000038025	GO:0000786|GO:0003677|GO:0005634|GO:0005694|GO:0006334|GO:0005575|GO:0005622|GO:0005623|GO:0005634|GO:0005694|GO:0022607|GO:0043226|GO:0051276|GO:0065003
ENSBTAG00000038635	8.24809e-05	0.0015277	F1N3W3_BOVIN		100124497	ENSBTAG00000038635	GO:0003676|GO:0003677|GO:0005622|GO:0006351|GO:0006355|GO:0008270|GO:0005575|GO:0005622|GO:0005623|GO:0006350|GO:0009058|GO:0034641
ENSBTAG00000008112	8.26913e-05	0.00152929	E1BLB1_BOVIN		516630	ENSBTAG00000008112	GO:0000786|GO:0003676|GO:0003677|GO:0004386|GO:0005515|GO:0005524|GO:0005634|GO:0006334|GO:0008270|GO:0046872|GO:0005575|GO:0005622|GO:0005623|GO:0005634|GO:0005694|GO:0022607|GO:0043226|GO:0051276|GO:0065003
ENSBTAG00000012063	8.26521e-05	0.00152929	E2F4		525428	ENSBTAG00000012063	GO:0005575|GO:0005622|GO:0005623|GO:0005634|GO:0005654|GO:0043226|GO:0043234
ENSBTAG00000014936	8.42457e-05	0.00155544	A5PJY3_BOVIN		781425	ENSBTAG00000014936	GO:0005739|GO:0006810|GO:0016020|GO:0016021|GO:0005575|GO:0005623|GO:0006810
ENSBTAG00000039851	8.42955e-05	0.00155544	Q0VBZ2_BOVIN		613652	ENSBTAG00000039851	GO:0005515|GO:0005737|GO:0005794|GO:0005886|GO:0005575|GO:0005622|GO:0005623|GO:0005737|GO:0005794|GO:0005886|GO:0043226
ENSBTAG00000009260	8.41979e-05	0.00155544	A8E4P5_BOVIN		516689	ENSBTAG00000009260	GO:0016021|GO:0005575|GO:0005623
ENSBTAG00000015333	8.60282e-05	0.00158623	A6QLG9_BOVIN		781912	ENSBTAG00000015333	GO:0000086|GO:0005488|GO:0005515|GO:0005669|GO:0006367|GO:0008237|GO:0008270|GO:0033276|GO:0044212|GO:0045944|GO:0005575|GO:0005622|GO:0005623|GO:0005634|GO:0005654|GO:0006350|GO:0007049|GO:0009058|GO:0034641|GO:0043226|GO:0043234
ENSBTAG00000015584	8.72507e-05	0.00160756	BMI1_BOVIN		510666	ENSBTAG00000015584	GO:0002376|GO:0005575|GO:0005622|GO:0005623|GO:0005634|GO:0005654|GO:0005730|GO:0005737|GO:0006350|GO:0006464|GO:0009058|GO:0009790|GO:0034641|GO:0043226|GO:0043234|GO:0048856|GO:0051276|GO:0051301
ENSBTAG00000008003	8.90265e-05	0.00163905	SMG7		537131	ENSBTAG00000008003
ENSBTAG00000020312	8.95015e-05	0.00164656	E1BPY4_BOVIN		508162	ENSBTAG00000020312	GO:0000122|GO:0003682|GO:0003713|GO:0004402|GO:0004871|GO:0005102|GO:0005515|GO:0005634|GO:0005737|GO:0006351|GO:0006355|GO:0007165|GO:0016573|GO:0016922|GO:0030374|GO:0030375|GO:0035257|GO:0045892|GO:0045944|GO:0005575|GO:0005622|GO:0005623|GO:0005634|GO:0006350|GO:0006464|GO:0007165|GO:0009058|GO:0034641|GO:0043226|GO:0051276
ENSBTAG00000011504	8.96739e-05	0.0016485	F1MKT2_BOVIN		280963	ENSBTAG00000011504	GO:0005515|GO:0005771|GO:0005783|GO:0005794|GO:0005886|GO:0006886|GO:0007339|GO:0030141|GO:0031012|GO:0032190
ENSBTAG00000021587	9.05819e-05	0.00166394	F1MUI5_BOVIN		781963	ENSBTAG00000021587	GO:0004767|GO:0005515|GO:0005615|GO:0006685|GO:0016787|GO:0005575|GO:0005576|GO:0005615|GO:0006629|GO:0009056
ENSBTAG00000042723	9.14472e-05	0.00167858				ENSBTAG00000042723
ENSBTAG00000013270	9.32508e-05	0.00171041	F1MEM9_BOVIN		789903	ENSBTAG00000013270	GO:0005515|GO:0005739|GO:0005743|GO:0034551
ENSBTAG00000001816	9.3396e-05	0.00171179	E1B8B9_BOVIN		504608	ENSBTAG00000001816	GO:0005488|GO:0005739|GO:0005743|GO:0006810|GO:0016020|GO:0016021|GO:0055085|GO:0005575|GO:0005622|GO:0005623|GO:0005737|GO:0005739|GO:0006810|GO:0043226|GO:0055085
ENSBTAG00000025868	9.36539e-05	0.00171524	TLN1		783470	ENSBTAG00000025868	GO:0005575|GO:0005622|GO:0005623|GO:0005856|GO:0005886|GO:0007010|GO:0007155|GO:0043226
ENSBTAG00000010519	9.41145e-05	0.00172207	F1MXX8_BOVIN		528485	ENSBTAG00000010519	GO:0005515
ENSBTAG00000019214	9.41669e-05	0.00172207	USP14		505106	ENSBTAG00000019214	GO:0009056
ENSBTAG00000013495	9.51483e-05	0.00173872	WDFY3		789775	ENSBTAG00000013495
ENSBTAG00000000602	9.59161e-05	0.00175145	A6H7I6_BOVIN		504943	ENSBTAG00000000602	GO:0003677|GO:0003700|GO:0003706|GO:0003707|GO:0004872|GO:0004879|GO:0004886|GO:0005496|GO:0005515|GO:0005576|GO:0005618|GO:0005634|GO:0006351|GO:0006355|GO:0007154|GO:0008270|GO:0043401|GO:0043565|GO:0044212|GO:0045944|GO:0046872|GO:0048384|GO:0055012|GO:0060038|GO:0071300|GO:0005575|GO:0005576|GO:0005618|GO:0005622|GO:0005623|GO:0005634|GO:0006350|GO:0007165|GO:0008283|GO:0009058|GO:0030154|GO:…
ENSBTAG00000045547	9.68119e-05	0.00176649	LOC100296605		100296605	ENSBTAG00000045547
ENSBTAG00000013460	9.74919e-05	0.00177758	E1BBI5_BOVIN		538545	ENSBTAG00000013460	GO:0003676|GO:0003677|GO:0005515|GO:0005622|GO:0005634|GO:0008270|GO:0046872|GO:0005575|GO:0005622|GO:0005623|GO:0005634|GO:0043226
ENSBTAG00000013288	9.79544e-05	0.00178469	E1BE55_BOVIN		516567	ENSBTAG00000013288	GO:0003676|GO:0003723|GO:0005622|GO:0006396|GO:0005575|GO:0005622|GO:0005623|GO:0034641
ENSBTAG00000008330	9.83283e-05	0.00179017	F1MEX6_BOVIN		509774	ENSBTAG00000008330	GO:0005515|GO:0008270
ENSBTAG00000014979	9.8941e-05	0.00179999	C7H19orf28		526668	ENSBTAG00000014979	GO:0005575|GO:0005623|GO:0006810|GO:0055085
ENSBTAG00000047788	9.93805e-05	0.00180665	LOC100336482		100336482	ENSBTAG00000047788
ENSBTAG00000016644	0.000100091	0.00181822	E1BM61_BOVIN		525695	ENSBTAG00000016644	GO:0006508|GO:0008237|GO:0008270
ENSBTAG00000004402	0.000101246	0.00183785	SLMO2		616523	ENSBTAG00000004402
ENSBTAG00000007807	0.000101388	0.00183906	HSPA2			ENSBTAG00000007807
ENSBTAG00000043432	0.000101728	0.00184386				ENSBTAG00000043432
ENSBTAG00000019327	0.000101992	0.00184728	F1MMX2_BOVIN		532640	ENSBTAG00000019327	GO:0008270
ENSBTAG00000013627	0.000102135	0.00184812	Q3ZC44_BOVIN		513410	ENSBTAG00000013627	GO:0000166|GO:0003676|GO:0005515|GO:0030529|GO:0005575|GO:0005622|GO:0005623
ENSBTAG00000044898	0.000102188	0.00184812				ENSBTAG00000044898
ENSBTAG00000010843	0.000103837	0.00187655	A5PJQ6_BOVIN		534021	ENSBTAG00000010843	GO:0020037
ENSBTAG00000022489	0.000104677	0.00189034	E1BHN4_BOVIN		512869	ENSBTAG00000022489
ENSBTAG00000015844	0.000105114	0.00189685	TFPI2_BOVIN		360007	ENSBTAG00000015844	GO:0005575|GO:0005576|GO:0006950
ENSBTAG00000021965	0.000105305	0.00189888	A7YWC6_BOVIN		533984	ENSBTAG00000021965	GO:0003677|GO:0003697|GO:0003713|GO:0005488|GO:0005515|GO:0005634|GO:0005667|GO:0005730|GO:0006355|GO:0006357|GO:0005575|GO:0005622|GO:0005623|GO:0005634|GO:0005654|GO:0005730|GO:0043226|GO:0043234
ENSBTAG00000026977	0.000105739	0.00190532	PTPRQ		522188	ENSBTAG00000026977	GO:0006464
ENSBTAG00000018423	0.000105839	0.00190572	Q3SYZ5_BOVIN		533700	ENSBTAG00000018423	GO:0000166|GO:0000381|GO:0003676|GO:0003712|GO:0003724|GO:0003729|GO:0004386|GO:0005515|GO:0005524|GO:0005634|GO:0008026|GO:0016787|GO:0016818|GO:0030529|GO:0045893|GO:0071013|GO:0005575|GO:0005622|GO:0005623|GO:0005634|GO:0043226
ENSBTAG00000043202	0.000107856	0.00193956				ENSBTAG00000043202
ENSBTAG00000006755	0.000107876	0.00193956	SMAP_BOVIN		616182	ENSBTAG00000006755
ENSBTAG00000001417	0.000108634	0.00195033	F1MPP7_BOVIN		282576	ENSBTAG00000001417	GO:0003824|GO:0003996|GO:0005739|GO:0005759|GO:0006633|GO:0008152|GO:0015645|GO:0047760
ENSBTAG00000009383	0.000108634	0.00195033	E1BF29_BOVIN		508467	ENSBTAG00000009383	GO:0000166|GO:0000922|GO:0003777|GO:0005524|GO:0005819|GO:0005874|GO:0005876|GO:0007018|GO:0007051|GO:0007100|GO:0016585|GO:0019901|GO:0090307|GO:0005575|GO:0005622|GO:0005623|GO:0005856|GO:0043226|GO:0043234
ENSBTAG00000030567	0.00010885	0.00195277	ODF2		539043	ENSBTAG00000030567
ENSBTAG00000032782	0.00010903	0.00195458	INSC		784497	ENSBTAG00000032782
ENSBTAG00000004915	0.000112499	0.00201529	PROF1_BOVIN		513895	ENSBTAG00000004915	GO:0005575|GO:0005622|GO:0005623|GO:0005634|GO:0005737|GO:0005856|GO:0007010|GO:0009790|GO:0043226|GO:0048646|GO:0048856
ENSBTAG00000003084	0.000112773	0.00201873	A6QQN5_BOVIN		509393	ENSBTAG00000003084
ENSBTAG00000012736	0.000114598	0.00204842	E1BK88_BOVIN		505680	ENSBTAG00000012736	GO:0004045|GO:0005515|GO:0005739|GO:0006412|GO:0006412|GO:0009058
ENSBTAG00000048010	0.000114598	0.00204842	NUD14_BOVIN		100126049	ENSBTAG00000048010	GO:0005575|GO:0005622|GO:0005623|GO:0005737
ENSBTAG00000016350	0.00011514	0.00205518	E1BQ03_BOVIN		525378	ENSBTAG00000016350	GO:0005515|GO:0005634|GO:0008284|GO:0016604|GO:0043231|GO:0045892|GO:0051260
ENSBTAG00000038079	0.000115144	0.00205518	A2VDV3_BOVIN		781721	ENSBTAG00000038079
ENSBTAG00000016804	0.000115318	0.0020568	A5JIU1_BOVIN		281072	ENSBTAG00000016804	GO:0005488|GO:0005515|GO:0015630|GO:0032510|GO:0042267|GO:0043473|GO:0002376|GO:0005575|GO:0005622|GO:0005623|GO:0005856|GO:0006810|GO:0006950|GO:0016192|GO:0043226|GO:0043473
ENSBTAG00000004842	0.000115824	0.00206433	A4IFG8_BOVIN		538571	ENSBTAG00000004842	GO:0005488|GO:0005515|GO:0008270|GO:0046872
ENSBTAG00000011677	0.000117688	0.00209603	H11_BOVIN		513971	ENSBTAG00000011677	GO:0000786|GO:0003677|GO:0005515|GO:0005634|GO:0005694|GO:0006334|GO:0016584|GO:0005575|GO:0005622|GO:0005623|GO:0005634|GO:0005694|GO:0022607|GO:0043226|GO:0051276|GO:0065003
ENSBTAG00000007189	0.000118845	0.00211509	A4IFE2_BOVIN		540733	ENSBTAG00000007189	GO:0000151|GO:0002039|GO:0004842|GO:0005515|GO:0005634|GO:0005737|GO:0008270|GO:0009055|GO:0016567|GO:0031398|GO:0032436|GO:0042787|GO:0042803|GO:0046872|GO:0051865|GO:0005575|GO:0005622|GO:0005623|GO:0005634|GO:0005737|GO:0006464|GO:0009056|GO:0043226|GO:0043234
ENSBTAG00000011435	0.000120521	0.00214337	E1BP91_BOVIN		534122	ENSBTAG00000011435	GO:0004177|GO:0006508|GO:0008237|GO:0008270
ENSBTAG00000007812	0.000123006	0.00218598	NDUAD_BOVIN		338084	ENSBTAG00000007812	GO:0005575|GO:0005622|GO:0005623|GO:0005634|GO:0005654|GO:0005737|GO:0005739|GO:0006091|GO:0006810|GO:0008219|GO:0043226|GO:0043234
ENSBTAG00000042696	0.000123893	0.00219857				ENSBTAG00000042696
ENSBTAG00000000024	0.000123832	0.00219857	E1BE17_BOVIN		613923	ENSBTAG00000000024	GO:0005488
ENSBTAG00000003474	0.000124319	0.00220453	RAB15_BOVIN		614507	ENSBTAG00000003474	GO:0005575|GO:0005622|GO:0005623|GO:0005886|GO:0006810|GO:0006913|GO:0007165|GO:0009056|GO:0034641|GO:0034655|GO:0044281
ENSBTAG00000037527	0.000124423	0.00220478	F1N009_BOVIN		519922	ENSBTAG00000037527	GO:0003723|GO:0005524|GO:0006955|GO:0016740|GO:0002376
ENSBTAG00000000550	0.000125111	0.00221537	ATPD_BOVIN		338081	ENSBTAG00000000550	GO:0005575|GO:0005622|GO:0005623|GO:0005737|GO:0005739|GO:0006810|GO:0009056|GO:0009058|GO:0034641|GO:0034655|GO:0043226|GO:0043234|GO:0044281|GO:0055085
ENSBTAG00000043971	0.000127918	0.00226345	LOC789485		789485	ENSBTAG00000043971	GO:0005575|GO:0005623|GO:0007165|GO:0030154
ENSBTAG00000019225	0.000128212	0.00226702	S39AE_BOVIN		515437	ENSBTAG00000019225	GO:0005385|GO:0005783|GO:0005794|GO:0005886|GO:0006810|GO:0006811|GO:0006826|GO:0006829|GO:0015093|GO:0015684|GO:0016020|GO:0016021|GO:0030001|GO:0046873|GO:0055085|GO:0071577|GO:0005575|GO:0005623|GO:0005886|GO:0006810|GO:0055085
ENSBTAG00000002036	0.000128962	0.00227863	CACB1_BOVIN		327703	ENSBTAG00000002036	GO:0005216|GO:0005244|GO:0005245|GO:0005262|GO:0005515|GO:0005886|GO:0005891|GO:0006612|GO:0006810|GO:0006811|GO:0006816|GO:0008331|GO:0016020|GO:0016529|GO:0030315|GO:0034765|GO:0042383|GO:0051925|GO:0070588|GO:0005575|GO:0005622|GO:0005623|GO:0005737|GO:0005783|GO:0005886|GO:0006605|GO:0006810|GO:0043226|GO:0043234|GO:0055085
ENSBTAG00000017333	0.000130682	0.00230736	LOC520296		520296	ENSBTAG00000017333
ENSBTAG00000012545	0.000131176	0.00231443	CASC4_BOVIN		540780	ENSBTAG00000012545	GO:0005575|GO:0005623
ENSBTAG00000017764	0.000131524	0.0023189	HDAC4		517559	ENSBTAG00000017764	GO:0005575|GO:0005622|GO:0005623|GO:0005634|GO:0005654|GO:0043226|GO:0043234|GO:0051276
ENSBTAG00000016363	0.000132605	0.00233629	TFG		505171	ENSBTAG00000016363
ENSBTAG00000043047	0.000133266	0.00234625				ENSBTAG00000043047
ENSBTAG00000012393	0.000133491	0.00234853	Q3SZH5_BOVIN		527114	ENSBTAG00000012393	GO:0001543|GO:0001568|GO:0001658|GO:0001822|GO:0001991|GO:0001998|GO:0001999|GO:0002018|GO:0002019|GO:0002035|GO:0004867|GO:0005515|GO:0005615|GO:0007160|GO:0007186|GO:0007588|GO:0008065|GO:0008217|GO:0008285|GO:0009409|GO:0009651|GO:0010468|GO:0010535|GO:0010595|GO:0010698|GO:0010873|GO:0010951|GO:0014068|GO:0030162|GO:0030198|GO:0030432|GO:0031702|GO:0031703|GO:0032270|GO:0040018|GO:0042445|GO:…
ENSBTAG00000007847	0.000134664	0.00236746	EED_BOVIN		404183	ENSBTAG00000007847	GO:0000228|GO:0005575|GO:0005622|GO:0005623|GO:0005634|GO:0005654|GO:0005694|GO:0006350|GO:0006464|GO:0009058|GO:0034641|GO:0043226|GO:0043234|GO:0044281|GO:0051276
ENSBTAG00000004315	0.000135078	0.00237145	LOC789436		789436	ENSBTAG00000004315
ENSBTAG00000005364	0.000135105	0.00237145	HEM3_BOVIN		515614	ENSBTAG00000005364	GO:0006464|GO:0009058|GO:0034641|GO:0051186
ENSBTAG00000016006	0.00013518	0.00237145	E1BAT5_BOVIN		532856	ENSBTAG00000016006	GO:0001701|GO:0001894|GO:0005515|GO:0035264|GO:0048705|GO:0060323|GO:0060348
ENSBTAG00000000369	0.000136132	0.00238644	F1N6C4_BOVIN		538419	ENSBTAG00000000369	GO:0005515|GO:0008344|GO:0014069|GO:0017146|GO:0019717|GO:0031532|GO:0048149
ENSBTAG00000007480	0.000137618	0.00241071	Q3SZN4_BOVIN		507120	ENSBTAG00000007480	GO:0000166|GO:0003676|GO:0003730|GO:0005515|GO:0005634|GO:0005737|GO:0009411|GO:0010494|GO:0017148|GO:0030371|GO:0034063|GO:0045727|GO:0048255|GO:0070181|GO:0005575|GO:0005622|GO:0005623|GO:0005634|GO:0005737|GO:0022607|GO:0022618|GO:0034641|GO:0043226|GO:0065003
ENSBTAG00000013033	0.000137713	0.00241071	Q0VCV8_BOVIN		505888	ENSBTAG00000013033	GO:0005249|GO:0005515|GO:0006813|GO:0008076|GO:0016020|GO:0005575|GO:0005623|GO:0005886|GO:0006810|GO:0043234
ENSBTAG00000010948	0.00013992	0.0024476	A2VE46_BOVIN		532777	ENSBTAG00000010948	GO:0005247|GO:0005622|GO:0006821|GO:0016020|GO:0005575|GO:0005622|GO:0005623|GO:0006810
ENSBTAG00000009299	0.000140263	0.00245185	F1N139_BOVIN		540837	ENSBTAG00000009299
ENSBTAG00000015000	0.000142039	0.00248114	VCP		507345	ENSBTAG00000015000
ENSBTAG00000013271	0.000144611	0.00252426	NCOR1		507663	ENSBTAG00000013271
ENSBTAG00000000974	0.000146703	0.00255648	A7MBC5_BOVIN		509885	ENSBTAG00000000974	GO:0000166|GO:0004812|GO:0004822|GO:0005515|GO:0005524|GO:0005634|GO:0005737|GO:0006412|GO:0006418|GO:0006428|GO:0008270|GO:0016874|GO:0005575|GO:0005622|GO:0005623|GO:0005634|GO:0005737|GO:0006399|GO:0006412|GO:0006520|GO:0009058|GO:0034641|GO:0043226|GO:0044281
ENSBTAG00000002795	0.000146697	0.00255648	E1BJT5_BOVIN		100335533	ENSBTAG00000002795	GO:0000413|GO:0003755|GO:0006457|GO:0016853|GO:0006457|GO:0006464
ENSBTAG00000000480	0.000146769	0.00255648	Q3SWW7_BOVIN		767939	ENSBTAG00000000480	GO:0005488
ENSBTAG00000019219	0.000146991	0.00255853	SH2B1		506066	ENSBTAG00000019219	GO:0007165
ENSBTAG00000010968	0.000147358	0.00256311	TMED1_BOVIN		538144	ENSBTAG00000010968	GO:0005575|GO:0005623|GO:0005886|GO:0006810
ENSBTAG00000015996	0.0001505	0.0026159	GPC1		518114	ENSBTAG00000015996	GO:0005575|GO:0005576|GO:0005578|GO:0005623
ENSBTAG00000020093	0.000153412	0.00266464	CUL4A		617935	ENSBTAG00000020093	GO:0005575|GO:0005622|GO:0005623|GO:0009056|GO:0043234
ENSBTAG00000002623	0.000155027	0.00269078	Q3ZBW8_BOVIN		534171	ENSBTAG00000002623	GO:0001784|GO:0002820|GO:0005515|GO:0005634|GO:0005829|GO:0050732|GO:0050869
ENSBTAG00000021512	0.000158606	0.00275096	ZBTB7B		509019	ENSBTAG00000021512	GO:0005575|GO:0005622|GO:0005623
ENSBTAG00000013580	0.00016048	0.0027812	E1BFC2_BOVIN		536073	ENSBTAG00000013580	GO:0005506|GO:0005515|GO:0005634|GO:0009755|GO:0030521|GO:0033169|GO:0035556|GO:0045893|GO:0046293|GO:0050681|GO:0007165
ENSBTAG00000010355	0.000160576	0.0027812	Q29RR7_BOVIN		513985	ENSBTAG00000010355	GO:0005634|GO:0005737|GO:0005813|GO:0043231|GO:0005575|GO:0005622|GO:0005623|GO:0005634|GO:0005737|GO:0005815|GO:0005856|GO:0043226
ENSBTAG00000012170	0.000160836	0.00278375	F1MYJ9_BOVIN		526950	ENSBTAG00000012170	GO:0005515|GO:0005622
ENSBTAG00000000415	0.000161047	0.00278401	ERBB2IP		512866	ENSBTAG00000000415
ENSBTAG00000022590	0.000161078	0.00278401	F1MWX3_BOVIN		533049	ENSBTAG00000022590	GO:0005515|GO:0006955|GO:0016020|GO:0019882|GO:0042612|GO:0002376|GO:0005575|GO:0005623|GO:0005886|GO:0043234
ENSBTAG00000010230	0.000161226	0.00278461	CAN1_BOVIN		281661	ENSBTAG00000010230	GO:0004197|GO:0004198|GO:0005509|GO:0005515|GO:0005622|GO:0005737|GO:0005886|GO:0006508|GO:0008233|GO:0008234|GO:0016020|GO:0016787|GO:0005575|GO:0005622|GO:0005623|GO:0005737|GO:0005886
ENSBTAG00000021337	0.000166456	0.00287292	SBF1			ENSBTAG00000021337
ENSBTAG00000044425	0.000167156	0.00288297				ENSBTAG00000044425
ENSBTAG00000010432	0.000170366	0.00293628	EIF2D_BOVIN		511844	ENSBTAG00000010432	GO:0005575|GO:0005622|GO:0005623|GO:0005737|GO:0006412|GO:0009058
ENSBTAG00000022450	0.000171214	0.00294882	THAP9		508288	ENSBTAG00000022450
ENSBTAG00000015089	0.000174221	0.00299851	LEG1_BOVIN		326598	ENSBTAG00000015089	GO:0004871|GO:0005515|GO:0005529|GO:0005576|GO:0005578|GO:0005615|GO:0005622|GO:0007165|GO:0016936|GO:0031012|GO:0043123|GO:0045445|GO:0005575|GO:0005576|GO:0005578|GO:0005615|GO:0005622|GO:0005623|GO:0007165|GO:0030154|GO:0048856
ENSBTAG00000012975	0.000176348	0.00303298	VDAC2_BOVIN		786426	ENSBTAG00000012975	GO:0005575|GO:0005622|GO:0005623|GO:0005737|GO:0005739|GO:0006810|GO:0043226|GO:0043234|GO:0055085
ENSBTAG00000001352	0.000176724	0.00303732	SDCG3_BOVIN		513180	ENSBTAG00000001352	GO:0005575|GO:0005622|GO:0005623|GO:0005737
ENSBTAG00000000022	0.000177105	0.00304174	E1BD42_BOVIN		100139879	ENSBTAG00000000022	GO:0000776|GO:0005515|GO:0031080
ENSBTAG00000006186	0.000178483	0.00306326	KCTD3		505221	ENSBTAG00000006186	GO:0005575|GO:0005623|GO:0005886|GO:0006810|GO:0043234
ENSBTAG00000039163	0.000179256	0.00307439	A7MAZ5_BOVIN		509275	ENSBTAG00000039163	GO:0000786|GO:0003677|GO:0005515|GO:0005634|GO:0005694|GO:0006334|GO:0016584|GO:0005575|GO:0005622|GO:0005623|GO:0005634|GO:0005694|GO:0022607|GO:0043226|GO:0051276|GO:0065003
ENSBTAG00000011127	0.00018083	0.00309923	NUP205		520924	ENSBTAG00000011127
ENSBTAG00000003322	0.000182814	0.00313103	E1BEK7_BOVIN		522221	ENSBTAG00000003322	GO:0004835|GO:0006464|GO:0006464
ENSBTAG00000014215	0.00018334	0.00313785	CCDC86		540913	ENSBTAG00000014215
ENSBTAG00000009835	0.00018349	0.00313823	CACNA1G		282411	ENSBTAG00000009835	GO:0005575|GO:0005623|GO:0006810|GO:0055085
ENSBTAG00000046549	0.000184717	0.00315702	BICD2		282447	ENSBTAG00000046549
ENSBTAG00000002137	0.00018525	0.00316394	SUGT1_BOVIN		515509	ENSBTAG00000002137
ENSBTAG00000017482	0.000185413	0.00316452	INO1_BOVIN		509394	ENSBTAG00000017482	GO:0005575|GO:0005622|GO:0005623|GO:0005737|GO:0005975|GO:0006629|GO:0009058|GO:0044281
ENSBTAG00000013273	0.000186089	0.00317385	PIGL_BOVIN		507080	ENSBTAG00000013273	GO:0005575|GO:0005622|GO:0005623|GO:0005737|GO:0005783|GO:0006464|GO:0006629|GO:0009058|GO:0043226
ENSBTAG00000015374	0.000187779	0.00320046	COL22A1		521058	ENSBTAG00000015374	GO:0007155
ENSBTAG00000011339	0.000187919	0.00320063	TAF8_BOVIN		539938	ENSBTAG00000011339	GO:0005575|GO:0005622|GO:0005623|GO:0005634|GO:0005654|GO:0005737|GO:0006350|GO:0008283|GO:0009058|GO:0009790|GO:0030154|GO:0034641|GO:0040007|GO:0043226|GO:0043234|GO:0048856
ENSBTAG00000020297	0.000188562	0.00320934	A6QPL3_BOVIN		506958	ENSBTAG00000020297
ENSBTAG00000020620	0.000191172	0.00325152				ENSBTAG00000020620
ENSBTAG00000003652	0.000191727	0.00325869	TM128_BOVIN		513824	ENSBTAG00000003652	GO:0005575|GO:0005623
ENSBTAG00000012848	0.000192259	0.00326548	PTPRU		535675	ENSBTAG00000012848	GO:0005575|GO:0005623|GO:0006464
ENSBTAG00000012366	0.00019388	0.00329074	F1MZW1_BOVIN		515228	ENSBTAG00000012366	GO:0005739|GO:0031965|GO:0045111
ENSBTAG00000003460	0.00019463	0.00330118	TCEA1_BOVIN		505722	ENSBTAG00000003460	GO:0003676|GO:0003677|GO:0003746|GO:0005634|GO:0005654|GO:0006351|GO:0006354|GO:0006355|GO:0006357|GO:0006414|GO:0008270|GO:0030218|GO:0032784|GO:0045893|GO:0045944|GO:0046872|GO:0005575|GO:0005622|GO:0005623|GO:0005634|GO:0006350|GO:0006412|GO:0009058|GO:0034641|GO:0043226
ENSBTAG00000027766	0.000195801	0.00331875	A5PJL8_BOVIN		614671	ENSBTAG00000027766	GO:0005515|GO:0005581|GO:0005575|GO:0005576|GO:0005578
ENSBTAG00000018395	0.000197096	0.00333839	KIAA1217			ENSBTAG00000018395
ENSBTAG00000009811	0.000199727	0.00338063	BOP1		515056	ENSBTAG00000009811	GO:0005575|GO:0005622|GO:0005623|GO:0005634|GO:0034641|GO:0042254|GO:0043226
ENSBTAG00000038375	0.000201731	0.0034122	F1N2R1_BOVIN		100125834	ENSBTAG00000038375	GO:0005515|GO:0005856|GO:0005887|GO:0045121|GO:0051260
ENSBTAG00000032899	0.000208063	0.00351688	F1N7H2_BOVIN		781439	ENSBTAG00000032899	GO:0008152|GO:0008168
ENSBTAG00000007515	0.000208498	0.0035218	E1BIE5_BOVIN		505133	ENSBTAG00000007515	GO:0005515|GO:0016881|GO:0043687|GO:0006464
ENSBTAG00000019730	0.000208919	0.00352649	SFRS18		768209	ENSBTAG00000019730
ENSBTAG00000008167	0.000211919	0.00357468	TTC3		506569	ENSBTAG00000008167
ENSBTAG00000015724	0.000212328	0.00357913	F1MLW2_BOVIN		282643	ENSBTAG00000015724	GO:0005615|GO:0008289|GO:0005575|GO:0005576|GO:0005615
ENSBTAG00000017597	0.000212693	0.00358282	E1BF75_BOVIN		535035	ENSBTAG00000017597	GO:0000785|GO:0006275|GO:0034421
ENSBTAG00000007835	0.000214209	0.00360587	ALAT1_BOVIN		539188	ENSBTAG00000007835	GO:0003824|GO:0004021|GO:0005737|GO:0008152|GO:0008483|GO:0009058|GO:0016740|GO:0016769|GO:0016847|GO:0030170|GO:0042218|GO:0005575|GO:0005622|GO:0005623|GO:0005737|GO:0006520|GO:0009058|GO:0034641|GO:0044281
ENSBTAG00000011437	0.000218752	0.00367982	SIK1		529156	ENSBTAG00000011437	GO:0006464
ENSBTAG00000006667	0.0002192	0.00368484	F1MCU7_BOVIN		281753	ENSBTAG00000006667	GO:0003779|GO:0005198|GO:0005515|GO:0005545|GO:0005634|GO:0005794|GO:0005856|GO:0005886|GO:0008092|GO:0016020|GO:0030863|GO:0030866|GO:0032092|GO:0043231|GO:0043234|GO:0005575|GO:0005622|GO:0005623|GO:0005856|GO:0007010|GO:0043226
ENSBTAG00000005413	0.000219512	0.00368756	NLRC5			ENSBTAG00000005413
ENSBTAG00000009885	0.000220025	0.00369365	E1BJK7_BOVIN		507536	ENSBTAG00000009885	GO:0005739
ENSBTAG00000010285	0.000220764	0.00370295	A5PJU2_BOVIN		516574	ENSBTAG00000010285	GO:0005509|GO:0005515
ENSBTAG00000015554	0.00022088	0.00370295	F1MUW6_BOVIN		616786	ENSBTAG00000015554	GO:0005515
ENSBTAG00000021731	0.00022122	0.00370612	F1MWF9_BOVIN		514660	ENSBTAG00000021731	GO:0005160|GO:0005488|GO:0005515|GO:0006355|GO:0007165|GO:0016020|GO:0046332
ENSBTAG00000019182	0.000226514	0.00379222	Q0VBZ6_BOVIN		538533	ENSBTAG00000019182	GO:0000166|GO:0003676|GO:0005515|GO:0005634|GO:0005737|GO:0017091|GO:0017148|GO:0042036|GO:0048024|GO:0005575|GO:0005622|GO:0005623|GO:0005634|GO:0005737|GO:0043226
ENSBTAG00000011642	0.000228168	0.00381731	RBM27		516521	ENSBTAG00000011642	GO:0006397|GO:0034641
ENSBTAG00000018425	0.000228948	0.00382774	PSD7_BOVIN		512456	ENSBTAG00000018425	GO:0000502|GO:0005515|GO:0005575|GO:0005622|GO:0005623|GO:0043234
ENSBTAG00000003063	0.000229824	0.0038381	E1BD68_BOVIN		282087	ENSBTAG00000003063	GO:0000166|GO:0003676|GO:0003723|GO:0004437|GO:0004439|GO:0005515|GO:0006836|GO:0007612|GO:0016082|GO:0016191|GO:0016311|GO:0030117|GO:0034595|GO:0042578|GO:0046488|GO:0046856|GO:0048488|GO:0048489
ENSBTAG00000018637	0.00022988	0.0038381	F1MR07_BOVIN		613382	ENSBTAG00000018637	GO:0003824|GO:0008081|GO:0046872
ENSBTAG00000017976	0.000230837	0.00385146	ABL1		540876	ENSBTAG00000017976	GO:0006464
ENSBTAG00000021076	0.000232372	0.00387182	TNRC6B		528167	ENSBTAG00000021076
ENSBTAG00000003077	0.000232329	0.00387182	A6QQS0_BOVIN		513235	ENSBTAG00000003077	GO:0003676|GO:0005515|GO:0005622|GO:0005634|GO:0005737|GO:0005813|GO:0008270|GO:0043231|GO:0046872|GO:0005575|GO:0005622|GO:0005623|GO:0005634|GO:0005737|GO:0005815|GO:0005856|GO:0043226
ENSBTAG00000034633	0.000232594	0.00387289	ERO1LB		514361	ENSBTAG00000034633	GO:0005575|GO:0005622|GO:0005623|GO:0005737|GO:0005783|GO:0006457|GO:0006464|GO:0043226
ENSBTAG00000008619	0.000233074	0.00387825	F1MYS1_BOVIN			ENSBTAG00000008619	GO:0005515
ENSBTAG00000018258	0.000234258	0.00389313	SRSF2_BOVIN		508312	ENSBTAG00000018258	GO:0005575|GO:0005622|GO:0005623|GO:0005634|GO:0005654|GO:0006397|GO:0034641|GO:0043226
ENSBTAG00000010510	0.000234285	0.00389313	E1B9N7_BOVIN		512470	ENSBTAG00000010510	GO:0000166|GO:0003676|GO:0004386|GO:0005524|GO:0005739|GO:0008026|GO:0016787
ENSBTAG00000014884	0.000235974	0.00391589	HIPK3		538866	ENSBTAG00000014884	GO:0006464
ENSBTAG00000001729	0.000235876	0.00391589	DUS10_BOVIN		541175	ENSBTAG00000001729	GO:0005575|GO:0005622|GO:0005623|GO:0005634|GO:0005737|GO:0005794|GO:0006464|GO:0007165|GO:0043226
ENSBTAG00000015222	0.000237979	0.00394649	A6QPL0_BOVIN		615263	ENSBTAG00000015222
ENSBTAG00000010562	0.000239068	0.00396189	F1MN25_BOVIN		281051	ENSBTAG00000010562	GO:0005576|GO:0005737|GO:0009897|GO:0009986|GO:0016020|GO:0016337|GO:0030246|GO:0043199|GO:0050900
ENSBTAG00000004242	0.000239725	0.00397009	ARC1A_BOVIN		508402	ENSBTAG00000004242	GO:0003779|GO:0005515|GO:0005737|GO:0005856|GO:0030833|GO:0005575|GO:0005622|GO:0005623|GO:0005737|GO:0005856|GO:0043226
ENSBTAG00000014227	0.000240813	0.00398542	F1ML71_BOVIN		512310	ENSBTAG00000014227	GO:0004871|GO:0005515|GO:0005737|GO:0005739|GO:0005783|GO:0005794|GO:0007165|GO:0010629|GO:0031398|GO:0032410|GO:0043123|GO:0048471|GO:0050699|GO:0051224|GO:0005575|GO:0005622|GO:0005623|GO:0005737|GO:0005739|GO:0005783|GO:0005794|GO:0007165|GO:0043226
ENSBTAG00000042272	0.000241693	0.0039973				ENSBTAG00000042272
ENSBTAG00000018362	0.000242959	0.00401552	Q29RH9_BOVIN		540138	ENSBTAG00000018362	GO:0005634|GO:0005737|GO:0016021|GO:0031965|GO:0005575|GO:0005622|GO:0005623|GO:0005634|GO:0005635|GO:0005737|GO:0043226
ENSBTAG00000011234	0.000244374	0.00403619	F1N4K5_BOVIN		535530	ENSBTAG00000011234	GO:0000122|GO:0001542|GO:0001544|GO:0001547|GO:0001556|GO:0003677|GO:0003700|GO:0005515|GO:0005624|GO:0005634|GO:0005737|GO:0006351|GO:0006355|GO:0006915|GO:0006917|GO:0019901|GO:0030330|GO:0042593|GO:0043565|GO:0045648|GO:0045893|GO:0045944
ENSBTAG00000017734	0.000245925	0.00405908	VPS13A		519494	ENSBTAG00000017734
ENSBTAG00000000990	0.000249144	0.00410945	PSA2_BOVIN		781156	ENSBTAG00000000990	GO:0005575|GO:0005622|GO:0005623|GO:0005634|GO:0005737|GO:0009056|GO:0043226|GO:0043234
ENSBTAG00000009522	0.00024939	0.00411075	IF4E_BOVIN		281751	ENSBTAG00000009522	GO:0005575|GO:0005622|GO:0005623|GO:0005737|GO:0006412|GO:0009058|GO:0043234
ENSBTAG00000043590	0.00025028	0.00412265				ENSBTAG00000043590
ENSBTAG00000040518	0.000252294	0.00415305				ENSBTAG00000040518
ENSBTAG00000031088	0.000254605	0.00418828	LOC782038		782038	ENSBTAG00000031088
ENSBTAG00000042649	0.000256478	0.00421627				ENSBTAG00000042649
ENSBTAG00000001292	0.000257797	0.00423511	TRFL_BOVIN		280846	ENSBTAG00000001292	GO:0005515|GO:0005576|GO:0005737|GO:0006810|GO:0006811|GO:0006826|GO:0006879|GO:0008199|GO:0008201|GO:0008233|GO:0008236|GO:0016787|GO:0030141|GO:0042742|GO:0046872|GO:0055072|GO:0005575|GO:0005576|GO:0005622|GO:0005623|GO:0005737|GO:0006810|GO:0006950|GO:0016023|GO:0042592|GO:0043226
ENSBTAG00000011593	0.000259841	0.00426584	F1N7N1_BOVIN		493722	ENSBTAG00000011593	GO:0001570|GO:0003723|GO:0005515|GO:0005634|GO:0005886|GO:0008366|GO:0010628|GO:0042552|GO:0042692|GO:0042759
ENSBTAG00000006960	0.00026121	0.00428545	E1BF68_BOVIN		506405	ENSBTAG00000006960	GO:0000166|GO:0003676|GO:0004386|GO:0005524|GO:0006397|GO:0008026|GO:0016787|GO:0017111|GO:0006397|GO:0034641
ENSBTAG00000018730	0.000261883	0.00429361	LOC512915		512915	ENSBTAG00000018730	GO:0005575|GO:0005622|GO:0005623
ENSBTAG00000005957	0.000264176	0.00432832	F1MWN1_BOVIN		518622	ENSBTAG00000005957	GO:0005488|GO:0005515|GO:0005634|GO:0005737|GO:0006886|GO:0008262|GO:0008283|GO:0008565|GO:0005575|GO:0005622|GO:0005623|GO:0005634|GO:0005737|GO:0006810|GO:0008283|GO:0043226
ENSBTAG00000021141	0.000264497	0.0043307	A7MAZ7_BOVIN		281060	ENSBTAG00000021141	GO:0002456|GO:0005515|GO:0007166|GO:0009897|GO:0009986|GO:0042803|GO:0045065|GO:0050850|GO:0051607|GO:0002376|GO:0005575|GO:0005623|GO:0005886|GO:0007165|GO:0030154|GO:0048856
ENSBTAG00000014722	0.000264876	0.00433401	E1BP51_BOVIN		616726	ENSBTAG00000014722
ENSBTAG00000047491	0.000265244	0.00433714	CACNA1S			ENSBTAG00000047491	GO:0005575|GO:0005623|GO:0006810|GO:0055085
ENSBTAG00000016878	0.000266562	0.0043558	A7MBJ6_BOVIN		526642	ENSBTAG00000016878	GO:0005515
ENSBTAG00000012297	0.000268189	0.00437946	FAM65C		516658	ENSBTAG00000012297
ENSBTAG00000031917	0.000268536	0.00438222	F1MIX4_BOVIN		100298738	ENSBTAG00000031917	GO:0003676|GO:0043175
ENSBTAG00000018838	0.000270079	0.00440447	LOC616267		616267	ENSBTAG00000018838
ENSBTAG00000003669	0.000272255	0.00443701	F1N447_BOVIN		540746	ENSBTAG00000003669	GO:0005622|GO:0005634|GO:0005737|GO:0005886|GO:0008270|GO:0005575|GO:0005622|GO:0005623
ENSBTAG00000000797	0.000273467	0.00445381	RM09_BOVIN		505981	ENSBTAG00000000797	GO:0005575|GO:0005622|GO:0005623|GO:0005737|GO:0005739|GO:0005840|GO:0006412|GO:0009058|GO:0043226
ENSBTAG00000001153	0.00027533	0.00447905	TLE2		533595	ENSBTAG00000001153
ENSBTAG00000002126	0.000275381	0.00447905	F262_BOVIN		287019	ENSBTAG00000002126	GO:0000166|GO:0003824|GO:0003873|GO:0004331|GO:0005524|GO:0006000|GO:0006003|GO:0008152|GO:0016301|GO:0016310|GO:0016740|GO:0016787|GO:0005975|GO:0044281
ENSBTAG00000019855	0.00027976	0.00454726	MAP3K15		529335	ENSBTAG00000019855	GO:0006464
ENSBTAG00000011632	0.000280623	0.00455826	MLP3B_BOVIN		783185	ENSBTAG00000011632	GO:0005575|GO:0005622|GO:0005623|GO:0005737|GO:0005773|GO:0005856|GO:0006950|GO:0009056|GO:0022607|GO:0043226|GO:0043234
ENSBTAG00000012809	0.000287452	0.00466611	E1BJ48_BOVIN		615254	ENSBTAG00000012809	GO:0005509|GO:0008270
ENSBTAG00000000288	0.000289326	0.00469343	F1MQ83_BOVIN		781181	ENSBTAG00000000288	GO:0000184|GO:0005488|GO:0005515|GO:0005634|GO:0005737|GO:0016070|GO:0035145|GO:0042802|GO:0034641
ENSBTAG00000016456	0.00029019	0.00470433	LOC508226		508226	ENSBTAG00000016456	GO:0006464|GO:0007165
ENSBTAG00000004038	0.00029096	0.0047106	F1MFB7_BOVIN		506219	ENSBTAG00000004038	GO:0003867|GO:0005515|GO:0005739|GO:0008483|GO:0009448|GO:0030170|GO:0032144|GO:0042803|GO:0048148|GO:0006520|GO:0034641|GO:0044281
ENSBTAG00000007622	0.00029083	0.0047106	F1MMR6_BOVIN		282883	ENSBTAG00000007622	GO:0000045|GO:0004190|GO:0005515|GO:0005739|GO:0005764|GO:0006508|GO:0008233|GO:0016787|GO:0005575|GO:0005622|GO:0005623|GO:0005737|GO:0005739|GO:0005764|GO:0005773|GO:0006950|GO:0009056|GO:0022607|GO:0043226
ENSBTAG00000016764	0.00029153	0.00471672	UBA1_BOVIN		282869	ENSBTAG00000016764	GO:0000166|GO:0003824|GO:0005488|GO:0005515|GO:0005524|GO:0006464|GO:0008152|GO:0008641|GO:0016874|GO:0006464
ENSBTAG00000000380	0.000294126	0.00475487	SPXN_BOVIN		509493	ENSBTAG00000000380	GO:0005575|GO:0005576|GO:0005622|GO:0005623|GO:0005634|GO:0005737|GO:0016023|GO:0043226
ENSBTAG00000011257	0.000294275	0.00475487	ASAH1_BOVIN		510620	ENSBTAG00000011257	GO:0005575|GO:0005622|GO:0005623|GO:0005737|GO:0005764|GO:0005773|GO:0006629|GO:0043226
ENSBTAG00000018901	0.000295507	0.00477163	E1BGJ9_BOVIN		615119	ENSBTAG00000018901	GO:0005488|GO:0005515|GO:0016070|GO:0034641
ENSBTAG00000046524	0.000296288	0.0047811				ENSBTAG00000046524
ENSBTAG00000017894	0.000299197	0.00482488	CAD		504261	ENSBTAG00000017894	GO:0006520|GO:0009058|GO:0034641|GO:0044281
ENSBTAG00000011623	0.000300823	0.0048479	VMP1_BOVIN		508631	ENSBTAG00000011623	GO:0005783|GO:0016020|GO:0016021|GO:0033116|GO:0005575|GO:0005622|GO:0005623|GO:0005737|GO:0043226
ENSBTAG00000001728	0.000301137	0.00484979	IGSF10		537487	ENSBTAG00000001728
ENSBTAG00000046213	0.000303277	0.00488105				ENSBTAG00000046213
ENSBTAG00000019255	0.000307138	0.00493661	F1MKR6_BOVIN		497024	ENSBTAG00000019255	GO:0000785|GO:0003677|GO:0003700|GO:0005515|GO:0005634|GO:0005737|GO:0005813|GO:0005886|GO:0006351|GO:0006355|GO:0019904|GO:0030194|GO:0030968|GO:0034599|GO:0043565|GO:0045893|GO:0045944|GO:0045995|GO:0046983|GO:2000121|GO:2000379
ENSBTAG00000010050	0.000307533	0.00493661	COL16A1		507010	ENSBTAG00000010050	GO:0007155
ENSBTAG00000002690	0.00030743	0.00493661	BLZF1		504820	ENSBTAG00000002690
ENSBTAG00000009047	0.000307488	0.00493661	YPEL3_BOVIN		787498	ENSBTAG00000009047	GO:0005575|GO:0005622|GO:0005623|GO:0005634|GO:0005730|GO:0043226
ENSBTAG00000004443	0.000308246	0.00494159				ENSBTAG00000004443
ENSBTAG00000009337	0.000308246	0.00494159	PNML1_BOVIN		532062	ENSBTAG00000009337
ENSBTAG00000043261	0.000312243	0.00500241				ENSBTAG00000043261
ENSBTAG00000003239	0.000313561	0.00502025	E1BGE2_BOVIN		510487	ENSBTAG00000003239	GO:0005488|GO:0005515|GO:0005730|GO:0006364
ENSBTAG00000010447	0.000315921	0.00505473	Q0P5E0_BOVIN		508832	ENSBTAG00000010447	GO:0004871|GO:0005794|GO:0005886|GO:0006935|GO:0006952|GO:0007165|GO:0005575|GO:0005622|GO:0005623|GO:0005737|GO:0005794|GO:0005886|GO:0006950|GO:0007165|GO:0040011|GO:0043226
ENSBTAG00000039172	0.000316227	0.00505634	RABGAP1		519260	ENSBTAG00000039172	GO:0005575|GO:0005622|GO:0005623
ENSBTAG00000020542	0.000316468	0.0050569	F1N7A7_BOVIN		617777	ENSBTAG00000020542	GO:0005515
ENSBTAG00000020865	0.000317975	0.00507768	A0JN70_BOVIN		535054	ENSBTAG00000020865	GO:0001819|GO:0004842|GO:0005515|GO:0016567|GO:0030890|GO:0031398|GO:0032496|GO:0034141|GO:0034145|GO:0043123|GO:0043331|GO:0050871|GO:0006464
ENSBTAG00000031299	0.000318197	0.00507792	E1B8P6_BOVIN		787173	ENSBTAG00000031299
ENSBTAG00000007128	0.000319386	0.00509359	F1MYA8_BOVIN		534369	ENSBTAG00000007128	GO:0000166|GO:0003824|GO:0005524|GO:0006200|GO:0006754|GO:0006812|GO:0008152|GO:0015662|GO:0016020|GO:0016021|GO:0016887|GO:0046872|GO:0005575|GO:0005623|GO:0006810|GO:0009056|GO:0009058|GO:0034641|GO:0034655|GO:0044281
ENSBTAG00000018663	0.00032025	0.00510405	F1MRM8_BOVIN		535664	ENSBTAG00000018663	GO:0004930|GO:0005515|GO:0005739|GO:0007186|GO:0016021|GO:0005575|GO:0005623|GO:0007165
ENSBTAG00000008807	0.000321118	0.00511457	FXL22_BOVIN		513821	ENSBTAG00000008807
ENSBTAG00000007123	0.000322903	0.00513966	ENSA		281142	ENSBTAG00000007123
ENSBTAG00000007840	0.000327526	0.00520987	F1MMP6_BOVIN		407159	ENSBTAG00000007840	GO:0004420|GO:0005789|GO:0005792|GO:0006695|GO:0008299|GO:0008542|GO:0009790|GO:0015936|GO:0016021|GO:0016616|GO:0043407|GO:0050661|GO:0050662|GO:0055114|GO:0005575|GO:0005622|GO:0005623|GO:0005737|GO:0005783|GO:0006629|GO:0009058|GO:0009790|GO:0034641|GO:0043226|GO:0044281|GO:0050877|GO:0051186
ENSBTAG00000007554	0.000332333	0.00528291	IFI6_BOVIN		512913	ENSBTAG00000007554	GO:0005575|GO:0005622|GO:0005623|GO:0005737|GO:0005739|GO:0007005|GO:0008219|GO:0043226
ENSBTAG00000009839	0.00033567	0.0053325	F1MRG0_BOVIN		613498	ENSBTAG00000009839	GO:0004364|GO:0004602|GO:0005739|GO:0005743|GO:0006749|GO:0015035|GO:0030288|GO:0005575|GO:0005623|GO:0030312
ENSBTAG00000045986	0.000339227	0.00538172	MIA2			ENSBTAG00000045986
ENSBTAG00000009302	0.000339644	0.00538172	RCAN2_BOVIN		525636	ENSBTAG00000009302	GO:0007165
ENSBTAG00000000357	0.000339448	0.00538172	LOC533821		533821	ENSBTAG00000000357	GO:0006464
ENSBTAG00000019792	0.000339227	0.00538172	F1N294_BOVIN			ENSBTAG00000019792	GO:0016021|GO:0046415|GO:0055085|GO:0005575|GO:0005623|GO:0006810|GO:0034641|GO:0044281|GO:0055085
ENSBTAG00000046526	0.00034083	0.00539703	ISCA1_BOVIN		514652	ENSBTAG00000046526	GO:0005575|GO:0005622|GO:0005623|GO:0005737|GO:0005739|GO:0009058|GO:0043226|GO:0051186
ENSBTAG00000005762	0.000342673	0.00542271	LYNX1_BOVIN		516158	ENSBTAG00000005762	GO:0005575|GO:0005623|GO:0005886
ENSBTAG00000034689	0.000344135	0.00544234	ZNRF1		509076	ENSBTAG00000034689	GO:0006259|GO:0006950|GO:0034641
ENSBTAG00000012509	0.000348073	0.00550107	A2VDT2_BOVIN		507571	ENSBTAG00000012509	GO:0000166|GO:0003713|GO:0004672|GO:0004674|GO:0005515|GO:0005524|GO:0005634|GO:0006468|GO:0007520|GO:0016301|GO:0016310|GO:0016772|GO:0043231|GO:0045893|GO:0005575|GO:0005622|GO:0005623|GO:0005634|GO:0006464|GO:0030154|GO:0043226|GO:0048646|GO:0048856
ENSBTAG00000031435	0.000348575	0.00550193	SELT		783831	ENSBTAG00000031435	GO:0042592
ENSBTAG00000021394	0.00034841	0.00550193	FITM1_BOVIN		510040	ENSBTAG00000021394	GO:0005575|GO:0005622|GO:0005623|GO:0005737|GO:0005783|GO:0043226
ENSBTAG00000000955	0.000351087	0.00553802	RBM41		536054	ENSBTAG00000000955
ENSBTAG00000040381	0.000352689	0.00555972	A8E4M3_BOVIN		100126179	ENSBTAG00000040381	GO:0003676|GO:0005622|GO:0006355|GO:0008270|GO:0046872|GO:0005575|GO:0005622|GO:0005623
ENSBTAG00000021768	0.000353229	0.00556466	E1BIN6_BOVIN		512960	ENSBTAG00000021768
ENSBTAG00000039594	0.000353591	0.0055668	ZNF862		100139854	ENSBTAG00000039594	GO:0005575|GO:0005622|GO:0005623
ENSBTAG00000008590	0.000355102	0.005587	F1MZE4_BOVIN		515086	ENSBTAG00000008590	GO:0003676|GO:0005515
ENSBTAG00000009780	0.000356069	0.00559863	GTF2I_BOVIN		534669	ENSBTAG00000009780	GO:0003677|GO:0005515|GO:0005634|GO:0005737|GO:0006351|GO:0006355|GO:0009790|GO:0016525|GO:0042995|GO:0043025|GO:0051019|GO:0005575|GO:0005622|GO:0005623|GO:0005634|GO:0005737|GO:0006350|GO:0009058|GO:0034641|GO:0043226
ENSBTAG00000001506	0.000360595	0.00566495	E1B8E7_BOVIN		615059	ENSBTAG00000001506	GO:0000132|GO:0002039|GO:0005488|GO:0005515|GO:0005624|GO:0005634|GO:0005737|GO:0005770|GO:0005776|GO:0005783|GO:0005794|GO:0005829|GO:0006890|GO:0007030|GO:0030424|GO:0030425|GO:0030659|GO:0034452|GO:0043234|GO:0045505|GO:0047496|GO:0048487|GO:0005575|GO:0005622|GO:0005623|GO:0005634|GO:0005737|GO:0043226
ENSBTAG00000007665	0.000360748	0.00566495	B0JYL2_BOVIN		281358	ENSBTAG00000007665	GO:0001501|GO:0002158|GO:0004872|GO:0008217|GO:0008528|GO:0016020|GO:0033688|GO:0003013|GO:0005575|GO:0005623|GO:0008283|GO:0048856
ENSBTAG00000000658	0.000363373	0.00570252	KIAA1875			ENSBTAG00000000658
ENSBTAG00000021225	0.000365312	0.00572929	F1N0J7_BOVIN		785849	ENSBTAG00000021225	GO:0005515|GO:0005739|GO:0080008
ENSBTAG00000011046	0.000368343	0.00577313	Q08DX5_BOVIN		515462	ENSBTAG00000011046	GO:0000166|GO:0004672|GO:0004674|GO:0005515|GO:0005524|GO:0005634|GO:0005675|GO:0005737|GO:0005739|GO:0006366|GO:0006468|GO:0008022|GO:0008094|GO:0008353|GO:0016301|GO:0016310|GO:0016772|GO:0045944|GO:0006464
ENSBTAG00000002450	0.000368661	0.00577443	FAM111A			ENSBTAG00000002450
ENSBTAG00000003201	0.000368991	0.00577592	F1N081_BOVIN		281169	ENSBTAG00000003201	GO:0008318|GO:0016740|GO:0018342|GO:0030548|GO:0045213|GO:0006464|GO:0007267|GO:0009058|GO:0050877
ENSBTAG00000001851	0.000369743	0.00578033	F1MTP2_BOVIN		508916	ENSBTAG00000001851
ENSBTAG00000046162	0.000369713	0.00578033	ZNF385C			ENSBTAG00000046162	GO:0005575|GO:0005622|GO:0005623
ENSBTAG00000010774	0.000370662	0.005791	NUSAP_BOVIN		100299874	ENSBTAG00000010774	GO:0005575|GO:0005622|GO:0005623|GO:0005634|GO:0005694|GO:0005730|GO:0005737|GO:0005856|GO:0007010|GO:0007049|GO:0007059|GO:0007067|GO:0043226|GO:0043234|GO:0051276|GO:0051301
ENSBTAG00000020405	0.000372341	0.00581104	NDUB9_BOVIN		327660	ENSBTAG00000020405	GO:0005575|GO:0005622|GO:0005623|GO:0005737|GO:0005739|GO:0006091|GO:0006810|GO:0043226|GO:0043234
ENSBTAG00000034225	0.000372418	0.00581104	LOC538699		538699	ENSBTAG00000034225	GO:0005575|GO:0005622|GO:0005623|GO:0005634|GO:0043226
ENSBTAG00000020760	0.000372961	0.00581582	SNP29_BOVIN		532261	ENSBTAG00000020760	GO:0005575|GO:0005622|GO:0005623|GO:0005634|GO:0005737|GO:0005886|GO:0006810|GO:0043226
ENSBTAG00000020148	0.000374366	0.00583402	TIE2_BOVIN		280939	ENSBTAG00000020148	GO:0000166|GO:0001525|GO:0004672|GO:0004674|GO:0004713|GO:0004714|GO:0004872|GO:0005509|GO:0005515|GO:0005524|GO:0005887|GO:0005902|GO:0006468|GO:0006916|GO:0007160|GO:0007169|GO:0009986|GO:0016020|GO:0016021|GO:0016301|GO:0016310|GO:0016323|GO:0016324|GO:0016337|GO:0016740|GO:0016772|GO:0030097|GO:0030334|GO:0033138|GO:0045121|GO:0045765|GO:0045785|GO:0051259|GO:0051897|GO:0070374|GO:0002376|GO:…
ENSBTAG00000019197	0.000376056	0.00585665	C13H10orf18		785666	ENSBTAG00000019197
ENSBTAG00000043224	0.000376939	0.00586296				ENSBTAG00000043224
ENSBTAG00000009305	0.000376726	0.00586296	ANKRD27		100336371	ENSBTAG00000009305
ENSBTAG00000003021	0.000377401	0.00586644	A0JNC9_BOVIN		540741	ENSBTAG00000003021	GO:0001503|GO:0001701|GO:0001829|GO:0001889|GO:0001892|GO:0003676|GO:0003677|GO:0003690|GO:0003700|GO:0005515|GO:0005622|GO:0005634|GO:0006351|GO:0006355|GO:0008022|GO:0008134|GO:0008270|GO:0030219|GO:0030324|GO:0035326|GO:0042802|GO:0042803|GO:0042826|GO:0043353|GO:0043565|GO:0043923|GO:0044212|GO:0045893|GO:0045944|GO:0048596|GO:0048706|GO:0060136|GO:0060216|GO:0071837|GO:0005575|GO:0005622|GO:…
ENSBTAG00000026819	0.00037948	0.00589503	HDAC7		509843	ENSBTAG00000026819	GO:0005575|GO:0005622|GO:0005623|GO:0005634|GO:0005654|GO:0043226|GO:0043234|GO:0051276
ENSBTAG00000030686	0.000380049	0.00590013	F1N2C2_BOVIN		522059	ENSBTAG00000030686	GO:0003676|GO:0005515|GO:0005634
ENSBTAG00000009976	0.000380352	0.00590109				ENSBTAG00000009976
ENSBTAG00000034659	0.00038412	0.0059558	UBTD2_BOVIN		541134	ENSBTAG00000034659	GO:0005575|GO:0005622|GO:0005623|GO:0005737
ENSBTAG00000009012	0.000387692	0.00600361	PTX3		541148	ENSBTAG00000009012
ENSBTAG00000020041	0.000387524	0.00600361	FAM13B			ENSBTAG00000020041	GO:0005575|GO:0005622|GO:0005623|GO:0007165
ENSBTAG00000030805	0.000388817	0.00601723	SHISA4		617754	ENSBTAG00000030805
ENSBTAG00000043447	0.00038975	0.00602786				ENSBTAG00000043447
ENSBTAG00000025571	0.000391866	0.00605679	F1MJC2_BOVIN		614102	ENSBTAG00000025571	GO:0003735|GO:0005622|GO:0005739|GO:0005763|GO:0005840|GO:0006412|GO:0005575|GO:0005622|GO:0005623|GO:0005737|GO:0005840|GO:0006412|GO:0009058|GO:0043226
ENSBTAG00000048070	0.000392834	0.00606792				ENSBTAG00000048070
ENSBTAG00000004203	0.000393788	0.00607884	F1MT37_BOVIN		510197	ENSBTAG00000004203	GO:0005515|GO:0005769|GO:0005770|GO:0006904|GO:0016192|GO:0030897|GO:0032400|GO:0032418|GO:0048471|GO:0006810|GO:0016192
ENSBTAG00000010422	0.000395276	0.00609798	F1MYE6_BOVIN		617795	ENSBTAG00000010422	GO:0000122|GO:0002039|GO:0004842|GO:0005515|GO:0005622|GO:0005626|GO:0005634|GO:0005654|GO:0005730|GO:0005737|GO:0006461|GO:0007089|GO:0008270|GO:0016567|GO:0016604|GO:0019899|GO:0030163|GO:0031648|GO:0032436|GO:0034504|GO:0042176|GO:0042787|GO:0042802|GO:0043066|GO:0043234|GO:0043518|GO:0045184|GO:0045787|GO:0045892|GO:0045931|GO:0046677|GO:0071157|GO:0071456|GO:0005575|GO:0005622|GO:0005623|GO:…
ENSBTAG00000006417	0.000398584	0.00614239	E1BJH1_BOVIN			ENSBTAG00000006417	GO:0005515|GO:0005634
ENSBTAG00000018879	0.000398655	0.00614239	ZNF451		529894	ENSBTAG00000018879	GO:0005575|GO:0005622|GO:0005623
ENSBTAG00000018272	0.000399791	0.00615603	F1MGR3_BOVIN		535394	ENSBTAG00000018272	GO:0000118|GO:0003677|GO:0003700|GO:0005515|GO:0005634|GO:0005739|GO:0006338|GO:0006355|GO:0008270|GO:0043565
ENSBTAG00000011425	0.000400257	0.00615934	E1BPA0_BOVIN		100138017	ENSBTAG00000011425	GO:0004721|GO:0004725|GO:0006468|GO:0006470|GO:0008286|GO:0016311|GO:0016787|GO:0016791|GO:0035335|GO:0006464
ENSBTAG00000031252	0.000402632	0.00619201	A5D7E6_BOVIN		100335281	ENSBTAG00000031252	GO:0005515|GO:0016020|GO:0016021|GO:0005575|GO:0005623
ENSBTAG00000001133	0.000403189	0.0061967	KIAA0564			ENSBTAG00000001133
ENSBTAG00000001617	0.000404067	0.00620631	F1N5U1_BOVIN		508575	ENSBTAG00000001617	GO:0000209|GO:0001824|GO:0004842|GO:0005515|GO:0005622|GO:0005737|GO:0005794|GO:0006464|GO:0008270|GO:0016881|GO:0043066|GO:0043231|GO:0005575|GO:0005622|GO:0005623|GO:0006464
ENSBTAG00000031806	0.000406276	0.00623634	F1N0K1_BOVIN		512477	ENSBTAG00000031806	GO:0005622|GO:0008270|GO:0005575|GO:0005622|GO:0005623
ENSBTAG00000018603	0.000407061	0.00624448	E1BFA9_BOVIN		518756	ENSBTAG00000018603	GO:0001843|GO:0009986|GO:0030510
ENSBTAG00000008032	0.000409175	0.00627299	F1N6J8_BOVIN		616404	ENSBTAG00000008032
ENSBTAG00000003687	0.000410233	0.00628529	FOXK2		532359	ENSBTAG00000003687
ENSBTAG00000004893	0.000410568	0.0062865	ACOX3		510065	ENSBTAG00000004893	GO:0005575|GO:0005622|GO:0005623|GO:0005737|GO:0005777|GO:0006629|GO:0009056|GO:0043226|GO:0044281
ENSBTAG00000025669	0.000421316	0.00644705	Q2HJA3_BOVIN		768038	ENSBTAG00000025669	GO:0005794|GO:0006486|GO:0008378|GO:0016020|GO:0016021|GO:0016740|GO:0016757|GO:0005575|GO:0005622|GO:0005623|GO:0005737|GO:0005794|GO:0005975|GO:0006464|GO:0009058|GO:0043226
ENSBTAG00000009049	0.000424409	0.00649034	F1MXP0_BOVIN		507581	ENSBTAG00000009049
ENSBTAG00000002531	0.000426106	0.00651224	RHG10_BOVIN		510704	ENSBTAG00000002531	GO:0005575|GO:0005622|GO:0005623|GO:0005737|GO:0005886|GO:0007010|GO:0007165|GO:0022607
ENSBTAG00000018185	0.000427073	0.00652295	E1BHZ2_BOVIN		535831	ENSBTAG00000018185	GO:0005515|GO:0035556|GO:0007165
ENSBTAG00000003842	0.000427556	0.00652627	RABX5_BOVIN		282335	ENSBTAG00000003842	GO:0003677|GO:0005515|GO:0005737|GO:0005768|GO:0005769|GO:0006810|GO:0006897|GO:0008270|GO:0015031|GO:0046872|GO:0055037|GO:0005575|GO:0005622|GO:0005623|GO:0005737|GO:0005768|GO:0006810|GO:0016192|GO:0043226|GO:0061024
ENSBTAG00000047362	0.000430667	0.00656967	A4IF88_BOVIN		281445	ENSBTAG00000047362	GO:0001701|GO:0005509|GO:0043010
ENSBTAG00000046033	0.000434919	0.00663042	UBFD1		100125938	ENSBTAG00000046033
ENSBTAG00000018402	0.000436687	0.00665325	E1BCC2_BOVIN		541277	ENSBTAG00000018402	GO:0003700|GO:0006351|GO:0006355|GO:0006970|GO:0006350|GO:0009058|GO:0034641
ENSBTAG00000009552	0.000437587	0.00666282	F1N7J2_BOVIN		282641	ENSBTAG00000009552	GO:0000166|GO:0003824|GO:0005388|GO:0005524|GO:0006754|GO:0006812|GO:0008152|GO:0015662|GO:0016020|GO:0046872|GO:0070588|GO:0005575|GO:0005623|GO:0006810|GO:0009058|GO:0034641|GO:0044281|GO:0055085
ENSBTAG00000015700	0.000438103	0.00666655	E1BBR7_BOVIN		539782	ENSBTAG00000015700	GO:0005515|GO:0005783|GO:0016021|GO:0019367|GO:0034625|GO:0034626|GO:0042761|GO:0005575|GO:0005623
ENSBTAG00000004307	0.000441439	0.00671316	F1MT69_BOVIN		511223	ENSBTAG00000004307	GO:0005764|GO:0005768|GO:0005770|GO:0043130
ENSBTAG00000044185	0.000447307	0.00679818	E1BE01_BOVIN		534321	ENSBTAG00000044185	GO:0000122|GO:0000902|GO:0001701|GO:0003677|GO:0003700|GO:0005515|GO:0005634|GO:0006351|GO:0006355|GO:0009791|GO:0016458|GO:0021778|GO:0030097|GO:0032332|GO:0035051|GO:0042692|GO:0043565|GO:0044212|GO:0045165|GO:0045892|GO:0045893|GO:0046982|GO:0048709|GO:0048821|GO:0051216|GO:0061036|GO:0071560|GO:2000741
ENSBTAG00000045316	0.000447713	0.00680014				ENSBTAG00000045316
ENSBTAG00000027173	0.000448946	0.00681465	CHP1_BOVIN		512662	ENSBTAG00000027173	GO:0005575|GO:0005622|GO:0005623|GO:0005737
ENSBTAG00000016675	0.000452686	0.00686718	ANAPC7		535072	ENSBTAG00000016675
ENSBTAG00000020149	0.000455492	0.00690214	RNH2B_BOVIN		509258	ENSBTAG00000020149	GO:0005575|GO:0005622|GO:0005623|GO:0005634|GO:0009056|GO:0034641|GO:0043226|GO:0043234
ENSBTAG00000047883	0.000455552	0.00690214				ENSBTAG00000047883
ENSBTAG00000043359	0.000458452	0.00694179				ENSBTAG00000043359
ENSBTAG00000026266	0.000461272	0.00697588	ML12B_BOVIN		100336093	ENSBTAG00000026266	GO:0005575|GO:0005622|GO:0005623|GO:0005856|GO:0043226|GO:0043234
ENSBTAG00000019124	0.000461034	0.00697588	E1B7E9_BOVIN		782397	ENSBTAG00000019124	GO:0005515|GO:0008190|GO:0008286|GO:0019933|GO:0045947
ENSBTAG00000046467	0.000462643	0.00699231	TP4A3_BOVIN		100137722	ENSBTAG00000046467	GO:0005575|GO:0005622|GO:0005623|GO:0005737|GO:0005768|GO:0005886|GO:0006464|GO:0043226
ENSBTAG00000011095	0.000463919	0.00700728	FACR2_BOVIN		534380	ENSBTAG00000011095	GO:0005575|GO:0005622|GO:0005623|GO:0005737|GO:0005777|GO:0005783|GO:0006629|GO:0009058|GO:0043226
ENSBTAG00000020330	0.00046641	0.00704058	BTG1_BOVIN		281032	ENSBTAG00000020330	GO:0005575|GO:0005622|GO:0005623|GO:0005634|GO:0005737|GO:0006464|GO:0043226|GO:0044281
ENSBTAG00000021246	0.000469373	0.00708096	CJ032_BOVIN		613274	ENSBTAG00000021246
ENSBTAG00000039682	0.000471307	0.00710576	MTUS1_BOVIN		515016	ENSBTAG00000039682	GO:0005575|GO:0005622|GO:0005623|GO:0005634|GO:0005737|GO:0005739|GO:0005794|GO:0005886|GO:0007049|GO:0043226
ENSBTAG00000016281	0.000474426	0.00714403	A5D7C6_BOVIN		286818	ENSBTAG00000016281	GO:0004252|GO:0005634|GO:0005737|GO:0006508|GO:0008236
ENSBTAG00000019313	0.000474232	0.00714403	ZMIZ1		616740	ENSBTAG00000019313
ENSBTAG00000012649	0.000477164	0.00718086	NAA38_BOVIN		613630	ENSBTAG00000012649	GO:0005575|GO:0005622|GO:0005623|GO:0005634|GO:0006397|GO:0034641|GO:0043226
ENSBTAG00000008527	0.000482542	0.00725733	SRSF6		507828	ENSBTAG00000008527
ENSBTAG00000007204	0.000484098	0.00727628	K2C80_BOVIN		522400	ENSBTAG00000007204	GO:0005575|GO:0005622|GO:0005623|GO:0005856|GO:0043226|GO:0043234
ENSBTAG00000018433	0.000484434	0.00727688	FAM116A		537662	ENSBTAG00000018433
ENSBTAG00000016198	0.000485349	0.00728617	LOC784935		784935	ENSBTAG00000016198	GO:0005575|GO:0005622|GO:0005623|GO:0005634|GO:0005654|GO:0006464|GO:0043226|GO:0043234|GO:0051276
ENSBTAG00000025021	0.000486522	0.00729932				ENSBTAG00000025021	GO:0007010
ENSBTAG00000010292	0.000487007	0.00730213	F1MI41_BOVIN		533098	ENSBTAG00000010292	GO:0005515
ENSBTAG00000006040	0.000491293	0.0073619	UHRF1BP1L		520720	ENSBTAG00000006040
ENSBTAG00000012070	0.000491806	0.0073651	INTS2		534471	ENSBTAG00000012070
ENSBTAG00000010982	0.000493231	0.00738194	UBE2B_BOVIN		512207	ENSBTAG00000010982	GO:0000003|GO:0000228|GO:0005575|GO:0005622|GO:0005623|GO:0005634|GO:0005694|GO:0005737|GO:0005886|GO:0006259|GO:0006464|GO:0006950|GO:0007010|GO:0007049|GO:0007165|GO:0009056|GO:0009790|GO:0022607|GO:0030154|GO:0034641|GO:0043226|GO:0044281|GO:0048646|GO:0048856|GO:0051276
ENSBTAG00000021323	0.000494027	0.00738934	AGFG1_BOVIN		536149	ENSBTAG00000021323	GO:0001675|GO:0003677|GO:0005634|GO:0006810|GO:0007275|GO:0007283|GO:0007289|GO:0008060|GO:0008270|GO:0016023|GO:0030154|GO:0031410|GO:0032312|GO:0042995|GO:0043025|GO:0045109|GO:0046872|GO:0000003|GO:0005575|GO:0005622|GO:0005623|GO:0005634|GO:0005737|GO:0006810|GO:0007010|GO:0016023|GO:0022607|GO:0030154|GO:0043226|GO:0048646|GO:0048856
ENSBTAG00000008150	0.000497645	0.00742989	IPKA_BOVIN		613524	ENSBTAG00000008150	GO:0005575|GO:0005622|GO:0005623|GO:0005634|GO:0005737|GO:0043226
ENSBTAG00000037661	0.000497264	0.00742989	DENND1B			ENSBTAG00000037661
ENSBTAG00000001329	0.000497476	0.00742989	CLPTM1L		506200	ENSBTAG00000001329
ENSBTAG00000008131	0.000507151	0.00756721	RNF115		614061	ENSBTAG00000008131
ENSBTAG00000003556	0.00050761	0.00756945	ZFY21_BOVIN		511413	ENSBTAG00000003556	GO:0005925|GO:0008270|GO:0016023|GO:0030054|GO:0031410|GO:0046872|GO:0005575|GO:0005622|GO:0005623|GO:0005737|GO:0005886|GO:0016023|GO:0043226
ENSBTAG00000012481	0.000510252	0.00760424	F1MFD5_BOVIN		616055	ENSBTAG00000012481	GO:0000776|GO:0005098|GO:0005515|GO:0005737|GO:0007165|GO:0048471|GO:0007165
ENSBTAG00000000988	0.00051445	0.00765512	BRCA2			ENSBTAG00000000988	GO:0005575|GO:0005622|GO:0005623|GO:0005634|GO:0006259|GO:0006950|GO:0034641|GO:0043226
ENSBTAG00000010709	0.000514077	0.00765512	F1N690_BOVIN		512723	ENSBTAG00000010709	GO:0004742|GO:0006090|GO:0008152|GO:0008415|GO:0045254|GO:0005575|GO:0005622|GO:0005623|GO:0005737|GO:0043234|GO:0044281
ENSBTAG00000003381	0.000514913	0.00765512	E1BEH2_BOVIN		523016	ENSBTAG00000003381	GO:0005634|GO:0016779|GO:0042493
ENSBTAG00000038488	0.000514612	0.00765512	TYB4_BOVIN		100297716	ENSBTAG00000038488	GO:0003779|GO:0005634|GO:0005737|GO:0005829|GO:0005856|GO:0007010|GO:0030036|GO:0030334|GO:0042989|GO:0005575|GO:0005622|GO:0005623|GO:0005634|GO:0005737|GO:0005829|GO:0005856|GO:0007010|GO:0043226
ENSBTAG00000003697	0.000517041	0.00768211	Q2KJ45_BOVIN		540632	ENSBTAG00000003697	GO:0005575|GO:0005622|GO:0005623|GO:0005634|GO:0034641|GO:0043226|GO:0044403
ENSBTAG00000003358	0.000520391	0.0077272	A6QQ22_BOVIN		616647	ENSBTAG00000003358	GO:0005509
ENSBTAG00000006222	0.000521527	0.0077394	Q32KX6_BOVIN		506114	ENSBTAG00000006222	GO:0003677|GO:0003700|GO:0005634|GO:0005667|GO:0006351|GO:0006355|GO:0008134|GO:0019904|GO:0005575|GO:0005622|GO:0005623|GO:0005634|GO:0005654|GO:0006350|GO:0009058|GO:0034641|GO:0043226|GO:0043234
ENSBTAG00000015910	0.00052197	0.00774129	ITB1_BOVIN		281876	ENSBTAG00000015910	GO:0000003|GO:0005575|GO:0005622|GO:0005623|GO:0005737|GO:0005886|GO:0007010|GO:0007049|GO:0007155|GO:0007165|GO:0009790|GO:0016023|GO:0022607|GO:0030154|GO:0040011|GO:0043226|GO:0043234|GO:0048646|GO:0048856|GO:0048870
ENSBTAG00000000213	0.000524703	0.007774	TM39A_BOVIN		615128	ENSBTAG00000000213	GO:0005575|GO:0005623
ENSBTAG00000012271	0.000524808	0.007774	E1BFT0_BOVIN			ENSBTAG00000012271	GO:0003676|GO:0005730
ENSBTAG00000013411	0.000526912	0.00780045	F1MB08_BOVIN		281141	ENSBTAG00000013411	GO:0000015|GO:0000287|GO:0004634|GO:0005515|GO:0005737|GO:0006096|GO:0009615|GO:0030308|GO:0045892|GO:0005575|GO:0005622|GO:0005623|GO:0005737|GO:0005829|GO:0005975|GO:0006091|GO:0009056|GO:0043234|GO:0044281
ENSBTAG00000015637	0.000531016	0.00785648	IMPA3_BOVIN		532797	ENSBTAG00000015637	GO:0005575|GO:0005622|GO:0005623|GO:0005737|GO:0005794|GO:0005975|GO:0006790|GO:0009790|GO:0030154|GO:0043226|GO:0048856
ENSBTAG00000021707	0.000532627	0.00787557	Q0VD56_BOVIN		767614	ENSBTAG00000021707	GO:0002027|GO:0003007|GO:0005515|GO:0006936|GO:0008016|GO:0030016|GO:0030017|GO:0031034|GO:0031672|GO:0032036|GO:0045214|GO:0060048|GO:0003013|GO:0005575|GO:0005622|GO:0005623|GO:0005737|GO:0006461|GO:0007010|GO:0022607|GO:0030154|GO:0043226|GO:0048646|GO:0048856|GO:0065003
ENSBTAG00000018386	0.000537259	0.00793927	F1MDZ0_BOVIN		534204	ENSBTAG00000018386	GO:0003676|GO:0005515|GO:0005739|GO:0005759|GO:0006119|GO:0006259|GO:0006390|GO:0030337|GO:0030529|GO:0042645
ENSBTAG00000043034	0.000545619	0.00805797				ENSBTAG00000043034
ENSBTAG00000005542	0.000547407	0.00807952	A5D7I1_BOVIN		535998	ENSBTAG00000005542	GO:0005509|GO:0005515|GO:0005737|GO:0005886|GO:0030122|GO:0030136|GO:0043231|GO:0048268
ENSBTAG00000017574	0.000547981	0.00808313	F1MYG5_BOVIN		404144	ENSBTAG00000017574	GO:0005198|GO:0005515|GO:0005634|GO:0005635|GO:0005638|GO:0005737|GO:0005882|GO:0006997|GO:0006998|GO:0007517|GO:0030334|GO:0030951|GO:0034504|GO:0035105|GO:0042981|GO:0048471|GO:0055015|GO:0071456|GO:0090343|GO:0005575|GO:0005622|GO:0005623|GO:0005634|GO:0005635|GO:0005737|GO:0005856|GO:0006605|GO:0006810|GO:0006913|GO:0007165|GO:0030154|GO:0043226|GO:0043234|GO:0048856|GO:0061024
ENSBTAG00000005498	0.000551621	0.00813194	A5D9A8_BOVIN		526535	ENSBTAG00000005498	GO:0004497|GO:0004506|GO:0008152|GO:0016021|GO:0016491|GO:0050660|GO:0055114|GO:0005575|GO:0005623
ENSBTAG00000008967	0.000552953	0.00814181	RAP1B_BOVIN		100140764	ENSBTAG00000008967	GO:0005575|GO:0005622|GO:0005623|GO:0005737|GO:0005829|GO:0005886|GO:0006810|GO:0006913|GO:0007165|GO:0008283|GO:0009056|GO:0034641|GO:0034655|GO:0044281
ENSBTAG00000019918	0.000552865	0.00814181	E1BM26_BOVIN		100336105	ENSBTAG00000019918	GO:0008537|GO:0005575|GO:0005622|GO:0005623|GO:0043234
ENSBTAG00000002939	0.000553627	0.00814684	B0JYR0_BOVIN		281374	ENSBTAG00000002939	GO:0002020|GO:0004175|GO:0004252|GO:0004867|GO:0005515|GO:0005802|GO:0006465|GO:0006508|GO:0008233|GO:0008236|GO:0008283|GO:0009986|GO:0016486|GO:0016787|GO:0019067|GO:0030140|GO:0032804|GO:0032902|GO:0032911|GO:0032940|GO:0042176|GO:0042277|GO:0043043|GO:0045121|GO:0048406|GO:0051605|GO:0052548|GO:0000003|GO:0005575|GO:0005622|GO:0005623|GO:0005737|GO:0005794|GO:0006810|GO:0008283|GO:0009058|GO:…
ENSBTAG00000001842	0.000563111	0.00828145	Q2KIV8_BOVIN		615507	ENSBTAG00000001842	GO:0004364|GO:0005515|GO:0006749|GO:0008152|GO:0016740|GO:0042802|GO:0043627
ENSBTAG00000011351	0.000564474	0.00829652	C7H19orf6		514413	ENSBTAG00000011351
ENSBTAG00000027337	0.000564893	0.00829771	PPGB_BOVIN		518169	ENSBTAG00000027337	GO:0005575|GO:0005622|GO:0005623|GO:0005737|GO:0005764|GO:0005773|GO:0043226
ENSBTAG00000048286	0.000565895	0.00830431	E2F6_BOVIN		514085	ENSBTAG00000048286	GO:0005575|GO:0005622|GO:0005623|GO:0005634|GO:0005654|GO:0006350|GO:0007049|GO:0009058|GO:0034641|GO:0043226|GO:0043234
ENSBTAG00000021058	0.000566019	0.00830431	E1BJD2_BOVIN		100140430	ENSBTAG00000021058	GO:0000166|GO:0003676|GO:0004386|GO:0005515|GO:0005524|GO:0005634|GO:0005737|GO:0008026|GO:0008104|GO:0016787|GO:0045767
ENSBTAG00000033367	0.000567985	0.00832819	F1MP99_BOVIN		280763	ENSBTAG00000033367	GO:0006531|GO:0007320|GO:0007625|GO:0016491|GO:0042445
ENSBTAG00000007356	0.000576429	0.00844696	ELF1_BOVIN		505251	ENSBTAG00000007356	GO:0005575|GO:0005622|GO:0005623|GO:0005634|GO:0005737|GO:0006350|GO:0009058|GO:0034641|GO:0043226
ENSBTAG00000031544	0.00057692	0.00844911	DDIT3_BOVIN		777788	ENSBTAG00000031544	GO:0005575|GO:0005622|GO:0005623|GO:0005634|GO:0006350|GO:0006950|GO:0007049|GO:0007165|GO:0009058|GO:0034641|GO:0042592|GO:0043226
ENSBTAG00000015424	0.000580264	0.00849301	WDR12_BOVIN		528209	ENSBTAG00000015424	GO:0005575|GO:0005622|GO:0005623|GO:0005634|GO:0005654|GO:0005730|GO:0007165|GO:0008283|GO:0034641|GO:0042254|GO:0043226|GO:0043234
ENSBTAG00000003997	0.000581785	0.0085102	F1MFL6_BOVIN		511801	ENSBTAG00000003997	GO:0004842|GO:0005515|GO:0016881|GO:0035519|GO:0044314|GO:0070534|GO:0070936|GO:0070979|GO:0085020
ENSBTAG00000010611	0.000583309	0.00852743	OCIAD1		533520	ENSBTAG00000010611
ENSBTAG00000021633	0.000584965	0.00854655	A4IF83_BOVIN		517825	ENSBTAG00000021633	GO:0005515|GO:0006281|GO:0006298|GO:0016798|GO:0016799|GO:0030983|GO:0006259|GO:0006950|GO:0034641
ENSBTAG00000000019	0.000586701	0.00856681	SERINC1		539993	ENSBTAG00000000019	GO:0005575|GO:0005623
ENSBTAG00000043268	0.000587762	0.0085772				ENSBTAG00000043268
ENSBTAG00000010559	0.000591927	0.00863285	F1MN23_BOVIN		100335501	ENSBTAG00000010559	GO:0003824|GO:0008152|GO:0016491|GO:0044237|GO:0050662
ENSBTAG00000017656	0.000595668	0.00868226	Q6H8M8_BOVIN		444859	ENSBTAG00000017656	GO:0003836|GO:0005794|GO:0006486|GO:0008118|GO:0008373|GO:0016020|GO:0016021|GO:0016740|GO:0016757|GO:0030173|GO:0005575|GO:0005622|GO:0005623|GO:0005737|GO:0005794|GO:0005975|GO:0006464|GO:0009058|GO:0043226
ENSBTAG00000016580	0.000597406	0.00870242	TEF			ENSBTAG00000016580
ENSBTAG00000046156	0.000598971	0.00872006	Q6H8M9_BOVIN		444879	ENSBTAG00000046156	GO:0003836|GO:0005737|GO:0005794|GO:0006486|GO:0008373|GO:0016020|GO:0016021|GO:0016740|GO:0016757|GO:0030173|GO:0005575|GO:0005622|GO:0005623|GO:0005737|GO:0005794|GO:0005975|GO:0006464|GO:0009058|GO:0043226
ENSBTAG00000008299	0.000601831	0.0087565	A6QNP0_BOVIN		534581	ENSBTAG00000008299	GO:0001808|GO:0002437|GO:0002765|GO:0005515|GO:0032689|GO:0032703|GO:0032733|GO:0032753|GO:0042130|GO:0048873|GO:0050863
ENSBTAG00000016092	0.000609261	0.00885936	SPATS2L		539299	ENSBTAG00000016092
ENSBTAG00000014372	0.000615075	0.00893081	Q17QK5_BOVIN		777769	ENSBTAG00000014372	GO:0003007|GO:0003139|GO:0003219|GO:0005102|GO:0005515|GO:0005634|GO:0006351|GO:0008134|GO:0035257|GO:0042692|GO:0043393|GO:0045893|GO:0071564|GO:0071565
ENSBTAG00000020164	0.000614572	0.00893081	E1BN25_BOVIN		540621	ENSBTAG00000020164	GO:0000228|GO:0005515|GO:0008270|GO:0046872
ENSBTAG00000014700	0.000615266	0.00893081	Q2KII9_BOVIN		510330	ENSBTAG00000014700	GO:0000166|GO:0000776|GO:0000922|GO:0003774|GO:0005737|GO:0005813|GO:0005868|GO:0005886|GO:0017111|GO:0090267|GO:0005575|GO:0005622|GO:0005623|GO:0005694|GO:0005737|GO:0005815|GO:0005856|GO:0005886|GO:0043226|GO:0043234
ENSBTAG00000007765	0.000616322	0.00894085	E1BPT7_BOVIN		518436	ENSBTAG00000007765	GO:0000122|GO:0000902|GO:0002070|GO:0005515|GO:0005634|GO:0005730|GO:0005737|GO:0005739|GO:0007028|GO:0007431|GO:0008340|GO:0016020|GO:0045927
ENSBTAG00000021992	0.0006204	0.0089947	MURC_BOVIN		528386	ENSBTAG00000021992	GO:0005575|GO:0005622|GO:0005623|GO:0005737|GO:0006350|GO:0009058|GO:0030154|GO:0034641|GO:0043226|GO:0048856
ENSBTAG00000021287	0.000620854	0.00899597	Q2EF45_BOVIN		790754	ENSBTAG00000021287	GO:0015355|GO:0015711|GO:0016021|GO:0055085|GO:0005575|GO:0005623|GO:0006810|GO:0055085
ENSBTAG00000025183	0.00062143	0.00899901	Q1LZD8_BOVIN		783262	ENSBTAG00000025183
ENSBTAG00000015254	0.000622296	0.00900624	GLB1		507188	ENSBTAG00000015254	GO:0005575|GO:0005975|GO:0043234
ENSBTAG00000027080	0.000626965	0.00906847	E1BM32_BOVIN		540307	ENSBTAG00000027080	GO:0005432|GO:0006816|GO:0007154|GO:0015368|GO:0016020|GO:0016021|GO:0030001|GO:0055085|GO:0005575|GO:0005623|GO:0006810|GO:0055085
ENSBTAG00000004901	0.000627436	0.00906995	E1BE68_BOVIN		537790	ENSBTAG00000004901	GO:0004428|GO:0005488|GO:0005515|GO:0005942|GO:0007154|GO:0016301|GO:0016303|GO:0016310|GO:0016740|GO:0016773|GO:0035091|GO:0046854|GO:0048015|GO:0005575|GO:0005622|GO:0005623|GO:0005737|GO:0005829|GO:0006629|GO:0007165|GO:0043234
ENSBTAG00000034531	0.000636919	0.00920161	R146B_BOVIN		100336258	ENSBTAG00000034531	GO:0005575|GO:0005622|GO:0005623|GO:0005737|GO:0005829|GO:0006464|GO:0009056
ENSBTAG00000000013	0.00063789	0.00921021	A8E649_BOVIN		782795	ENSBTAG00000000013	GO:0004672|GO:0004674|GO:0005515|GO:0005524|GO:0005737|GO:0006006|GO:0006468|GO:0016772|GO:0019395|GO:0005575|GO:0005622|GO:0005623|GO:0005737|GO:0005975|GO:0006464|GO:0006629|GO:0044281
ENSBTAG00000021245	0.000638777	0.00921761	A6QLQ1_BOVIN		507095	ENSBTAG00000021245	GO:0001656|GO:0001657|GO:0001759|GO:0005515|GO:0007275|GO:0008285|GO:0009966|GO:0016020|GO:0034261|GO:0040037|GO:0043407|GO:0046580|GO:0051387|GO:0070373|GO:0005575|GO:0005623|GO:0007267|GO:0030154|GO:0048856
ENSBTAG00000006616	0.000639491	0.00922249	A6QQN2_BOVIN		508658	ENSBTAG00000006616	GO:0004721|GO:0004725|GO:0005515|GO:0005783|GO:0006470|GO:0008270|GO:0008286|GO:0016311|GO:0016787|GO:0016791|GO:0035335|GO:0005575|GO:0005622|GO:0005623|GO:0005737|GO:0005783|GO:0006464|GO:0007165|GO:0043226
ENSBTAG00000009417	0.000642559	0.0092613	A7MBA8_BOVIN		404110	ENSBTAG00000009417	GO:0001701|GO:0001944|GO:0003016|GO:0003677|GO:0008270|GO:0010761|GO:0046872|GO:0048008|GO:0048705|GO:0048745|GO:0060324|GO:0007165|GO:0009790|GO:0040011|GO:0048856|GO:0048870
ENSBTAG00000001805	0.000646941	0.00931899	Q0VD44_BOVIN		537290	ENSBTAG00000001805	GO:0001503|GO:0001707|GO:0005515|GO:0005615|GO:0007435|GO:0009790|GO:0009888|GO:0030097|GO:0030154|GO:0030509|GO:0030513|GO:0030514|GO:0030900|GO:0043010|GO:0045668|GO:0002376|GO:0005575|GO:0005576|GO:0005615|GO:0007165|GO:0009790|GO:0030154|GO:0048646|GO:0048856
ENSBTAG00000020924	0.000649416	0.00934916	F1MD71_BOVIN		532538	ENSBTAG00000020924	GO:0005515
ENSBTAG00000003749	0.00066543	0.0095713	E1BCE5_BOVIN		520448	ENSBTAG00000003749	GO:0001508|GO:0005513|GO:0005515|GO:0005887|GO:0006813|GO:0008076|GO:0015269|GO:0016020|GO:0019228|GO:0005575|GO:0005623|GO:0006810
ENSBTAG00000031749	0.000665626	0.0095713	E1BHJ1_BOVIN		527591	ENSBTAG00000031749	GO:0016020|GO:0016021|GO:0055085|GO:0005575|GO:0005623|GO:0006810|GO:0055085
ENSBTAG00000002586	0.000667854	0.00959772	TCF12		509039	ENSBTAG00000002586	GO:0005575|GO:0005622|GO:0005623|GO:0005634|GO:0043226
ENSBTAG00000008595	0.000671211	0.00964032	Q0IIH2_BOVIN		532695	ENSBTAG00000008595
ENSBTAG00000042275	0.000672751	0.00965679				ENSBTAG00000042275
ENSBTAG00000002750	0.000674346	0.00967403	A7Z069_BOVIN		407996	ENSBTAG00000002750	GO:0001937|GO:0005488|GO:0005515|GO:0005856|GO:0005911|GO:0010596|GO:0016525|GO:0032092|GO:0043234|GO:0045454|GO:2000114|GO:2000352|GO:0005575|GO:0005622|GO:0005623|GO:0005856|GO:0043226|GO:0043234
ENSBTAG00000002468	0.000676808	0.00970369	RS28_BOVIN		790088	ENSBTAG00000002468	GO:0005575|GO:0005622|GO:0005623|GO:0005737|GO:0005829|GO:0005840|GO:0006412|GO:0006810|GO:0006913|GO:0009058|GO:0034641|GO:0042254|GO:0043226
ENSBTAG00000002073	0.00067855	0.00972298	A6QNK6_BOVIN		513600	ENSBTAG00000002073	GO:0000077|GO:0000166|GO:0000781|GO:0005515|GO:0005524|GO:0005634|GO:0006281|GO:0006974|GO:0007049|GO:0007093|GO:0008156|GO:0017111|GO:0042325|GO:0005575|GO:0005622|GO:0005623|GO:0005634|GO:0006259|GO:0006950|GO:0007049|GO:0034641|GO:0043226
ENSBTAG00000045699	0.000680953	0.00975172	CTNNA3		780777	ENSBTAG00000045699	GO:0005575|GO:0005622|GO:0005623|GO:0005856|GO:0007155|GO:0043226
ENSBTAG00000019153	0.000688165	0.00984926	JMJD6_BOVIN		508343	ENSBTAG00000019153	GO:0002376|GO:0005575|GO:0005622|GO:0005623|GO:0005634|GO:0005654|GO:0005730|GO:0005886|GO:0006350|GO:0006397|GO:0006464|GO:0006810|GO:0007165|GO:0008219|GO:0009058|GO:0016192|GO:0030154|GO:0034641|GO:0042592|GO:0043226|GO:0044281|GO:0048646|GO:0048856|GO:0051276|GO:0061024
ENSBTAG00000030575	0.000689488	0.00986245	BHLHE41		613907	ENSBTAG00000030575	GO:0005575|GO:0005622|GO:0005623|GO:0005634|GO:0043226
ENSBTAG00000017919	0.000691516	0.0098857	F1MWA7_BOVIN		540891	ENSBTAG00000017919	GO:0003676|GO:0005515|GO:0008270
ENSBTAG00000043341	0.000694866	0.00992782				ENSBTAG00000043341
ENSBTAG00000042357	0.000698868	0.00997918				ENSBTAG00000042357
ENSBTAG00000000827	0.000702678	0.0100278	E1BJ19_BOVIN		536532	ENSBTAG00000000827	GO:0000166|GO:0004672|GO:0004674|GO:0005524|GO:0006468|GO:0006915|GO:0006974|GO:0016772|GO:0031572|GO:0032874|GO:0043231|GO:0046330|GO:0006464
ENSBTAG00000011785	0.000704877	0.0100533	Q2TBM8_BOVIN		767999	ENSBTAG00000011785	GO:0005515|GO:0005634|GO:0005737
ENSBTAG00000016998	0.00071319	0.010166	ARL11		513113	ENSBTAG00000016998	GO:0005575|GO:0005622|GO:0005623|GO:0006810|GO:0007165
ENSBTAG00000011498	0.000715592	0.0101943	ZN184_BOVIN		515674	ENSBTAG00000011498	GO:0003676|GO:0003677|GO:0005622|GO:0005634|GO:0006351|GO:0006355|GO:0008270|GO:0046872|GO:0005575|GO:0005622|GO:0005623|GO:0005634|GO:0006350|GO:0009058|GO:0034641|GO:0043226
ENSBTAG00000018373	0.000716188	0.0101969	DPYL2_BOVIN		533746	ENSBTAG00000018373	GO:0005575|GO:0005622|GO:0005623|GO:0005737|GO:0005739|GO:0009056|GO:0030154|GO:0034641|GO:0034655|GO:0043226|GO:0044281|GO:0048856
ENSBTAG00000003894	0.000717221	0.0102057	Q0VCK8_BOVIN		515033	ENSBTAG00000003894
ENSBTAG00000012657	0.00072265	0.0102769	K0913_BOVIN		533041	ENSBTAG00000012657
ENSBTAG00000000157	0.000723852	0.0102881	CCDC138		507644	ENSBTAG00000000157
ENSBTAG00000019604	0.00072486	0.0102965	VASP_BOVIN		514902	ENSBTAG00000019604	GO:0000902|GO:0005575|GO:0005622|GO:0005623|GO:0005737|GO:0005856|GO:0005886|GO:0007010|GO:0009790|GO:0030154|GO:0040011|GO:0043226|GO:0048646|GO:0048856
ENSBTAG00000008935	0.000729487	0.0103562	PFD5_BOVIN		282848	ENSBTAG00000008935	GO:0005575|GO:0005622|GO:0005623|GO:0005737|GO:0005829|GO:0006457|GO:0043234
ENSBTAG00000007320	0.00073077	0.0103684	F1MXI2_BOVIN		286846	ENSBTAG00000007320	GO:0005488|GO:0005515|GO:0016772|GO:0016773
ENSBTAG00000008378	0.000734344	0.0104071	F1N162_BOVIN		540252	ENSBTAG00000008378	GO:0002070|GO:0004842|GO:0005123|GO:0005515|GO:0005634|GO:0005737|GO:0016567|GO:0042981|GO:0051438|GO:0060442|GO:0060743|GO:2000001
ENSBTAG00000031160	0.000734098	0.0104071	IGLL1		789205	ENSBTAG00000031160
ENSBTAG00000018115	0.000735676	0.01042	PEBP1_BOVIN		618233	ENSBTAG00000018115	GO:0005575|GO:0005622|GO:0005623|GO:0005737
ENSBTAG00000018471	0.000737882	0.0104291	SSRG_BOVIN		767980	ENSBTAG00000018471	GO:0005575|GO:0005622|GO:0005623|GO:0005737|GO:0005783|GO:0006605|GO:0006810|GO:0043226|GO:0043234
ENSBTAG00000007331	0.000737802	0.0104291	A7MB83_BOVIN		533642	ENSBTAG00000007331	GO:0005506|GO:0005783|GO:0008475|GO:0016491|GO:0016705|GO:0031418|GO:0055114|GO:0005575|GO:0005622|GO:0005623|GO:0005737|GO:0005783|GO:0043226
ENSBTAG00000017027	0.000738086	0.0104291	MMAC_BOVIN		513433	ENSBTAG00000017027	GO:0005575|GO:0005622|GO:0005623|GO:0005737|GO:0005739|GO:0043226
ENSBTAG00000014074	0.000737384	0.0104291	SNX13			ENSBTAG00000014074
ENSBTAG00000005694	0.000738444	0.0104291	TMED10		529761	ENSBTAG00000005694	GO:0005575|GO:0005623|GO:0006810
ENSBTAG00000006225	0.000741947	0.0104725	Q2KI86_BOVIN		100297777	ENSBTAG00000006225	GO:0003676|GO:0003677|GO:0005515|GO:0005634|GO:0005662|GO:0010569|GO:0019903
ENSBTAG00000031737	0.000746308	0.010528	TM102_BOVIN		508014	ENSBTAG00000031737	GO:0005575|GO:0005622|GO:0005623|GO:0007165
ENSBTAG00000002171	0.000753659	0.0106256	LOC532081		532081	ENSBTAG00000002171
ENSBTAG00000008293	0.000755901	0.0106511	GPCPD1		518469	ENSBTAG00000008293	GO:0005975|GO:0006629|GO:0044281
ENSBTAG00000027795	0.000757015	0.0106546	E1BEJ3_BOVIN		513309	ENSBTAG00000027795	GO:0000166|GO:0003746|GO:0003924|GO:0005525|GO:0005622|GO:0005739|GO:0006184|GO:0006414|GO:0070125|GO:0005575|GO:0005622|GO:0005623|GO:0006412|GO:0009056|GO:0009058|GO:0034641|GO:0034655|GO:0044281
ENSBTAG00000000712	0.000756822	0.0106546	FBXW2_BOVIN		767863	ENSBTAG00000000712	GO:0005575|GO:0005622|GO:0005623|GO:0005737
ENSBTAG00000009207	0.00075886	0.0106745	F1MFD2_BOVIN		539121	ENSBTAG00000009207	GO:0002446|GO:0003713|GO:0005515|GO:0006306|GO:0008270|GO:0019899|GO:0030218|GO:0030854|GO:0042119|GO:0042800|GO:0045893|GO:0048384|GO:0051568|GO:0070688|GO:0071300
ENSBTAG00000018379	0.000761169	0.0107008	TMEM175		513317	ENSBTAG00000018379
ENSBTAG00000026172	0.00076286	0.0107184	A7Z045_BOVIN		540325	ENSBTAG00000026172	GO:0005515|GO:0005737|GO:0005886|GO:0005575|GO:0005622|GO:0005623|GO:0005737|GO:0005886
ENSBTAG00000013078	0.000765866	0.0107538	DNAH11		497208	ENSBTAG00000013078	GO:0005575|GO:0005622|GO:0005623|GO:0005856|GO:0043226|GO:0043234
ENSBTAG00000031385	0.00076625	0.0107538	RFWD2		519896	ENSBTAG00000031385	GO:0005575|GO:0005622|GO:0005623|GO:0006464|GO:0043234
ENSBTAG00000047027	0.000767063	0.010759	LOC100296216		100296216	ENSBTAG00000047027
ENSBTAG00000005998	0.000776216	0.0108754	A2VE74_BOVIN		540641	ENSBTAG00000005998
ENSBTAG00000017422	0.000776243	0.0108754	TAOK2		533897	ENSBTAG00000017422	GO:0006464
ENSBTAG00000018994	0.000781662	0.0109451	E1BE56_BOVIN		507215	ENSBTAG00000018994	GO:0005125|GO:0005164|GO:0005515|GO:0005615|GO:0006955|GO:0016020|GO:0043123|GO:0002376|GO:0005575|GO:0005576|GO:0005615|GO:0005623
ENSBTAG00000046924	0.000782945	0.0109568	SEMA3G		100299041	ENSBTAG00000046924
ENSBTAG00000019929	0.000790711	0.0110592	Q8MKD4_BOVIN		281875	ENSBTAG00000019929	GO:0001525|GO:0001568|GO:0001846|GO:0004872|GO:0005515|GO:0005886|GO:0007155|GO:0007229|GO:0008284|GO:0008305|GO:0009897|GO:0009986|GO:0010745|GO:0010888|GO:0016020|GO:0016021|GO:0030335|GO:0031994|GO:0032369|GO:0033690|GO:0035635|GO:0043066|GO:0043277|GO:0045715|GO:0045785|GO:0050748|GO:0050764|GO:0070371|GO:0097024|GO:2000425|GO:0005575|GO:0005623|GO:0005886|GO:0007155|GO:0007165|GO:0043234
ENSBTAG00000000455	0.000791396	0.0110624	A5PJU1_BOVIN		538594	ENSBTAG00000000455	GO:0003677|GO:0003700|GO:0005515|GO:0005634|GO:0006351|GO:0006355|GO:0009615|GO:0043565|GO:0045814|GO:0045892|GO:0046983|GO:0051090|GO:0005575|GO:0005622|GO:0005623|GO:0005634|GO:0006350|GO:0009058|GO:0034641|GO:0043226
ENSBTAG00000045584	0.000793725	0.0110887	CAV2_BOVIN		493642	ENSBTAG00000045584	GO:0005575|GO:0005622|GO:0005623|GO:0005634|GO:0005737|GO:0005794|GO:0005886|GO:0006461|GO:0006810|GO:0007005|GO:0016023|GO:0016192|GO:0022607|GO:0030154|GO:0043226|GO:0048856|GO:0061024|GO:0065003
ENSBTAG00000007370	0.000798113	0.0111436	F1MWN0_BOVIN		507689	ENSBTAG00000007370	GO:0004672|GO:0004674|GO:0004694|GO:0005524|GO:0005737|GO:0006417|GO:0006468|GO:0006950|GO:0008285|GO:0009605|GO:0016772|GO:0020037|GO:0042803|GO:0046777|GO:0046986|GO:0006464
ENSBTAG00000017799	0.000800541	0.0111712	PIPNB_BOVIN		613773	ENSBTAG00000017799	GO:0005575|GO:0005622|GO:0005623|GO:0005737|GO:0005794|GO:0006810|GO:0009790|GO:0043226
ENSBTAG00000011761	0.00080139	0.0111767	F1MDE1_BOVIN		536328	ENSBTAG00000011761	GO:0001702|GO:0001756|GO:0001843|GO:0001933|GO:0001947|GO:0002053|GO:0003344|GO:0003401|GO:0004872|GO:0005041|GO:0005102|GO:0005109|GO:0005509|GO:0005515|GO:0005624|GO:0005769|GO:0005886|GO:0005901|GO:0006469|GO:0009880|GO:0009950|GO:0009952|GO:0009986|GO:0014029|GO:0014033|GO:0015026|GO:0016055|GO:0017147|GO:0019210|GO:0019534|GO:0021587|GO:0021794|GO:0021795|GO:0021861|GO:0021872|GO:0021874|GO:…
ENSBTAG00000011226	0.000801967	0.0111784	F1N4L1_BOVIN		404084	ENSBTAG00000011226	GO:0005215|GO:0005452|GO:0006810|GO:0006820|GO:0006821|GO:0008509|GO:0015108|GO:0016020|GO:0016021|GO:0016323|GO:0005575|GO:0005623|GO:0006810
ENSBTAG00000011763	0.000805631	0.0112231	F1MBN7_BOVIN		540772	ENSBTAG00000011763	GO:0003824|GO:0004674|GO:0005524|GO:0006468|GO:0016301|GO:0016310|GO:0016772|GO:0006464
ENSBTAG00000009150	0.000818973	0.0114025	SPON1_BOVIN		282866	ENSBTAG00000009150	GO:0005575|GO:0005576|GO:0005578|GO:0005615|GO:0007155
ENSBTAG00000009692	0.000820355	0.0114127				ENSBTAG00000009692
ENSBTAG00000007876	0.000820633	0.0114127	MAPK8		539941	ENSBTAG00000007876	GO:0006464
ENSBTAG00000003098	0.000827516	0.0115019	Q24JZ4_BOVIN		509788	ENSBTAG00000003098	GO:0000122|GO:0001085|GO:0003713|GO:0005515|GO:0005634|GO:0005730|GO:0005737|GO:0005783|GO:0005789|GO:0010508|GO:0016604|GO:0031663|GO:0043066|GO:0043123|GO:0045766|GO:0048471|GO:0051059|GO:0051092|GO:0051897|GO:0005575|GO:0005622|GO:0005623|GO:0005634|GO:0005654|GO:0005730|GO:0005737|GO:0005783|GO:0007165|GO:0043226
ENSBTAG00000006702	0.000828125	0.0115038	EIF3E_BOVIN		534165	ENSBTAG00000006702	GO:0005575|GO:0005622|GO:0005623|GO:0005634|GO:0005654|GO:0005737|GO:0006412|GO:0009056|GO:0009058|GO:0034641|GO:0043226|GO:0043234
ENSBTAG00000007244	0.000830448	0.0115296	NID1			ENSBTAG00000007244	GO:0007155
ENSBTAG00000003696	0.00083595	0.0115928	CCDC64		536747	ENSBTAG00000003696
ENSBTAG00000024991	0.00083595	0.0115928	E1BIW6_BOVIN		782327	ENSBTAG00000024991
ENSBTAG00000020940	0.000839019	0.0116288	A0A2Q7_BOVIN		282142	ENSBTAG00000020940	GO:0005509|GO:0005515|GO:0005544|GO:0005635|GO:0005654|GO:0005737|GO:0005819|GO:0006909|GO:0007109|GO:0008429|GO:0030496|GO:0042581|GO:0042582|GO:0045335|GO:0048155|GO:0048306|GO:0051592|GO:0005575|GO:0005622|GO:0005623|GO:0005634|GO:0005635|GO:0005654|GO:0005737|GO:0005764|GO:0005773|GO:0005856|GO:0006810|GO:0016023|GO:0016192|GO:0043226|GO:0051301|GO:0061024
ENSBTAG00000004367	0.00084729	0.0117369	Q1RMM6_BOVIN		538821	ENSBTAG00000004367
ENSBTAG00000035323	0.000849316	0.0117583	A6H732_BOVIN		618015	ENSBTAG00000035323	GO:0045454|GO:0042592
ENSBTAG00000008696	0.000850968	0.0117688	F1MUK8_BOVIN		507997	ENSBTAG00000008696	GO:0005737
ENSBTAG00000007547	0.000851036	0.0117688	CCG1_BOVIN		781184	ENSBTAG00000007547	GO:0005216|GO:0005244|GO:0005245|GO:0005262|GO:0006810|GO:0006811|GO:0006816|GO:0016020|GO:0016021|GO:0034765|GO:0051925|GO:0070588|GO:0005575|GO:0005623|GO:0006810|GO:0055085
ENSBTAG00000019857	0.000853235	0.0117926	E1BN58_BOVIN		528907	ENSBTAG00000019857
ENSBTAG00000021811	0.000853771	0.0117934	B2Z4B2_BOVIN		617915	ENSBTAG00000021811	GO:0005102|GO:0005515|GO:0005615|GO:0006916|GO:0007165|GO:0010595|GO:0016525|GO:0030297|GO:0030971|GO:0043066|GO:0043536|GO:0043537|GO:0045766|GO:0050731|GO:0071456|GO:0005575|GO:0005576|GO:0005615|GO:0006950|GO:0007165
ENSBTAG00000006695	0.000860594	0.0118809	F2Y8Y4_BOVIN		539643	ENSBTAG00000006695	GO:0005737
ENSBTAG00000027991	0.000866573	0.0119568	E1BAB6_BOVIN		535565	ENSBTAG00000027991	GO:0005515|GO:0005634|GO:0005680|GO:0070979
ENSBTAG00000045530	0.000870394	0.0120027				ENSBTAG00000045530
ENSBTAG00000048020	0.000874113	0.0120473				ENSBTAG00000048020
ENSBTAG00000047202	0.000876098	0.0120678	LOC100336579		100336579	ENSBTAG00000047202	GO:0005575|GO:0005623|GO:0006810|GO:0030312
ENSBTAG00000007900	0.000876612	0.0120682	FIS1_BOVIN		615565	ENSBTAG00000007900	GO:0005575|GO:0005622|GO:0005623|GO:0005737|GO:0005739|GO:0005777|GO:0007005|GO:0008219|GO:0043226
ENSBTAG00000021516	0.000880496	0.0121038	F1MQQ7_BOVIN		777644	ENSBTAG00000021516	GO:0005515
ENSBTAG00000001023	0.000879744	0.0121038	LOC505086		505086	ENSBTAG00000001023	GO:0005575|GO:0005622|GO:0005623|GO:0005634|GO:0043226
ENSBTAG00000009984	0.000880681	0.0121038	A5D788_BOVIN		522515	ENSBTAG00000009984	GO:0001553|GO:0001570|GO:0001822|GO:0003824|GO:0005783|GO:0006672|GO:0006807|GO:0006915|GO:0007283|GO:0008152|GO:0008209|GO:0008210|GO:0008585|GO:0009791|GO:0010761|GO:0016829|GO:0016831|GO:0019752|GO:0030097|GO:0030170|GO:0033327|GO:0040014|GO:0048008|GO:0048705|GO:0060021|GO:0060325|GO:0000003|GO:0002376|GO:0005575|GO:0005622|GO:0005623|GO:0005737|GO:0005783|GO:0006629|GO:0007165|GO:0008219|GO:…
ENSBTAG00000004337	0.000886134	0.0121651	PDE1B_BOVIN		281970	ENSBTAG00000004337	GO:0001505|GO:0001975|GO:0003824|GO:0004114|GO:0004117|GO:0005516|GO:0005634|GO:0005737|GO:0007165|GO:0007626|GO:0008081|GO:0008152|GO:0008542|GO:0016787|GO:0042053|GO:0042428|GO:0046872|GO:0048101|GO:0005575|GO:0005622|GO:0005623|GO:0005634|GO:0005737|GO:0007165|GO:0007267|GO:0034641|GO:0043226|GO:0050877
ENSBTAG00000032709	0.000886092	0.0121651	Q148C1_BOVIN		510145	ENSBTAG00000032709	GO:0016020|GO:0016021|GO:0005575|GO:0005623
ENSBTAG00000045062	0.000887574	0.0121713				ENSBTAG00000045062
ENSBTAG00000020014	0.000887167	0.0121713	E1BND2_BOVIN		785182	ENSBTAG00000020014	GO:0005488|GO:0005515|GO:0005814
ENSBTAG00000014399	0.00089503	0.0122667	F1MWW7_BOVIN		537018	ENSBTAG00000014399
ENSBTAG00000042199	0.000902772	0.0123659				ENSBTAG00000042199
ENSBTAG00000002328	0.00090983	0.0124556	E1BLZ5_BOVIN		614487	ENSBTAG00000002328	GO:0000122|GO:0003677|GO:0005515|GO:0005634|GO:0007283|GO:0008270|GO:0021555|GO:0021592|GO:0021670|GO:0021678|GO:0021993|GO:0030900|GO:0030901|GO:0030902|GO:0031519|GO:0035518|GO:0043524|GO:0046872|GO:0048596|GO:2000178|GO:0005575|GO:0005622|GO:0005623|GO:0005634|GO:0043226
ENSBTAG00000045885	0.000911947	0.0124777				ENSBTAG00000045885
ENSBTAG00000006672	0.000912598	0.0124796	SYNCRIP			ENSBTAG00000006672
ENSBTAG00000010490	0.000917809	0.0125439	PEX5_BOVIN		514832	ENSBTAG00000010490	GO:0005575|GO:0005622|GO:0005623|GO:0005737|GO:0005777|GO:0005829|GO:0006461|GO:0006605|GO:0006629|GO:0006810|GO:0007005|GO:0009056|GO:0022607|GO:0030154|GO:0040011|GO:0043226|GO:0044281|GO:0048856|GO:0048870|GO:0050877|GO:0055085|GO:0061024|GO:0065003
ENSBTAG00000001933	0.000918851	0.0125512	PTPA_BOVIN		514460	ENSBTAG00000001933	GO:0005575|GO:0005622|GO:0005623|GO:0005634|GO:0005737|GO:0006464|GO:0043226
ENSBTAG00000019091	0.000925133	0.0126299	F1MJQ8_BOVIN		768060	ENSBTAG00000019091	GO:0003676|GO:0005515|GO:0005634|GO:0005689
ENSBTAG00000042142	0.00092697	0.012648				ENSBTAG00000042142
ENSBTAG00000021364	0.000930065	0.0126832	F1MSL0_BOVIN		280710	ENSBTAG00000021364	GO:0004672|GO:0004674|GO:0005515|GO:0005524|GO:0006468|GO:0016772|GO:0030424|GO:0030425|GO:0030426|GO:0043025|GO:0006464
ENSBTAG00000047567	0.000939142	0.0127999	VEGFB_BOVIN			ENSBTAG00000047567	GO:0003013|GO:0005575|GO:0005576|GO:0005615|GO:0005622|GO:0005623|GO:0005975|GO:0006464|GO:0009058|GO:0040011|GO:0048856
ENSBTAG00000039231	0.000939684	0.0128001	CG041_BOVIN		615685	ENSBTAG00000039231
ENSBTAG00000004288	0.000940419	0.012803	GSTA4_BOVIN		533917	ENSBTAG00000004288	GO:0005575|GO:0005622|GO:0005623|GO:0005737|GO:0006520|GO:0006790|GO:0034641|GO:0044281
ENSBTAG00000019759	0.000942423	0.0128232	IDE_BOVIN		523752	ENSBTAG00000019759	GO:0005575|GO:0005622|GO:0005623|GO:0005737|GO:0005739|GO:0009056|GO:0043226
ENSBTAG00000007507	0.000943583	0.0128319	F1MUV1_BOVIN		540007	ENSBTAG00000007507	GO:0005737|GO:0009062|GO:0016811|GO:0016884|GO:0017064|GO:0047372
ENSBTAG00000008109	0.000944442	0.0128365	TMM97_BOVIN		511378	ENSBTAG00000008109	GO:0005575|GO:0005622|GO:0005623|GO:0005634|GO:0005635|GO:0005737|GO:0005764|GO:0005773|GO:0005783|GO:0005886|GO:0042592|GO:0043226
ENSBTAG00000000286	0.000958977	0.0130268	K6PF_BOVIN		506544	ENSBTAG00000000286	GO:0000166|GO:0003824|GO:0003872|GO:0005515|GO:0005524|GO:0005737|GO:0005829|GO:0005945|GO:0006002|GO:0006096|GO:0008022|GO:0008152|GO:0008443|GO:0016301|GO:0016310|GO:0016324|GO:0016740|GO:0019900|GO:0032024|GO:0042593|GO:0042802|GO:0046716|GO:0046872|GO:0051259|GO:0070061|GO:0005575|GO:0005622|GO:0005623|GO:0005737|GO:0005829|GO:0005886|GO:0005975|GO:0006091|GO:0006461|GO:0009056|GO:0022607|GO:…
ENSBTAG00000018557	0.00096028	0.0130373	YTHDF3		519708	ENSBTAG00000018557
ENSBTAG00000016592	0.000962934	0.0130661	E1B6Y0_BOVIN		522068	ENSBTAG00000016592	GO:0005575|GO:0005622|GO:0005623
ENSBTAG00000010371	0.000964619	0.0130745	A6H738_BOVIN		505991	ENSBTAG00000010371	GO:0005515|GO:0005829|GO:0070059|GO:0005575|GO:0005622|GO:0005623|GO:0005737|GO:0005829|GO:0008219
ENSBTAG00000010255	0.000964301	0.0130745	F1MIG6_BOVIN		538969	ENSBTAG00000010255	GO:0003676|GO:0003677|GO:0003700|GO:0005515|GO:0005622|GO:0005634|GO:0006351|GO:0006355|GO:0008270|GO:0016032|GO:0042552|GO:0043565|GO:0045892|GO:0046872|GO:0005575|GO:0005622|GO:0005623|GO:0005634|GO:0006350|GO:0009058|GO:0034641|GO:0043226
ENSBTAG00000039684	0.000967063	0.0131004	E1BNE7_BOVIN		538457	ENSBTAG00000039684	GO:0005515|GO:0005634|GO:0005737|GO:0005739|GO:0005901|GO:0006361|GO:0006363|GO:0042134
ENSBTAG00000002890	0.000972476	0.0131665	RBM10		505749	ENSBTAG00000002890	GO:0005575|GO:0005622|GO:0005623
ENSBTAG00000047856	0.000975531	0.0132006	PAK2		513673	ENSBTAG00000047856	GO:0005575|GO:0005622|GO:0005623|GO:0005856|GO:0006461|GO:0006464|GO:0007010|GO:0022607|GO:0043226|GO:0065003
ENSBTAG00000013045	0.000976923	0.0132121	A7YWH5_BOVIN		525619	ENSBTAG00000013045	GO:0001522|GO:0003720|GO:0003723|GO:0005515|GO:0005634|GO:0005697|GO:0005730|GO:0006396|GO:0007004|GO:0009451|GO:0009982|GO:0005575|GO:0005622|GO:0005623|GO:0005634|GO:0005730|GO:0006259|GO:0009058|GO:0034641|GO:0042592|GO:0043226|GO:0051276
ENSBTAG00000008314	0.000988433	0.0133604	DHSB_BOVIN		286840	ENSBTAG00000008314	GO:0005515|GO:0005739|GO:0005743|GO:0005749|GO:0006099|GO:0006810|GO:0008177|GO:0009055|GO:0016020|GO:0016491|GO:0022900|GO:0046872|GO:0048039|GO:0051536|GO:0051537|GO:0051538|GO:0051539|GO:0055114|GO:0005575|GO:0005622|GO:0005623|GO:0005737|GO:0005739|GO:0006091|GO:0006810|GO:0009056|GO:0043226|GO:0043234|GO:0051186
ENSBTAG00000014135	0.00099514	0.0134437	WDR17		783416	ENSBTAG00000014135
ENSBTAG00000009535	0.00100158	0.0135233	RS2_BOVIN		286867	ENSBTAG00000009535	GO:0003723|GO:0003735|GO:0005515|GO:0005622|GO:0005654|GO:0005840|GO:0006412|GO:0015935|GO:0022627|GO:0030529|GO:0048602|GO:0048604|GO:0005575|GO:0005622|GO:0005623|GO:0005737|GO:0005840|GO:0006412|GO:0009058|GO:0043226
ENSBTAG00000002973	0.00100864	0.0136111	F1MDQ8_BOVIN		615098	ENSBTAG00000002973	GO:0003824|GO:0004540|GO:0008033|GO:0006399|GO:0034641
ENSBTAG00000018061	0.00101274	0.0136589	KIAA1715		533298	ENSBTAG00000018061
ENSBTAG00000014205	0.00101686	0.013707	KAP2_BOVIN		100139910	ENSBTAG00000014205	GO:0005575|GO:0005622|GO:0005623|GO:0007165|GO:0043234
ENSBTAG00000020379	0.00102164	0.0137563	F1N495_BOVIN		539472	ENSBTAG00000020379	GO:0005515|GO:0005622|GO:0006464|GO:0016881|GO:0005575|GO:0005622|GO:0005623|GO:0006464
ENSBTAG00000016085	0.00102112	0.0137563	IRAK1_BOVIN		533953	ENSBTAG00000016085	GO:0000166|GO:0001959|GO:0002237|GO:0004672|GO:0004674|GO:0004872|GO:0005149|GO:0005515|GO:0005524|GO:0005624|GO:0006468|GO:0007165|GO:0007250|GO:0016301|GO:0016310|GO:0016740|GO:0016772|GO:0019221|GO:0031663|GO:0032088|GO:0032494|GO:0032496|GO:0034134|GO:0034142|GO:0042802|GO:0042803|GO:0043406|GO:0043507|GO:0045087|GO:0045892|GO:0046777|GO:0046982|GO:0051092|GO:0051259|GO:0070498|GO:0070555|GO:…
ENSBTAG00000011507	0.00102608	0.0138086	Q3SZ56_BOVIN		504786	ENSBTAG00000011507	GO:0005634|GO:0005575|GO:0005622|GO:0005623|GO:0005634|GO:0043226
ENSBTAG00000030393	0.00103073	0.0138635	Q17QC2_BOVIN		508082	ENSBTAG00000030393	GO:0003824|GO:0005488|GO:0005739|GO:0008152|GO:0016491|GO:0055114|GO:0005575|GO:0005622|GO:0005623|GO:0005737|GO:0005739|GO:0043226
ENSBTAG00000013042	0.00103226	0.0138764	EXOC5		531907	ENSBTAG00000013042	GO:0005575|GO:0005622|GO:0005623|GO:0005737|GO:0006810|GO:0016192
ENSBTAG00000003764	0.0010379	0.0139446	AKIR2_BOVIN		614292	ENSBTAG00000003764	GO:0002376|GO:0005575|GO:0005622|GO:0005623|GO:0005634|GO:0005654|GO:0006350|GO:0006950|GO:0009058|GO:0009790|GO:0034641|GO:0043226|GO:0043234
ENSBTAG00000030302	0.00104087	0.0139769	EDF1_BOVIN		515380	ENSBTAG00000030302	GO:0005575|GO:0005622|GO:0005623|GO:0005634|GO:0005737|GO:0006350|GO:0009058|GO:0030154|GO:0034641|GO:0043226
ENSBTAG00000007173	0.00104345	0.0140039	F1MX49_BOVIN		282301	ENSBTAG00000007173	GO:0001553|GO:0001701|GO:0004672|GO:0004674|GO:0004714|GO:0004872|GO:0005018|GO:0005021|GO:0005161|GO:0005515|GO:0005524|GO:0005887|GO:0006468|GO:0007169|GO:0008210|GO:0008284|GO:0008585|GO:0009653|GO:0009887|GO:0016021|GO:0016772|GO:0018108|GO:0019838|GO:0023019|GO:0030198|GO:0030324|GO:0030325|GO:0030335|GO:0030539|GO:0033327|GO:0035790|GO:0042475|GO:0042803|GO:0045740|GO:0046777|GO:0048008|GO:…
ENSBTAG00000025442	0.00104404	0.0140042	HS71L_BOVIN		540190	ENSBTAG00000025442	GO:0006950
ENSBTAG00000013486	0.0010502	0.014079	E1BBD0_BOVIN		535460	ENSBTAG00000013486
ENSBTAG00000032515	0.001056	0.0141491	PLA2R_BOVIN		317777	ENSBTAG00000032515	GO:0004872|GO:0005488|GO:0005529|GO:0005576|GO:0005886|GO:0006897|GO:0016020|GO:0016021|GO:0005575|GO:0005576|GO:0005623|GO:0005886|GO:0006810|GO:0016192|GO:0061024
ENSBTAG00000021761	0.0010578	0.0141655	F1MDL4_BOVIN			ENSBTAG00000021761	GO:0004672|GO:0004674|GO:0005057|GO:0005515|GO:0005524|GO:0005634|GO:0005737|GO:0005886|GO:0006468|GO:0007165|GO:0016772|GO:0033138|GO:0035556|GO:0043066|GO:0006464|GO:0007165
ENSBTAG00000043914	0.00106418	0.0142431				ENSBTAG00000043914
ENSBTAG00000002203	0.00106538	0.0142515	NDUS2_BOVIN		327697	ENSBTAG00000002203	GO:0005575|GO:0005622|GO:0005623|GO:0005737|GO:0005739|GO:0006091|GO:0006810|GO:0006950|GO:0043226|GO:0043234
ENSBTAG00000013029	0.00107159	0.0143033	E1BLF5_BOVIN		530705	ENSBTAG00000013029	GO:0000060|GO:0003677|GO:0003700|GO:0004871|GO:0005515|GO:0005634|GO:0005667|GO:0006351|GO:0006355|GO:0007165|GO:0007623|GO:0042176|GO:0045944|GO:0005575|GO:0005622|GO:0005623|GO:0005634|GO:0006350|GO:0007165|GO:0009058|GO:0034641|GO:0043226
ENSBTAG00000002309	0.00107119	0.0143033	CSPG5		614416	ENSBTAG00000002309
ENSBTAG00000009978	0.00107119	0.0143033	E1BGM7_BOVIN		512705	ENSBTAG00000009978	GO:0003676|GO:0005783|GO:0007281|GO:0016788|GO:0030529|GO:0043186
ENSBTAG00000000576	0.00107119	0.0143033	F1MRZ3_BOVIN			ENSBTAG00000000576	GO:0004888|GO:0004930|GO:0005737|GO:0007166|GO:0007186|GO:0007218|GO:0016020|GO:0016021|GO:0005575|GO:0005623|GO:0007165
ENSBTAG00000023259	0.00107255	0.0143084	LOC100336844		100336844	ENSBTAG00000023259
ENSBTAG00000021248	0.00107461	0.0143281	Q148F9_BOVIN		517505	ENSBTAG00000021248
ENSBTAG00000046797	0.00107649	0.0143377	A5D7R9_BOVIN		506322	ENSBTAG00000046797	GO:0000166|GO:0003924|GO:0005525|GO:0005622|GO:0005624|GO:0006184|GO:0006886|GO:0006913|GO:0007165|GO:0007264|GO:0007265|GO:0008284|GO:0008542|GO:0015031|GO:0016020|GO:0030036|GO:0032228|GO:0035022|GO:0048169|GO:0051146|GO:0005575|GO:0005622|GO:0005623|GO:0006810|GO:0006913|GO:0007165|GO:0009056|GO:0034641|GO:0034655|GO:0044281
ENSBTAG00000020713	0.00107593	0.0143377	E1BIQ6_BOVIN		538296	ENSBTAG00000020713	GO:0005575|GO:0005622|GO:0005623|GO:0005634|GO:0006350|GO:0009058|GO:0034641|GO:0043226
ENSBTAG00000011786	0.0010841	0.0144312	E1BIA7_BOVIN		531049	ENSBTAG00000011786	GO:0005488
ENSBTAG00000016553	0.00109098	0.0145149	E1B7C9_BOVIN		515662	ENSBTAG00000016553	GO:0006259|GO:0034641
ENSBTAG00000001144	0.00109208	0.0145217	NAA20		540212	ENSBTAG00000001144
ENSBTAG00000008224	0.00109701	0.0145793	PAIP2_BOVIN		536619	ENSBTAG00000008224	GO:0005575|GO:0005622|GO:0005623|GO:0005737
ENSBTAG00000046255	0.00109877	0.0145948	ATXN1L		521025	ENSBTAG00000046255
ENSBTAG00000019611	0.00111394	0.0147884	E1BM96_BOVIN		532952	ENSBTAG00000019611	GO:0005515
ENSBTAG00000015116	0.00111574	0.0148042	RD23A_BOVIN		540564	ENSBTAG00000015116	GO:0000502|GO:0003684|GO:0005515|GO:0005634|GO:0006281|GO:0006289|GO:0006974|GO:0031593|GO:0032434|GO:0043161|GO:0045070|GO:0005575|GO:0005622|GO:0005623|GO:0005634|GO:0006259|GO:0006950|GO:0009056|GO:0034641|GO:0043226|GO:0043234
ENSBTAG00000000630	0.00111969	0.0148486	F1MSA5_BOVIN		538838	ENSBTAG00000000630
ENSBTAG00000047206	0.00113484	0.0150333	HIST1H1E		617854	ENSBTAG00000047206	GO:0005575|GO:0005622|GO:0005623|GO:0005634|GO:0005694|GO:0022607|GO:0043226|GO:0051276|GO:0065003
ENSBTAG00000010792	0.00113462	0.0150333	SEH1_BOVIN		506509	ENSBTAG00000010792	GO:0005575|GO:0005622|GO:0005623|GO:0005634|GO:0005635|GO:0005694|GO:0006810|GO:0007010|GO:0007049|GO:0007059|GO:0007067|GO:0043226|GO:0043234|GO:0051276|GO:0051301|GO:0055085
ENSBTAG00000009983	0.0011397	0.0150814	A5D7N6_BOVIN		515748	ENSBTAG00000009983	GO:0000166|GO:0003777|GO:0005515|GO:0005524|GO:0005634|GO:0005819|GO:0005874|GO:0007018|GO:0030496|GO:0005575|GO:0005622|GO:0005623|GO:0005634|GO:0005856|GO:0043226|GO:0043234
ENSBTAG00000001015	0.00113954	0.0150814	TM9S4_BOVIN		533562	ENSBTAG00000001015	GO:0005575|GO:0005623
ENSBTAG00000016739	0.00114328	0.0151206	E1BPM0_BOVIN		790303	ENSBTAG00000016739	GO:0005096|GO:0005515|GO:0005622|GO:0007165|GO:0035556|GO:0043547|GO:0051056|GO:0005575|GO:0005622|GO:0005623|GO:0007165
ENSBTAG00000044059	0.00114671	0.0151578	CHRNA10		539128	ENSBTAG00000044059	GO:0005575|GO:0005623|GO:0006810
ENSBTAG00000011275	0.00114853	0.0151737	SCUBE1		523518	ENSBTAG00000011275
ENSBTAG00000017462	0.00115113	0.0151999	F1MXZ1_BOVIN		509107	ENSBTAG00000017462	GO:0003677|GO:0003700|GO:0005515|GO:0005634|GO:0005667|GO:0005737|GO:0006094|GO:0006355|GO:0006357|GO:0006950|GO:0034976|GO:0043565|GO:0045893|GO:0045944|GO:0046983
ENSBTAG00000015926	0.00115472	0.0152391	F1N6Q2_BOVIN			ENSBTAG00000015926	GO:0003779|GO:0007010|GO:0008270|GO:0030016|GO:0045944|GO:0007010
ENSBTAG00000018538	0.00115604	0.0152483	LOC100301027		100301027	ENSBTAG00000018538
ENSBTAG00000005514	0.00116403	0.0153455	A6QQZ8_BOVIN		538292	ENSBTAG00000005514	GO:0004672|GO:0004674|GO:0005089|GO:0005515|GO:0005524|GO:0005622|GO:0006468|GO:0016772|GO:0035023|GO:0005575|GO:0005622|GO:0005623|GO:0006464
ENSBTAG00000003189	0.00116502	0.0153502	F1N091_BOVIN		522998	ENSBTAG00000003189	GO:0005515|GO:0005737
ENSBTAG00000018286	0.00117218	0.0154363	RN181_BOVIN		515743	ENSBTAG00000018286
ENSBTAG00000018035	0.00117571	0.0154745	TGFR1_BOVIN		282382	ENSBTAG00000018035	GO:0000003|GO:0002376|GO:0005575|GO:0005623|GO:0005886|GO:0006464|GO:0007165|GO:0009790|GO:0030154|GO:0030198|GO:0040011|GO:0043234|GO:0048856|GO:0048870
ENSBTAG00000009682	0.00117751	0.0154899	A6QP80_BOVIN		532995	ENSBTAG00000009682
ENSBTAG00000004942	0.00118325	0.0155513	EXOSC9		508005	ENSBTAG00000004942	GO:0034641
ENSBTAG00000007120	0.00118408	0.0155513	E1BKI9_BOVIN		539295	ENSBTAG00000007120	GO:0000139|GO:0005085|GO:0005086|GO:0005488|GO:0005622|GO:0005829|GO:0016020|GO:0032012|GO:0035556|GO:0005575|GO:0005622|GO:0005623
ENSBTAG00000042508	0.00118373	0.0155513				ENSBTAG00000042508
ENSBTAG00000007031	0.00118536	0.0155599	F1MXW5_BOVIN		513530	ENSBTAG00000007031	GO:0003824|GO:0004315|GO:0005737|GO:0005739|GO:0006633|GO:0006637|GO:0008152|GO:0016747|GO:0051790|GO:0051792|GO:0006629|GO:0009058|GO:0044281
ENSBTAG00000000448	0.00119574	0.0156878	BDH_BOVIN		534090	ENSBTAG00000000448	GO:0005575|GO:0005622|GO:0005623|GO:0005737|GO:0005739|GO:0043226
ENSBTAG00000015487	0.00119847	0.0157096	E1BA41_BOVIN			ENSBTAG00000015487	GO:0003676|GO:0005515|GO:0005634|GO:0008270|GO:0046872|GO:0005575|GO:0005622|GO:0005623|GO:0005634|GO:0043226
ENSBTAG00000008001	0.00119869	0.0157096	NUCKS_BOVIN		784087	ENSBTAG00000008001	GO:0005575|GO:0005622|GO:0005623|GO:0005634|GO:0043226
ENSBTAG00000004723	0.00120041	0.0157237	LOC100336704		100336704	ENSBTAG00000004723
ENSBTAG00000007130	0.00120616	0.0157822	F1MK27_BOVIN		533375	ENSBTAG00000007130
ENSBTAG00000004803	0.00120596	0.0157822	E1B891_BOVIN		505869	ENSBTAG00000004803	GO:0005634|GO:0005737|GO:0007613|GO:0008344|GO:0008418
ENSBTAG00000042372	0.00121087	0.0158273				ENSBTAG00000042372
ENSBTAG00000011726	0.00121089	0.0158273	CRYL1_BOVIN		281725	ENSBTAG00000011726	GO:0005575|GO:0005622|GO:0005623|GO:0005737|GO:0005829|GO:0006629|GO:0044281
ENSBTAG00000017211	0.00121528	0.0158763	SERINC4			ENSBTAG00000017211	GO:0005575|GO:0005623
ENSBTAG00000012622	0.00122196	0.015955	Q2KJ71_BOVIN		534586	ENSBTAG00000012622	GO:0000166|GO:0000398|GO:0003676|GO:0005634|GO:0005575|GO:0005622|GO:0005623|GO:0005634|GO:0006397|GO:0034641|GO:0043226
ENSBTAG00000005100	0.00122888	0.0160368	Q17QL5_BOVIN		505797	ENSBTAG00000005100	GO:0016020|GO:0016021|GO:0005575|GO:0005623
ENSBTAG00000014153	0.00123093	0.0160551	PKNX1_BOVIN		533382	ENSBTAG00000014153	GO:0001525|GO:0003677|GO:0003700|GO:0003705|GO:0005515|GO:0005634|GO:0005667|GO:0005737|GO:0005829|GO:0006351|GO:0006355|GO:0006357|GO:0030097|GO:0030217|GO:0030218|GO:0043010|GO:0043565|GO:0045944|GO:0046982|GO:0002376|GO:0005575|GO:0005622|GO:0005623|GO:0005634|GO:0005654|GO:0005737|GO:0006350|GO:0009058|GO:0030154|GO:0034641|GO:0042592|GO:0043226|GO:0043234|GO:0048646|GO:0048856
ENSBTAG00000002640	0.00124034	0.0161692	KALRN		540675	ENSBTAG00000002640	GO:0005575|GO:0005622|GO:0005623|GO:0006464
ENSBTAG00000017866	0.00124443	0.0162139	CD36_BOVIN		281052	ENSBTAG00000017866	GO:0005575|GO:0005623|GO:0006810|GO:0007155
ENSBTAG00000007061	0.00124589	0.0162243	Q08DP7_BOVIN		505915	ENSBTAG00000007061	GO:0000159|GO:0005488|GO:0005515|GO:0007165|GO:0008601|GO:0005575|GO:0005622|GO:0005623|GO:0007165|GO:0043234
ENSBTAG00000000874	0.0012639	0.0164502	Q52ZH3_BOVIN		281039	ENSBTAG00000000874	GO:0005624|GO:0010859|GO:0005575|GO:0005623
ENSBTAG00000017869	0.00126615	0.0164706	CAV1_BOVIN		281040	ENSBTAG00000017869	GO:0002376|GO:0005575|GO:0005622|GO:0005623|GO:0005737|GO:0005783|GO:0005794|GO:0005886|GO:0043226
ENSBTAG00000009806	0.00126706	0.0164738	A0JN59_BOVIN		529698	ENSBTAG00000009806	GO:0001822|GO:0005515|GO:0009791|GO:0031016|GO:0048513|GO:0060971|GO:0090090|GO:0009790|GO:0048856
ENSBTAG00000009307	0.00127881	0.0166178	RER1		100125922	ENSBTAG00000009307	GO:0005575|GO:0005623
ENSBTAG00000011963	0.00129603	0.0168327	RS19_BOVIN		524507	ENSBTAG00000011963	GO:0005575|GO:0005622|GO:0005623|GO:0005737|GO:0005840|GO:0006412|GO:0009058|GO:0043226
ENSBTAG00000016091	0.00129774	0.016846	KLHL25		529905	ENSBTAG00000016091
ENSBTAG00000020527	0.0012991	0.0168546	F1MLK0_BOVIN		281235	ENSBTAG00000020527	GO:0000287|GO:0004450|GO:0005737|GO:0005739|GO:0005829|GO:0006102|GO:0006103|GO:0006749|GO:0006979|GO:0042803|GO:0055114|GO:0044281
ENSBTAG00000017771	0.00131402	0.0170392	EPN2		505336	ENSBTAG00000017771
ENSBTAG00000020552	0.00131904	0.0170953	LOC789222		789222	ENSBTAG00000020552	GO:0005575|GO:0005622|GO:0005623|GO:0005634|GO:0043226
ENSBTAG00000005678	0.00132197	0.0171242	F1N412_BOVIN		505842	ENSBTAG00000005678	GO:0003824|GO:0006629|GO:0008152|GO:0030729|GO:0006629
ENSBTAG00000020569	0.00132952	0.017213	D5KMP3_BOVIN		282608	ENSBTAG00000020569	GO:0005245|GO:0005515|GO:0005891|GO:0006816|GO:0016020|GO:0016529|GO:0030315|GO:0051924|GO:0051925|GO:0005575|GO:0005622|GO:0005623|GO:0005737|GO:0005783|GO:0005886|GO:0006810|GO:0043226|GO:0043234
ENSBTAG00000013621	0.00133066	0.0172186	F1MJJ1_BOVIN		531435	ENSBTAG00000013621
ENSBTAG00000021487	0.00134169	0.0173522	E1BHD1_BOVIN		539246	ENSBTAG00000021487
ENSBTAG00000046118	0.0013489	0.0174363	SLC5A3			ENSBTAG00000046118
ENSBTAG00000046019	0.00136174	0.017593	A7E3V1_BOVIN		281480	ENSBTAG00000046019	GO:0000104|GO:0005515|GO:0005739|GO:0005743|GO:0006099|GO:0006105|GO:0007399|GO:0009055|GO:0016491|GO:0016627|GO:0022900|GO:0022904|GO:0050660|GO:0055114|GO:0006091|GO:0009056|GO:0051186
ENSBTAG00000010383	0.00136506	0.0176266	E1BAQ2_BOVIN		538525	ENSBTAG00000010383
ENSBTAG00000026585	0.00138207	0.0178182	A6QPU3_BOVIN		784844	ENSBTAG00000026585	GO:0003677|GO:0005634|GO:0006351|GO:0006355|GO:0016021|GO:0005575|GO:0005622|GO:0005623|GO:0005634|GO:0006350|GO:0009058|GO:0034641|GO:0043226
ENSBTAG00000034506	0.00138198	0.0178182	RUXG_BOVIN		100301175	ENSBTAG00000034506	GO:0005575|GO:0005622|GO:0005623|GO:0005634|GO:0006397|GO:0034641|GO:0043226
ENSBTAG00000042780	0.00138186	0.0178182				ENSBTAG00000042780
ENSBTAG00000021724	0.00138325	0.017824	ODPB_BOVIN		613610	ENSBTAG00000021724	GO:0005575|GO:0005622|GO:0005623|GO:0005737|GO:0005739|GO:0005975|GO:0006091|GO:0009056|GO:0043226|GO:0044281
ENSBTAG00000007067	0.00138417	0.0178266	F1N0H5_BOVIN		789856	ENSBTAG00000007067	GO:0003676|GO:0008270
ENSBTAG00000031875	0.00138501	0.017828	BAF_BOVIN		785958	ENSBTAG00000031875	GO:0005575|GO:0005622|GO:0005623|GO:0005634|GO:0005694|GO:0005737|GO:0043226
ENSBTAG00000046563	0.00139916	0.0179992	TSPYL6			ENSBTAG00000046563	GO:0005575|GO:0005622|GO:0005623|GO:0005634|GO:0022607|GO:0043226|GO:0051276|GO:0065003
ENSBTAG00000005866	0.00139978	0.0179992	ZNF81		100141016	ENSBTAG00000005866	GO:0005575|GO:0005622|GO:0005623
ENSBTAG00000003968	0.00140607	0.0180707	LOC785419		785419	ENSBTAG00000003968
ENSBTAG00000007591	0.00142041	0.0182455	IKKA_BOVIN		281073	ENSBTAG00000007591	GO:0000003|GO:0002376|GO:0005575|GO:0005622|GO:0005623|GO:0005634|GO:0005737|GO:0005886|GO:0006464|GO:0006810|GO:0008283|GO:0030154|GO:0043226|GO:0043234|GO:0048856
ENSBTAG00000010170	0.00143109	0.018373	F1MJR9_BOVIN		511682	ENSBTAG00000010170	GO:0004175|GO:0004252|GO:0005794|GO:0005795|GO:0006508|GO:0006629|GO:0042990|GO:0005575|GO:0005622|GO:0005623|GO:0005737|GO:0005794|GO:0006629|GO:0043226
ENSBTAG00000000698	0.00143877	0.018462	MYO18B		540437	ENSBTAG00000000698	GO:0005575|GO:0005622|GO:0005623|GO:0005856|GO:0043226|GO:0043234
ENSBTAG00000002286	0.0014414	0.0184861	DJC18_BOVIN		533660	ENSBTAG00000002286	GO:0005575|GO:0005623|GO:0006457
ENSBTAG00000016612	0.00144525	0.0185258	F1MM88_BOVIN		534652	ENSBTAG00000016612	GO:0004672|GO:0004674|GO:0005515|GO:0005524|GO:0005739|GO:0006468|GO:0016772|GO:0019901|GO:0006464
ENSBTAG00000000527	0.00144882	0.0185618	A6QLV5_BOVIN		100336045	ENSBTAG00000000527	GO:0003677|GO:0008270|GO:0046872
ENSBTAG00000021756	0.00145505	0.0186319	E1BJK1_BOVIN		541172	ENSBTAG00000021756	GO:0000139|GO:0004871|GO:0005515|GO:0005737|GO:0005794|GO:0007165|GO:0008270|GO:0015095|GO:0015693|GO:0016409|GO:0018345|GO:0019706|GO:0030660|GO:0042953|GO:0043123|GO:0043231|GO:0046872
ENSBTAG00000002791	0.00145709	0.0186484	E1BIU0_BOVIN		509488	ENSBTAG00000002791	GO:0005515|GO:0006810|GO:0006886|GO:0006888|GO:0008270|GO:0015031|GO:0030127|GO:0005575|GO:0005622|GO:0005623|GO:0005737|GO:0006810|GO:0016023|GO:0016192|GO:0043226|GO:0043234
ENSBTAG00000006555	0.00145994	0.0186751	ZMYM1		527379	ENSBTAG00000006555
ENSBTAG00000016933	0.00146386	0.0187155	A5D7S4_BOVIN		514529	ENSBTAG00000016933	GO:0002827|GO:0002829|GO:0005515|GO:0032729|GO:0045509|GO:0048302|GO:0050830|GO:0070106
ENSBTAG00000019821	0.00147181	0.0188073	DHX9		281115	ENSBTAG00000019821	GO:0005575|GO:0005622|GO:0005623
ENSBTAG00000004138	0.00147363	0.0188207	GLTSCR1			ENSBTAG00000004138
ENSBTAG00000012629	0.00149793	0.0191135	ZNF362		508065	ENSBTAG00000012629	GO:0005575|GO:0005622|GO:0005623
ENSBTAG00000012002	0.0014981	0.0191135	BCAR1			ENSBTAG00000012002
ENSBTAG00000042435	0.00150636	0.0192088				ENSBTAG00000042435
ENSBTAG00000008291	0.00150884	0.0192305	EPCR_BOVIN		282005	ENSBTAG00000008291	GO:0002376|GO:0005575|GO:0005622|GO:0005623|GO:0005737|GO:0005815|GO:0005856|GO:0005886|GO:0006950|GO:0043226|GO:0043234
ENSBTAG00000015942	0.00152266	0.0193966	DNAJA4		528615	ENSBTAG00000015942	GO:0006457
ENSBTAG00000019465	0.00152745	0.0194425	ITPKC		534051	ENSBTAG00000019465
ENSBTAG00000002458	0.00152785	0.0194425	F1MNT1_BOVIN		506738	ENSBTAG00000002458	GO:0005515
ENSBTAG00000020761	0.00153476	0.0195203	UBP33_BOVIN		531706	ENSBTAG00000020761	GO:0000902|GO:0005575|GO:0005622|GO:0005623|GO:0005737|GO:0006464|GO:0006810|GO:0009056|GO:0016192|GO:0030154|GO:0040011|GO:0048856|GO:0048870|GO:0061024
ENSBTAG00000018261	0.00153578	0.0195231	ODPX_BOVIN		517402	ENSBTAG00000018261	GO:0005575|GO:0005622|GO:0005623|GO:0005737|GO:0005739|GO:0043226
ENSBTAG00000001810	0.00155673	0.0197793	SCAF11		538632	ENSBTAG00000001810
ENSBTAG00000003587	0.00155756	0.0197795	E1BK18_BOVIN		506578	ENSBTAG00000003587	GO:0001701|GO:0005515|GO:0006368|GO:0008023|GO:0005575|GO:0005622|GO:0005623|GO:0005634|GO:0005654|GO:0006350|GO:0009058|GO:0034641|GO:0043226|GO:0043234
ENSBTAG00000018522	0.00155864	0.0197831	F1MR31_BOVIN		506973	ENSBTAG00000018522	GO:0004857|GO:0005515|GO:0008073
ENSBTAG00000002996	0.00156306	0.0198289	SHROOM4		519045	ENSBTAG00000002996	GO:0000902|GO:0005575|GO:0005622|GO:0005623|GO:0005737|GO:0048856
ENSBTAG00000010366	0.00156427	0.0198341	OX1R_BOVIN		282248	ENSBTAG00000010366	GO:0004871|GO:0004872|GO:0004930|GO:0005886|GO:0007165|GO:0007186|GO:0016020|GO:0016021|GO:0016499|GO:0005575|GO:0005623|GO:0005886|GO:0007165
ENSBTAG00000019451	0.00156984	0.0198943	F1MN55_BOVIN		615598	ENSBTAG00000019451	GO:0001701|GO:0009791|GO:0048706
ENSBTAG00000046425	0.00157189	0.0199101	LEUTX			ENSBTAG00000046425
ENSBTAG00000000163	0.00158085	0.0200132	DDIT4_BOVIN		529235	ENSBTAG00000000163	GO:0005575|GO:0005622|GO:0005623|GO:0005737|GO:0005739|GO:0006950|GO:0008219|GO:0043226
ENSBTAG00000006479	0.00158336	0.0200347	CAPN7		618048	ENSBTAG00000006479	GO:0005575|GO:0005622|GO:0005623
ENSBTAG00000011930	0.0015863	0.0200615	DDX54		535152	ENSBTAG00000011930	GO:0005575|GO:0005622|GO:0005623|GO:0005634|GO:0006259|GO:0006950|GO:0034641|GO:0043226
ENSBTAG00000048209	0.00159064	0.0200956				ENSBTAG00000048209
ENSBTAG00000001804	0.00159131	0.0200956	E1B9D3_BOVIN		787335	ENSBTAG00000001804	GO:0004871|GO:0004872|GO:0004930|GO:0005509|GO:0007165|GO:0007186|GO:0016020|GO:0016021|GO:0005575|GO:0005623|GO:0007165
ENSBTAG00000040295	0.00159144	0.0200956	Q3ZCI0_BOVIN		614033	ENSBTAG00000040295	GO:0005739
ENSBTAG00000047955	0.00159703	0.0201557	A6QNQ4_BOVIN		100125278	ENSBTAG00000047955	GO:0003676|GO:0005622|GO:0008270|GO:0005575|GO:0005622|GO:0005623
ENSBTAG00000010630	0.00160014	0.0201846	F1N673_BOVIN		530484	ENSBTAG00000010630
ENSBTAG00000001344	0.00160216	0.0201997	LOC513822		513822	ENSBTAG00000001344
ENSBTAG00000031967	0.00160633	0.0202419	A5D783_BOVIN		614722	ENSBTAG00000031967	GO:0005515|GO:0005737|GO:0007612|GO:0008021|GO:0048488|GO:0005575|GO:0005622|GO:0005623|GO:0005737
ENSBTAG00000031354	0.00160772	0.020249	E1BI89_BOVIN			ENSBTAG00000031354
ENSBTAG00000017032	0.00161417	0.0203198	LOC527601		785701	ENSBTAG00000017032	GO:0005575|GO:0005623|GO:0007155
ENSBTAG00000008390	0.00161655	0.0203394	F1N151_BOVIN		613403	ENSBTAG00000008390	GO:0001671|GO:0001933|GO:0005515|GO:0005783|GO:0005792|GO:0015036|GO:0030433|GO:0031072|GO:0032781|GO:0034663|GO:0034976|GO:0045454|GO:0051087|GO:0051117|GO:0051787|GO:0070059|GO:0042592
ENSBTAG00000015989	0.00162324	0.0204132	RS5_BOVIN		506229	ENSBTAG00000015989	GO:0005575|GO:0005622|GO:0005623|GO:0005737|GO:0005829|GO:0005840|GO:0006412|GO:0009058|GO:0043226
ENSBTAG00000039316	0.00163541	0.0205557	ZNF268			ENSBTAG00000039316	GO:0005575|GO:0005622|GO:0005623
ENSBTAG00000006162	0.001637	0.0205651	RAB11FIP5			ENSBTAG00000006162
ENSBTAG00000021396	0.00164053	0.0205989	HEG1		511689	ENSBTAG00000021396
ENSBTAG00000014433	0.00165687	0.0207934	A2VE20_BOVIN		613676	ENSBTAG00000014433	GO:0000166|GO:0004842|GO:0005524|GO:0016874|GO:0016881|GO:0031625|GO:0043687|GO:0070534|GO:0070936|GO:0006464
ENSBTAG00000003257	0.00166446	0.0208781	STK4_BOVIN		514886	ENSBTAG00000003257	GO:0000902|GO:0005575|GO:0005622|GO:0005623|GO:0005634|GO:0005737|GO:0006464|GO:0007165|GO:0008219|GO:0043226|GO:0048856
ENSBTAG00000020423	0.00166613	0.0208883	EP400		100336110	ENSBTAG00000020423
ENSBTAG00000001112	0.00167608	0.0210023	E1B7M5_BOVIN		527211	ENSBTAG00000001112	GO:0016491|GO:0046208|GO:0046592
ENSBTAG00000012119	0.00167921	0.0210308	PTPRZ1		317725	ENSBTAG00000012119	GO:0006464
ENSBTAG00000007837	0.00168404	0.0210805	EPT1		506381	ENSBTAG00000007837	GO:0005575|GO:0005623|GO:0006629|GO:0009058
ENSBTAG00000016658	0.00169169	0.0211655	ABHD4_BOVIN		509896	ENSBTAG00000016658	GO:0006629|GO:0009056
ENSBTAG00000019838	0.00171349	0.0214274	SHC1_BOVIN		507196	ENSBTAG00000019838	GO:0000165|GO:0000187|GO:0001525|GO:0005158|GO:0005159|GO:0005515|GO:0005737|GO:0007507|GO:0016337|GO:0031532|GO:0035556|GO:0040008|GO:0005575|GO:0005622|GO:0005623|GO:0005737|GO:0007165
ENSBTAG00000047306	0.00171621	0.0214504	OR6J1			ENSBTAG00000047306	GO:0005575|GO:0005623|GO:0007165
ENSBTAG00000012922	0.00171712	0.0214509	PHF2		537728	ENSBTAG00000012922
ENSBTAG00000019220	0.00171998	0.0214757	SMCA4_BOVIN		414274	ENSBTAG00000019220	GO:0005575|GO:0005622|GO:0005623|GO:0005634|GO:0006350|GO:0009058|GO:0034641|GO:0043226|GO:0043234|GO:0048856|GO:0051276
ENSBTAG00000046319	0.00174125	0.0217303	NDUA7_BOVIN		338063	ENSBTAG00000046319	GO:0005575|GO:0005622|GO:0005623|GO:0005737|GO:0005739|GO:0006091|GO:0006810|GO:0043226|GO:0043234
ENSBTAG00000010867	0.00174796	0.0217919	LONP2_BOVIN		541085	ENSBTAG00000010867	GO:0005575|GO:0005622|GO:0005623|GO:0005634|GO:0005737|GO:0005777|GO:0009056|GO:0043226|GO:0051604
ENSBTAG00000032848	0.00174777	0.0217919	Q1RMW9_BOVIN		531359	ENSBTAG00000032848	GO:0005515|GO:0005739|GO:0005794|GO:0005802|GO:0005829|GO:0008283|GO:0010821|GO:0032008|GO:0005575|GO:0005622|GO:0005623|GO:0005737|GO:0005739|GO:0005794|GO:0005829|GO:0008283|GO:0043226
ENSBTAG00000020634	0.00175182	0.0218288	F1MDA7_BOVIN		508235	ENSBTAG00000020634	GO:0005515|GO:0031647|GO:0043234
ENSBTAG00000020303	0.00175473	0.0218541	E1BPZ7_BOVIN		533554	ENSBTAG00000020303	GO:0005515
ENSBTAG00000011672	0.0017561	0.0218601	GABRR1		521180	ENSBTAG00000011672	GO:0005575|GO:0005623|GO:0006810
ENSBTAG00000015753	0.00176181	0.02192	F1MQD6_BOVIN		541150	ENSBTAG00000015753
ENSBTAG00000031609	0.00176941	0.0220034	PRKRIR		784453	ENSBTAG00000031609
ENSBTAG00000010395	0.00180005	0.0223731	F1MQ43_BOVIN		616045	ENSBTAG00000010395	GO:0005085|GO:0005089|GO:0005488|GO:0005515|GO:0005525|GO:0017048|GO:0051020
ENSBTAG00000047780	0.0018041	0.0224121	A4FUC7_BOVIN		100125239	ENSBTAG00000047780
ENSBTAG00000045563	0.00184387	0.0228946				ENSBTAG00000045563
ENSBTAG00000043158	0.00184682	0.0229197				ENSBTAG00000043158
ENSBTAG00000013830	0.00185393	0.0229962	A4FUW5_BOVIN		507524	ENSBTAG00000013830	GO:0005515|GO:0010390|GO:0016593|GO:0033523
ENSBTAG00000011333	0.0018549	0.0229966	CLASP2		531418	ENSBTAG00000011333
ENSBTAG00000007238	0.00186473	0.0231069	LOC513548		513548	ENSBTAG00000007238	GO:0002376|GO:0005575|GO:0005623|GO:0005886|GO:0043234
ENSBTAG00000008832	0.00187413	0.0232116	E1BAG6_BOVIN		786204	ENSBTAG00000008832	GO:0005125|GO:0005515|GO:0005576|GO:0005615|GO:0006935|GO:0006955|GO:0008009|GO:0002376|GO:0005575|GO:0005576|GO:0005615
ENSBTAG00000043394	0.00187656	0.02323				ENSBTAG00000043394
ENSBTAG00000004471	0.00187935	0.0232528	SIA10_BOVIN		444860	ENSBTAG00000004471	GO:0005575|GO:0005622|GO:0005623|GO:0005737|GO:0005794|GO:0005975|GO:0006464|GO:0009058|GO:0043226
ENSBTAG00000018855	0.0018813	0.0232652	SCAF4		541016	ENSBTAG00000018855
ENSBTAG00000002082	0.00188467	0.0232952	F1N2N5_BOVIN		613548	ENSBTAG00000002082
ENSBTAG00000017486	0.00189393	0.0233978	F1N0T4_BOVIN			ENSBTAG00000017486	GO:0003723|GO:0003725|GO:0003726|GO:0004000|GO:0005622|GO:0005634|GO:0006396|GO:0005575|GO:0005622|GO:0005623|GO:0034641
ENSBTAG00000019014	0.00189794	0.0234283	F1MJS3_BOVIN		518728	ENSBTAG00000019014	GO:0005515|GO:0005634|GO:0005886|GO:0016010|GO:0030425|GO:0045211|GO:0048471|GO:0005575|GO:0005622|GO:0005623|GO:0005634|GO:0005737|GO:0005886|GO:0043226|GO:0043234
ENSBTAG00000004934	0.0018983	0.0234283	NEMF		541292	ENSBTAG00000004934
ENSBTAG00000048049	0.00190682	0.0235216				ENSBTAG00000048049
ENSBTAG00000013973	0.00191399	0.0235863	A6QPP2_BOVIN		100125764	ENSBTAG00000013973	GO:0004867|GO:0010951|GO:0030162
ENSBTAG00000023365	0.00191399	0.0235863	E1BII1_BOVIN		100297056	ENSBTAG00000023365	GO:0000049|GO:0005524|GO:0005737|GO:0008033|GO:0034227|GO:0005575|GO:0005622|GO:0005623|GO:0005737|GO:0006399|GO:0034641
ENSBTAG00000015148	0.00192947	0.0237533	F1MX80_BOVIN		540339	ENSBTAG00000015148	GO:0001510|GO:0005634|GO:0006139|GO:0008168|GO:0016422|GO:0034641
ENSBTAG00000008203	0.00192916	0.0237533	SEPW1		523694	ENSBTAG00000008203	GO:0042592
ENSBTAG00000006440	0.00194256	0.0239025	F1MGX7_BOVIN		541098	ENSBTAG00000006440	GO:0005515
ENSBTAG00000014197	0.00194527	0.0239238	F1MM24_BOVIN		527476	ENSBTAG00000014197	GO:0016020|GO:0016021|GO:0005575|GO:0005623
ENSBTAG00000016275	0.0019503	0.0239497	HUTI_BOVIN		505315	ENSBTAG00000016275	GO:0005737|GO:0006547|GO:0016787|GO:0016812|GO:0019556|GO:0046872|GO:0050480|GO:0005575|GO:0005622|GO:0005623|GO:0005737|GO:0006520|GO:0009056|GO:0034641|GO:0044281
ENSBTAG00000015381	0.00194964	0.0239497	ARHGAP18		510743	ENSBTAG00000015381	GO:0005575|GO:0005622|GO:0005623|GO:0007165
[truncated: 376 more rows]
